# Supplementary material for: Histone Modification‐Dependent Transcriptional Regulation of Defence Genes in Early Response of Arabidopsis to Spodoptera litura Attack
Source: Plant Cell Environ. 2024 Dec 25;48(5):3257–68. doi: 10.1111/pce.15345 (PMC11963488; doi:10.1111/pce.15345)
Supplement: Supplementary file 2 — Supporting information. [file PCE-48-3257-s002.xlsx]

## Sheet: Table S1
TABLE S1 Primers.
Purpose	Gene (accession number)	Forward primer sequence (5′ to 3′)	Reverse primer sequence (5′ to 3′)	Remarks
Gene cloning	HDA6 (AT5G63110)	CCACCCACCACCACCAATGGAGGCAGACGAAAGCGG	TCCAGCACTAGCTCCAGATTAAGACGATGGAGGATTCA	Underline: S1 or T1-linker sequence
			TCCAGCACTAGCTCCAGAAGACGATGGAGGATTCACGTCT	Without stop codon, Underline: S1 or T1-linker sequence
	TPL (AT1G15750)	CCACCCACCACCACCAATGTCTTCTCTTAGTAGAGA	TCCAGCACTAGCTCCAGATCATCTCTGAGGCTGATCAG	Underline: S1 or T1-linker sequence
			TCCAGCACTAGCTCCAGATCTCTGAGGCTGATCAGATGCA	Without stop codon, Underline: S1 or T1-linker sequence
	TPR1 (AT1G80490)	CCACCCACCACCACCAATGTCTTCTCTGAGCAGAGA	TCCAGCACTAGCTCCAGATCATCTCTGAGGCTGGTCAG	Underline: S1 or T1-linker sequence
			TCCAGCACTAGCTCCAGATCTCTGAGGCTGGTCAGAGG	Without stop codon, Underline: S1 or T1-linker sequence
	TPR2 (AT3G16830)	CCACCCACCACCACCAATGTCGTCTTTGAGCAGAGAGTT	TCCAGCACTAGCTCCAGATTACCTTTGA ATCTGATCCGAA	Underline: S1 or T1-linker sequence
			TCCAGCACTAGCTCCAGACCTTTGAATCTGATCCGAAC	Without stop codon, Underline: S1 or T1-linker sequence
	TPR3 (AT5G27030)	CCACCCACCACCACCAATGTCGTCGTTGAGTCGAGA	TCCAGCACTAGCTCCAGATCATCTTTGTAACTGTTCTG	Underline: S1 or T1-linker sequence
			TCCAGCACTAGCTCCAGATCTTTGTAACTGTTCTGGAG	Without stop codon, Underline: S1 or T1-linker sequence
	TPR4 (AT3G15880)	CCACCCACCACCACCAATGTCGTCACTCAGCAGAGA	TCCAGCACTAGCTCCAGACTACGAATCACTCGGTTGTT	Underline: S1 or T1-linker sequence
			TCCAGCACTAGCTCCAGACGAATCACTCGGTTGTTGATC	Without stop codon, Underline: S1 or T1-linker sequence
	ERF13 (AT2G44840)	CCACCCACCACCACCAATGAGCTCATCTGATTCCGT	TCCAGCACTAGCTCCAGATTATATCCGATTATCAGAATAAGA	Underline: S1 or T1-linker sequence
			TCCAGCACTAGCTCCAGATATCCGATTATCAGAATAAGA	Without stop codon, Underline: S1 or T1-linker sequence
ChIP-qPCR	PDF1.2 (AT5G44420) promoter region	TCTGACCTTCGTCATCGTCG	CAAACTTGGCGGAACAATGC
	ERF13 gene body	GGATGTACTTCCGTAACCCGA	GGCATCACGGAGAGTGTTGTA
	PBL27 (AT2G18610)	GCTAGGCCGTTGTTCAAAGAT	CTGCAACTGCAAGTGCTTGAT
	PDF1.2 region #1	GTACGACGTAAGACTACTTCC	TCAGAGTTTGAAAGAAACATGTGG	Refer Figure S6
	PDF1.2 region #2	ACTTGTGTGCTGGGAAGACA	ATATATGCAGACGCACCGGC	Refer Figure S6
	PDF1.2 region #3	GATTGGTACCGGAGGAACGG	CTCACTTGCGGTCAGACCAT	Refer Figure S6
	ERF13 region #4	GCTGTTCTATTTTAAGAACGAGGC	TGAAGTGAAGAGATAAGTAGTTGTG	Refer Figure S6
	ERF13 region #5	AGGCAGAAGGGGATGCAGTA	CCAAACCCTAGCTCCGTTCT	Refer Figure S6
	ERF13 region #6	TTCGGTTCCATAGTAAAACTTCT	AATGGGCATGCTCTAAATAGACT	Refer Figure S6
RT-qPCR	PDF1.2	TGTTCTCTTTGCTGCTTTCG	GTTGCATGATCCATGTTTGG
	ERF13	GGATGTACTTCCGTAACCCGA	GGCATCACGGAGAGTGTTGTA
	HDA6	CGGAATCTATGGGCGATCCT	GACAATCCTCACCGACATTGAA
	TPL	GGAAAAGCAGAGAAGCAAGGT	ACAACGAGGAAGTGAGCTTGA
	TPR1	GGAGAAGCAGAAAAGCAAGGT	GAGTTTCATGGACCACAAGGA
	TPR2	CATTGCAGTCTTTGATGCTGA	ACCGCTAATTGATTCGGTTCT
	TPR3	CGCGGACAGTCTCAGATTAAG	CTGACCCGTCATTCAAACCTA
	TPR4	GTCACTCAGCAGAGAACTCGT	ACCGCCTTGGCATGATCTTT
	ACT8 (AT1G49240)	TGCTGGTCGTGACCTTACTG	CGAGGTCTCCATCTCTTGCT

## Sheet: Table S2
TABLE S2 Genes associated with the H3K9 acetylation peak detected by ChIP-Seq in this study.
Genes with peak (q < 0.05)							Comparison of peak enrichment (log10 likelihood ratio > 3)
WT_UD (14664 genes)	hac1_UD (15465 genes)	HDA6ox_UD (15639 genes)	WT_UD (14438 genes)	hac1_HD (12371 genes)	HDA6-OX2_HD (14779 genes)		WT_HD < WT_UD (2837 genes)	WT_HD > WT_UD (576 genes)	WT_HD > hac1_HD (8441 genes)	WT_HD > HDA6-OX2_HD (2702 genes)
AT1G01020	AT1G01020	AT1G01020	AT1G01020	AT1G01010	AT1G01010		AT1G01080	AT1G01030	AT1G01030	AT1G01030
AT1G01040	AT1G01030	AT1G01030	AT1G01030	AT1G01020	AT1G01020		AT1G01100	AT1G01470	AT1G01080	AT1G01140
AT1G01050	AT1G01040	AT1G01040	AT1G01040	AT1G01030	AT1G01030		AT1G01170	AT1G01650	AT1G01100	AT1G01230
AT1G01080	AT1G01050	AT1G01050	AT1G03997	AT1G01040	AT1G01040		AT1G01225	AT1G01660	AT1G01120	AT1G01320
AT1G01090	AT1G01080	AT1G01080	AT1G01080	AT1G01090	AT1G03997		AT1G01320	AT1G02900	AT1G01140	AT1G01430
AT1G01100	AT1G01090	AT1G01090	AT1G01090	AT1G01100	AT1G01080		AT1G01390	AT1G03080	AT1G01210	AT1G01490
AT1G01110	AT1G01100	AT1G01100	AT1G01100	AT1G01120	AT1G01090		AT1G01420	AT1G04803	AT1G01230	AT1G01540
AT1G01120	AT1G01120	AT1G01110	AT1G01110	AT1G01130	AT1G01100		AT1G01430	AT1G05100	AT1G01240	AT1G01550
AT1G01130	AT1G01130	AT1G01120	AT1G01120	AT1G01140	AT1G01110		AT1G01448	AT1G05323	AT1G01260	AT1G01600
AT1G01140	AT1G01140	AT1G01130	AT1G01130	AT1G01160	AT1G01120		AT1G01490	AT1G05387	AT1G01290	AT1G01620
AT1G01160	AT1G01160	AT1G01140	AT1G01140	AT1G04013	AT1G01130		AT1G01540	AT1G05473	AT1G01320	AT1G02130
AT1G01170	AT1G01170	AT1G01160	AT1G01160	AT1G01180	AT1G01140		AT1G01620	AT1G05523	AT1G01350	AT1G02300
AT1G01180	AT1G01180	AT1G01170	AT1G01170	AT1G01220	AT1G01160		AT1G01630	AT1G06153	AT1G01420	AT1G02350
AT1G01210	AT1G01210	AT1G01180	AT1G01180	AT1G01230	AT1G01170		AT1G01800	AT1G06323	AT1G01430	AT1G02475
AT1G01220	AT1G01220	AT1G01210	AT1G01210	AT1G01240	AT1G01180		AT1G01830	AT1G06620	AT1G01440	AT1G02610
AT1G01225	AT1G01225	AT1G01220	AT1G01220	AT1G01250	AT1G01210		AT1G01940	AT1G06640	AT1G01470	AT1G02650
AT1G01230	AT1G01230	AT1G01225	AT1G01230	AT1G01260	AT1G01220		AT1G02230	AT1G07430	AT1G01490	AT1G02850
AT1G01240	AT1G01240	AT1G01230	AT1G01240	AT1G01290	AT1G01230		AT1G02350	AT1G07657	AT1G01500	AT1G03130
AT1G01260	AT1G01250	AT1G01240	AT1G01260	AT1G01300	AT1G01240		AT1G02380	AT1G08920	AT1G01540	AT1G03280
AT1G01290	AT1G01260	AT1G01250	AT1G01290	AT1G01310	AT1G01250		AT1G02450	AT1G09457	AT1G01550	AT1G03510
AT1G01300	AT1G01290	AT1G01260	AT1G01300	AT1G01360	AT1G01260		AT1G02475	AT1G09553	AT1G01560	AT1G03590
AT1G01320	AT1G01300	AT1G01290	AT1G01320	AT1G01390	AT1G01290		AT1G02780	AT1G09557	AT1G01630	AT1G03600
AT1G01340	AT1G01320	AT1G01300	AT1G01350	AT1G01420	AT1G01300		AT1G03130	AT1G09940	AT1G01650	AT1G03610
AT1G01350	AT1G01340	AT1G01320	AT1G01360	AT1G01430	AT1G01310		AT1G03230	AT1G09970	AT1G01660	AT1G03680
AT1G01360	AT1G01350	AT1G01340	AT1G01420	AT1G01440	AT1G01320		AT1G03300	AT1G09987	AT1G01800	AT1G03730
AT1G01390	AT1G01360	AT1G01350	AT1G01430	AT1G01448	AT1G01340		AT1G03400	AT1G10090	AT1G01820	AT1G03743
AT1G01420	AT1G01390	AT1G01360	AT1G01440	AT1G01453	AT1G01350		AT1G03440	AT1G10370	AT1G01830	AT1G03930
AT1G01430	AT1G01420	AT1G01390	AT1G01448	AT1G01470	AT1G01360		AT1G03600	AT1G10410	AT1G01910	AT1G04000
AT1G01440	AT1G01430	AT1G01420	AT1G01470	AT1G01490	AT1G01390		AT1G03630	AT1G10865	AT1G01950	AT1G04013
AT1G01448	AT1G01440	AT1G01430	AT1G01490	AT1G01500	AT1G01420		AT1G03680	AT1G11440	AT1G02000	AT1G04037
AT1G01470	AT1G01448	AT1G01440	AT1G01500	AT1G01510	AT1G01430		AT1G03743	AT1G13060	AT1G02010	AT1G04120
AT1G01490	AT1G01470	AT1G01448	AT1G01510	AT1G01540	AT1G01440		AT1G03800	AT1G13990	AT1G02100	AT1G04240
AT1G01500	AT1G01490	AT1G01470	AT1G01540	AT1G01550	AT1G01448		AT1G03850	AT1G14250	AT1G02120	AT1G04280
AT1G01510	AT1G01500	AT1G01490	AT1G01550	AT1G01560	AT1G01470		AT1G03870	AT1G14780	AT1G02130	AT1G04350
AT1G01540	AT1G01510	AT1G01500	AT1G01560	AT1G01570	AT1G01480		AT1G04040	AT1G15010	AT1G02145	AT1G04400
AT1G01550	AT1G01540	AT1G01510	AT1G01570	AT1G01600	AT1G01490		AT1G04043	AT1G15720	AT1G02160	AT1G04430
AT1G01560	AT1G01550	AT1G01540	AT1G01600	AT1G01610	AT1G01500		AT1G04270	AT1G16370	AT1G02260	AT1G04555
AT1G01570	AT1G01560	AT1G01550	AT1G01610	AT1G01620	AT1G01510		AT1G04290	AT1G17370	AT1G02300	AT1G04635
AT1G01600	AT1G01570	AT1G01560	AT1G01620	AT1G01630	AT1G01540		AT1G04310	AT1G17420	AT1G02330	AT1G04657
AT1G01610	AT1G01600	AT1G01570	AT1G01630	AT1G01650	AT1G01550		AT1G04350	AT1G17430	AT1G02350	AT1G04690
AT1G01620	AT1G01610	AT1G01600	AT1G01650	AT1G01660	AT1G01560		AT1G04420	AT1G18300	AT1G02400	AT1G04820
AT1G01630	AT1G01620	AT1G01610	AT1G01660	AT1G04037	AT1G01570		AT1G04520	AT1G19190	AT1G02410	AT1G04853
AT1G01650	AT1G01630	AT1G01620	AT1G04037	AT1G01710	AT1G01580		AT1G04550	AT1G19210	AT1G02420	AT1G04870
AT1G01670	AT1G01650	AT1G01630	AT1G01710	AT1G04043	AT1G01600		AT1G04573	AT1G19380	AT1G02475	AT1G04993
AT1G04037	AT1G01670	AT1G01650	AT1G04043	AT1G01725	AT1G01610		AT1G04640	AT1G19570	AT1G02500	AT1G05010
AT1G01710	AT1G04037	AT1G01670	AT1G04047	AT1G01760	AT1G01620		AT1G04680	AT1G19580	AT1G02560	AT1G05023
AT1G01715	AT1G01710	AT1G04037	AT1G01725	AT1G01770	AT1G01630		AT1G04773	AT1G19660	AT1G02610	AT1G05190
AT1G04043	AT1G01715	AT1G01710	AT1G01760	AT1G01800	AT1G01650		AT1G04823	AT1G19680	AT1G02620	AT1G05247
AT1G04047	AT1G04043	AT1G01715	AT1G01770	AT1G01810	AT1G01660		AT1G04853	AT1G20310	AT1G02660	AT1G05277
AT1G01725	AT1G04047	AT1G04043	AT1G01790	AT1G01820	AT1G01670		AT1G05010	AT1G20890	AT1G02680	AT1G05320
AT1G01760	AT1G01730	AT1G01725	AT1G01800	AT1G01830	AT1G01680		AT1G05093	AT1G20970	AT1G02750	AT1G05337
AT1G01770	AT1G01725	AT1G01740	AT1G01810	AT1G04067	AT1G04037		AT1G05137	AT1G22490	AT1G02780	AT1G05360
AT1G01790	AT1G01760	AT1G01760	AT1G01820	AT1G01860	AT1G01710		AT1G05140	AT1G22570	AT1G02816	AT1G05410
AT1G01800	AT1G01770	AT1G01790	AT1G01830	AT1G01910	AT1G01715		AT1G05163	AT1G23850	AT1G02840	AT1G05707
AT1G01810	AT1G01790	AT1G01800	AT1G04067	AT1G01920	AT1G04043		AT1G05247	AT1G24070	AT1G02850	AT1G05763
AT1G01820	AT1G01800	AT1G01810	AT1G01860	AT1G01940	AT1G01725		AT1G05253	AT1G24330	AT1G02860	AT1G05805
AT1G01830	AT1G01810	AT1G01820	AT1G01910	AT1G01950	AT1G01770		AT1G05283	AT1G25500	AT1G02880	AT1G05850
AT1G04067	AT1G01820	AT1G01830	AT1G01920	AT1G01960	AT1G01800		AT1G05303	AT1G26730	AT1G02890	AT1G05943
AT1G01860	AT1G01830	AT1G04067	AT1G01940	AT1G01990	AT1G01810		AT1G05310	AT1G28040	AT1G02900	AT1G06323
AT1G01910	AT1G04067	AT1G01860	AT1G01950	AT1G02000	AT1G01820		AT1G05385	AT1G28050	AT1G02910	AT1G06440
AT1G01920	AT1G01860	AT1G01910	AT1G01960	AT1G02020	AT1G01830		AT1G05470	AT1G28190	AT1G02960	AT1G06447
AT1G01940	AT1G01910	AT1G01920	AT1G01970	AT1G02060	AT1G01860		AT1G05560	AT1G28370	AT1G02990	AT1G06547
AT1G01950	AT1G01920	AT1G01940	AT1G01990	AT1G02080	AT1G01910		AT1G05562	AT1G28480	AT1G03030	AT1G06640
AT1G01960	AT1G01940	AT1G01930	AT1G02000	AT1G02090	AT1G01920		AT1G05630	AT1G29290	AT1G03040	AT1G06645
AT1G01970	AT1G01930	AT1G01950	AT1G02010	AT1G02100	AT1G01930		AT1G05805	AT1G29330	AT1G03080	AT1G06717
AT1G01990	AT1G01950	AT1G01960	AT1G02020	AT1G02110	AT1G01950		AT1G05850	AT1G29340	AT1G03130	AT1G07050
AT1G02000	AT1G01960	AT1G01970	AT1G02060	AT1G02120	AT1G01960		AT1G06160	AT1G30135	AT1G03150	AT1G07051
AT1G02010	AT1G01970	AT1G01990	AT1G02090	AT1G02130	AT1G01970		AT1G06240	AT1G30320	AT1G03280	AT1G07090
AT1G02020	AT1G01990	AT1G02000	AT1G02100	AT1G02140	AT1G01990		AT1G06453	AT1G32630	AT1G03330	AT1G07250
AT1G02060	AT1G02000	AT1G02010	AT1G02110	AT1G02150	AT1G02000		AT1G06460	AT1G32640	AT1G03370	AT1G07260
AT1G02090	AT1G02010	AT1G02020	AT1G02120	AT1G02160	AT1G02010		AT1G06547	AT1G32650	AT1G03430	AT1G07280
AT1G02100	AT1G02020	AT1G02060	AT1G02130	AT1G02170	AT1G02020		AT1G06645	AT1G32920	AT1G03475	AT1G07600
AT1G02110	AT1G02060	AT1G02080	AT1G02140	AT1G02270	AT1G02060		AT1G06680	AT1G32928	AT1G03520	AT1G07720
AT1G02120	AT1G02090	AT1G02090	AT1G02145	AT1G02280	AT1G02080		AT1G06910	AT1G34420	AT1G03560	AT1G07733
AT1G02130	AT1G02100	AT1G02110	AT1G02150	AT1G02290	AT1G02090		AT1G06960	AT1G35580	AT1G03590	AT1G07743
AT1G02140	AT1G02110	AT1G02120	AT1G02160	AT1G02330	AT1G02110		AT1G06980	AT1G44350	AT1G03600	AT1G07793
AT1G02145	AT1G02120	AT1G02130	AT1G02170	AT1G02350	AT1G02120		AT1G07010	AT1G44790	AT1G03610	AT1G07897
AT1G02150	AT1G02130	AT1G02140	AT1G02180	AT1G02370	AT1G02130		AT1G07050	AT1G45145	AT1G03680	AT1G08010
AT1G02160	AT1G02140	AT1G02150	AT1G02220	AT1G02400	AT1G02140		AT1G07080	AT1G48430	AT1G03687	AT1G08380
AT1G02170	AT1G02145	AT1G02160	AT1G02260	AT1G02405	AT1G02150		AT1G07090	AT1G49450	AT1G03730	AT1G08510
AT1G02180	AT1G02150	AT1G02170	AT1G02270	AT1G02410	AT1G02160		AT1G07110	AT1G49500	AT1G03740	AT1G08563
AT1G02230	AT1G02160	AT1G02180	AT1G02280	AT1G02420	AT1G02170		AT1G07173	AT1G49832	AT1G03743	AT1G08570
AT1G02260	AT1G02170	AT1G02220	AT1G02290	AT1G02475	AT1G02180		AT1G07200	AT1G50640	AT1G03860	AT1G08583
AT1G02270	AT1G02180	AT1G02230	AT1G02300	AT1G02560	AT1G02220		AT1G07280	AT1G51160	AT1G03870	AT1G08645
AT1G02280	AT1G02220	AT1G02260	AT1G04097	AT1G02610	AT1G02260		AT1G07320	AT1G51760	AT1G03900	AT1G08793
AT1G02290	AT1G02230	AT1G02270	AT1G02330	AT1G04133	AT1G02270		AT1G07393	AT1G51780	AT1G03910	AT1G08800
AT1G02300	AT1G02260	AT1G02280	AT1G02350	AT1G02640	AT1G02280		AT1G07440	AT1G51790	AT1G03930	AT1G08857
AT1G04097	AT1G02270	AT1G02290	AT1G02370	AT1G02650	AT1G02290		AT1G07485	AT1G52030	AT1G03960	AT1G08980
AT1G02330	AT1G02280	AT1G02300	AT1G02400	AT1G02660	AT1G02300		AT1G07513	AT1G52040	AT1G03997	AT1G08987
AT1G02350	AT1G02290	AT1G02305	AT1G02405	AT1G02720	AT1G04097		AT1G07570	AT1G52400	AT1G04000	AT1G09053
AT1G02370	AT1G02300	AT1G02330	AT1G02410	AT1G02740	AT1G04103		AT1G07613	AT1G52410	AT1G04007	AT1G09083
AT1G02380	AT1G02305	AT1G02340	AT1G02420	AT1G02750	AT1G02330		AT1G07650	AT1G52730	AT1G04013	AT1G09157
AT1G02390	AT1G02330	AT1G02350	AT1G02450	AT1G02780	AT1G02350		AT1G07693	AT1G52890	AT1G04037	AT1G09250
AT1G02400	AT1G02340	AT1G02370	AT1G02475	AT1G02816	AT1G02370		AT1G07720	AT1G54020	AT1G04043	AT1G09270
AT1G02410	AT1G02350	AT1G02380	AT1G02500	AT1G02840	AT1G02380		AT1G07930	AT1G55160	AT1G04080	AT1G09327
AT1G02420	AT1G02370	AT1G02390	AT1G02560	AT1G02870	AT1G02390		AT1G08110	AT1G58200	AT1G04097	AT1G09330
AT1G02450	AT1G02380	AT1G02400	AT1G02610	AT1G02880	AT1G02400		AT1G08180	AT1G58270	AT1G04120	AT1G09333
AT1G02475	AT1G02390	AT1G02405	AT1G02620	AT1G02890	AT1G02405		AT1G08380	AT1G58420	AT1G04130	AT1G09390
AT1G02500	AT1G02400	AT1G02410	AT1G02650	AT1G02910	AT1G02410		AT1G08460	AT1G59910	AT1G04140	AT1G09457
AT1G02560	AT1G02410	AT1G02420	AT1G02660	AT1G02960	AT1G02420		AT1G08465	AT1G60190	AT1G04170	AT1G09513
AT1G02610	AT1G02420	AT1G02450	AT1G02670	AT1G02990	AT1G02450		AT1G08490	AT1G61065	AT1G04190	AT1G09530
AT1G02640	AT1G02450	AT1G02470	AT1G02680	AT1G03000	AT1G02470		AT1G08520	AT1G61255	AT1G04210	AT1G09543
AT1G02650	AT1G02475	AT1G02475	AT1G02720	AT1G03030	AT1G02475		AT1G08570	AT1G61340	AT1G04230	AT1G09570
AT1G02660	AT1G02500	AT1G02500	AT1G02740	AT1G03040	AT1G02500		AT1G08640	AT1G61610	AT1G04240	AT1G09575
AT1G02680	AT1G02560	AT1G02560	AT1G02750	AT1G03060	AT1G02560		AT1G08777	AT1G61890	AT1G04267	AT1G09617
AT1G02720	AT1G02610	AT1G02610	AT1G02780	AT1G03080	AT1G02610		AT1G08900	AT1G62320	AT1G04270	AT1G09690
AT1G02750	AT1G02620	AT1G02620	AT1G02816	AT1G03090	AT1G02620		AT1G08910	AT1G62370	AT1G04280	AT1G09773
AT1G02780	AT1G02650	AT1G02640	AT1G02840	AT1G03100	AT1G02650		AT1G08930	AT1G62660	AT1G04295	AT1G09780
AT1G02816	AT1G02660	AT1G02650	AT1G02850	AT1G03130	AT1G02660		AT1G08937	AT1G63030	AT1G04300	AT1G09787
AT1G02840	AT1G02680	AT1G02660	AT1G02860	AT1G03140	AT1G02670		AT1G08987	AT1G64200	AT1G04340	AT1G09873
AT1G02860	AT1G02720	AT1G02680	AT1G02870	AT1G03160	AT1G02680		AT1G09193	AT1G64660	AT1G04390	AT1G10150
AT1G02870	AT1G02740	AT1G02720	AT1G02880	AT1G03210	AT1G02720		AT1G09250	AT1G65390	AT1G04400	AT1G10155
AT1G02880	AT1G02750	AT1G02740	AT1G02890	AT1G03220	AT1G02740		AT1G09253	AT1G66100	AT1G04410	AT1G10200
AT1G02890	AT1G02780	AT1G02750	AT1G02900	AT1G03230	AT1G02750		AT1G09310	AT1G66760	AT1G04420	AT1G10360
AT1G02910	AT1G02816	AT1G02780	AT1G02910	AT1G03250	AT1G02780		AT1G09327	AT1G68340	AT1G04427	AT1G10370
AT1G02930	AT1G02840	AT1G02816	AT1G02960	AT1G03260	AT1G02816		AT1G09330	AT1G68620	AT1G04430	AT1G10460
AT1G02960	AT1G02850	AT1G02840	AT1G02990	AT1G03270	AT1G02840		AT1G09333	AT1G68795	AT1G04440	AT1G10470
AT1G02990	AT1G02860	AT1G02850	AT1G03000	AT1G03330	AT1G02860		AT1G09415	AT1G69260	AT1G04467	AT1G10657
AT1G03000	AT1G02870	AT1G02860	AT1G03030	AT1G03350	AT1G02870		AT1G09530	AT1G69370	AT1G04480	AT1G10760
AT1G03030	AT1G02880	AT1G02870	AT1G03040	AT1G03360	AT1G02880		AT1G09543	AT1G69610	AT1G04487	AT1G11120
AT1G03040	AT1G02890	AT1G02880	AT1G03060	AT1G03365	AT1G02890		AT1G09560	AT1G69790	AT1G04550	AT1G11260
AT1G03060	AT1G02910	AT1G02890	AT1G03080	AT1G03370	AT1G02900		AT1G09660	AT1G69935	AT1G04555	AT1G11280
AT1G03080	AT1G02930	AT1G02910	AT1G03090	AT1G03380	AT1G02910		AT1G09687	AT1G70140	AT1G04567	AT1G11380
AT1G03090	AT1G02960	AT1G02920	AT1G03100	AT1G03400	AT1G02920		AT1G09750	AT1G70700	AT1G04590	AT1G11440
AT1G03100	AT1G02990	AT1G02930	AT1G03130	AT1G03410	AT1G02930		AT1G09877	AT1G70800	AT1G04635	AT1G11545
AT1G03130	AT1G03000	AT1G02960	AT1G03140	AT1G03430	AT1G02960		AT1G09903	AT1G71110	AT1G04640	AT1G11700
AT1G03140	AT1G03030	AT1G02990	AT1G03160	AT1G03440	AT1G02990		AT1G09987	AT1G71360	AT1G04657	AT1G11860
AT1G03150	AT1G03040	AT1G03000	AT1G03210	AT1G03475	AT1G03000		AT1G10020	AT1G71697	AT1G04690	AT1G12020
AT1G03160	AT1G03060	AT1G03030	AT1G03220	AT1G03510	AT1G03030		AT1G10200	AT1G72120	AT1G04750	AT1G12090
AT1G03210	AT1G03080	AT1G03040	AT1G03230	AT1G03520	AT1G03040		AT1G10460	AT1G72180	AT1G04753	AT1G12110
AT1G03220	AT1G03090	AT1G03060	AT1G03250	AT1G03530	AT1G03060		AT1G10470	AT1G72440	AT1G04770	AT1G12120
AT1G03230	AT1G03100	AT1G03080	AT1G03260	AT1G03540	AT1G03080		AT1G10650	AT1G72520	AT1G04773	AT1G12240
AT1G03250	AT1G03110	AT1G03090	AT1G03280	AT1G03560	AT1G03090		AT1G10920	AT1G72855	AT1G04780	AT1G12250
AT1G03260	AT1G03130	AT1G03100	AT1G03290	AT1G03600	AT1G03100		AT1G10960	AT1G73080	AT1G04790	AT1G12330
AT1G03280	AT1G03140	AT1G03110	AT1G03330	AT1G03610	AT1G03130		AT1G11050	AT1G73210	AT1G04807	AT1G12420
AT1G03290	AT1G03160	AT1G03130	AT1G03340	AT1G03630	AT1G03140		AT1G11145	AT1G73325	AT1G04820	AT1G12450
AT1G03300	AT1G03180	AT1G03140	AT1G03350	AT1G03650	AT1G03160		AT1G11310	AT1G73480	AT1G04853	AT1G12470
AT1G03330	AT1G03190	AT1G03160	AT1G03360	AT1G03680	AT1G03210		AT1G11320	AT1G74100	AT1G04860	AT1G12500
AT1G03350	AT1G03210	AT1G03190	AT1G03365	AT1G03687	AT1G03220		AT1G11330	AT1G74950	AT1G04910	AT1G12710
AT1G03360	AT1G03220	AT1G03210	AT1G03370	AT1G03710	AT1G03230		AT1G11350	AT1G75220	AT1G04940	AT1G12780
AT1G03370	AT1G03230	AT1G03220	AT1G03380	AT1G03730	AT1G03250		AT1G11380	AT1G75490	AT1G04960	AT1G12820
AT1G03380	AT1G03250	AT1G03230	AT1G03400	AT1G03740	AT1G03260		AT1G11545	AT1G76040	AT1G04970	AT1G12840
AT1G03400	AT1G03260	AT1G03250	AT1G03410	AT1G03746	AT1G03280		AT1G11700	AT1G76070	AT1G04985	AT1G12860
AT1G03410	AT1G03270	AT1G03260	AT1G03430	AT1G03750	AT1G03290		AT1G11860	AT1G76170	AT1G04990	AT1G12900
AT1G03430	AT1G03280	AT1G03280	AT1G03440	AT1G03800	AT1G03330		AT1G12015	AT1G76580	AT1G04993	AT1G13100
AT1G03440	AT1G03290	AT1G03290	AT1G03457	AT1G03830	AT1G03340		AT1G12020	AT1G76640	AT1G05010	AT1G13143
AT1G03457	AT1G03300	AT1G03300	AT1G03475	AT1G03850	AT1G03350		AT1G12060	AT1G76650	AT1G05017	AT1G13250
AT1G03475	AT1G03330	AT1G03310	AT1G04197	AT1G03860	AT1G03360		AT1G12090	AT1G76790	AT1G05023	AT1G13260
AT1G04197	AT1G03340	AT1G03330	AT1G03510	AT1G03870	AT1G03365		AT1G12100	AT1G77370	AT1G05030	AT1G13270
AT1G03510	AT1G03350	AT1G03340	AT1G03520	AT1G03900	AT1G03370		AT1G12110	AT1G78070	AT1G05065	AT1G13360
AT1G03520	AT1G03360	AT1G03350	AT1G03530	AT1G03905	AT1G03380		AT1G12230	AT1G78080	AT1G05077	AT1G13390
AT1G03530	AT1G03365	AT1G03360	AT1G03540	AT1G03910	AT1G03400		AT1G12244	AT1G78280	AT1G05137	AT1G13440
AT1G03540	AT1G03370	AT1G03365	AT1G03560	AT1G03930	AT1G03410		AT1G12280	AT1G78660	AT1G05180	AT1G13448
AT1G03560	AT1G03380	AT1G03370	AT1G03590	AT1G03950	AT1G03440		AT1G12300	AT1G79250	AT1G05190	AT1G13580
AT1G03590	AT1G03400	AT1G03380	AT1G03600	AT1G03960	AT1G03475		AT1G12330	AT1G79310	AT1G05200	AT1G13640
AT1G03600	AT1G03410	AT1G03400	AT1G03610	AT1G04233	AT1G04197		AT1G12340	AT1G79680	AT1G05210	AT1G13740
AT1G03610	AT1G03430	AT1G03410	AT1G03630	AT1G04000	AT1G03510		AT1G12380	AT1G80120	AT1G05230	AT1G13750
AT1G03620	AT1G03440	AT1G03440	AT1G03650	AT1G04010	AT1G03520		AT1G12440	AT1G80160	AT1G05247	AT1G13980
AT1G03650	AT1G03457	AT1G03457	AT1G03680	AT1G04030	AT1G03530		AT1G12500	AT1G80245	AT1G05277	AT1G14150
AT1G03680	AT1G03475	AT1G03470	AT1G03687	AT1G04070	AT1G03540		AT1G12520	AT1G80820	AT1G05303	AT1G14180
AT1G03687	AT1G04197	AT1G03475	AT1G03730	AT1G04080	AT1G03560		AT1G12770	AT1G80840	AT1G05320	AT1G14205
AT1G03730	AT1G03510	AT1G04197	AT1G03740	AT1G04100	AT1G03590		AT1G12780	AT2G01450	AT1G05323	AT1G14250
AT1G03740	AT1G03520	AT1G03510	AT1G03743	AT1G04120	AT1G03600		AT1G12860	AT2G02860	AT1G05333	AT1G14280
AT1G03743	AT1G03530	AT1G03520	AT1G03750	AT1G04130	AT1G03610		AT1G12900	AT2G02870	AT1G05337	AT1G14290
AT1G03750	AT1G03540	AT1G03530	AT1G03820	AT1G04140	AT1G03650		AT1G13250	AT2G03980	AT1G05360	AT1G14310
AT1G03800	AT1G03560	AT1G03540	AT1G03830	AT1G04170	AT1G03680		AT1G13380	AT2G06050	AT1G05380	AT1G14345
AT1G03850	AT1G03590	AT1G03560	AT1G03850	AT1G04190	AT1G03687		AT1G13440	AT2G06255	AT1G05387	AT1G14430
AT1G03860	AT1G03600	AT1G03570	AT1G03860	AT1G04200	AT1G03730		AT1G13448	AT2G07555	AT1G05410	AT1G14685
AT1G03870	AT1G03610	AT1G03590	AT1G03870	AT1G04210	AT1G03740		AT1G13640	AT2G09670	AT1G05413	AT1G14690
AT1G03900	AT1G03620	AT1G03600	AT1G03900	AT1G04230	AT1G03743		AT1G13650	AT2G14290	AT1G05423	AT1G14700
AT1G03910	AT1G03650	AT1G03610	AT1G03910	AT1G04260	AT1G03750		AT1G13750	AT2G14750	AT1G05430	AT1G14710
AT1G03930	AT1G03680	AT1G03620	AT1G03930	AT1G04280	AT1G03760		AT1G13940	AT2G16720	AT1G05453	AT1G14720
AT1G04217	AT1G03687	AT1G03650	AT1G04217	AT1G04290	AT1G03800		AT1G14030	AT2G17840	AT1G05463	AT1G14840
AT1G03950	AT1G03730	AT1G03680	AT1G03950	AT1G04300	AT1G03820		AT1G14150	AT2G18090	AT1G05467	AT1G15260
AT1G03960	AT1G03740	AT1G03687	AT1G03960	AT1G04310	AT1G03850		AT1G14270	AT2G18690	AT1G05473	AT1G15340
AT1G04233	AT1G03743	AT1G03730	AT1G04233	AT1G04350	AT1G03860		AT1G14280	AT2G21490	AT1G05563	AT1G15690
AT1G04000	AT1G03750	AT1G03740	AT1G04000	AT1G04360	AT1G03870		AT1G14345	AT2G21500	AT1G05570	AT1G15720
AT1G04237	AT1G03760	AT1G03743	AT1G04010	AT1G04390	AT1G03900		AT1G14350	AT2G21780	AT1G05575	AT1G15740
AT1G04050	AT1G03800	AT1G03750	AT1G04070	AT1G04420	AT1G03905		AT1G14360	AT2G22330	AT1G05590	AT1G15750
AT1G04070	AT1G03830	AT1G03760	AT1G04080	AT1G04430	AT1G03910		AT1G14380	AT2G22450	AT1G05600	AT1G15930
AT1G04080	AT1G03850	AT1G03820	AT1G04120	AT1G04440	AT1G03930		AT1G14620	AT2G22470	AT1G05607	AT1G16020
AT1G04120	AT1G03860	AT1G03830	AT1G04130	AT1G04267	AT1G04217		AT1G14700	AT2G22500	AT1G05707	AT1G16260
AT1G04130	AT1G03870	AT1G03850	AT1G04140	AT1G04510	AT1G03950		AT1G14720	AT2G22760	AT1G05710	AT1G16680
AT1G04140	AT1G03900	AT1G03860	AT1G04170	AT1G04530	AT1G03960		AT1G14880	AT2G22770	AT1G05727	AT1G16880
AT1G04170	AT1G03910	AT1G03870	AT1G04190	AT1G04550	AT1G04233		AT1G14920	AT2G22880	AT1G05730	AT1G16920
AT1G04190	AT1G03930	AT1G03900	AT1G04200	AT1G04555	AT1G04000		AT1G15000	AT2G22910	AT1G05757	AT1G17100
AT1G04200	AT1G04217	AT1G03905	AT1G04210	AT1G04570	AT1G04010		AT1G15125	AT2G23450	AT1G05763	AT1G17290
AT1G04210	AT1G03950	AT1G03910	AT1G04230	AT1G04590	AT1G04070		AT1G15165	AT2G24545	AT1G05773	AT1G17370
AT1G04230	AT1G03960	AT1G03930	AT1G04240	AT1G04620	AT1G04100		AT1G15180	AT2G25460	AT1G05805	AT1G17380
AT1G04240	AT1G04233	AT1G04217	AT1G04260	AT1G04630	AT1G04120		AT1G15260	AT2G26530	AT1G05850	AT1G17480
AT1G04260	AT1G04000	AT1G03950	AT1G04270	AT1G04680	AT1G04130		AT1G15290	AT2G26540	AT1G05890	AT1G17650
AT1G04270	AT1G04010	AT1G03960	AT1G04280	AT1G04690	AT1G04140		AT1G15670	AT2G27080	AT1G05907	AT1G17830
AT1G04280	AT1G04030	AT1G04233	AT1G04290	AT1G04750	AT1G04160		AT1G15690	AT2G27230	AT1G05943	AT1G18075
AT1G04290	AT1G04237	AT1G04000	AT1G04300	AT1G04770	AT1G04170		AT1G15885	AT2G27690	AT1G05970	AT1G18140
AT1G04300	AT1G04050	AT1G04010	AT1G04340	AT1G04780	AT1G04190		AT1G15900	AT2G28400	AT1G05993	AT1G18440
AT1G04310	AT1G04070	AT1G04030	AT1G04350	AT1G04810	AT1G04200		AT1G15930	AT2G28920	AT1G06000	AT1G18460
AT1G04340	AT1G04080	AT1G04070	AT1G04360	AT1G04830	AT1G04210		AT1G15980	AT2G29460	AT1G06010	AT1G18620
AT1G04350	AT1G04100	AT1G04080	AT1G04390	AT1G04850	AT1G04230		AT1G16000	AT2G29470	AT1G06033	AT1G18670
AT1G04360	AT1G04120	AT1G04100	AT1G04400	AT1G04870	AT1G04240		AT1G16080	AT2G29640	AT1G06045	AT1G18720
AT1G04390	AT1G04130	AT1G04120	AT1G04410	AT1G04910	AT1G04260		AT1G16220	AT2G30040	AT1G06050	AT1G18735
AT1G04400	AT1G04140	AT1G04130	AT1G04420	AT1G04930	AT1G04270		AT1G16515	AT2G30250	AT1G06060	AT1G18773
AT1G04410	AT1G04170	AT1G04140	AT1G04430	AT1G04945	AT1G04280		AT1G16650	AT2G30270	AT1G06070	AT1G18990
AT1G04420	AT1G04190	AT1G04160	AT1G04440	AT1G04950	AT1G04290		AT1G16750	AT2G30360	AT1G06083	AT1G19000
AT1G04430	AT1G04200	AT1G04170	AT1G04267	AT1G04960	AT1G04300		AT1G16880	AT2G31710	AT1G06087	AT1G19050
AT1G04440	AT1G04210	AT1G04190	AT1G04510	AT1G04970	AT1G04340		AT1G17080	AT2G32140	AT1G06110	AT1G19150
AT1G04267	AT1G04230	AT1G04200	AT1G04520	AT1G04985	AT1G04350		AT1G17100	AT2G32150	AT1G06130	AT1G19190
AT1G04510	AT1G04240	AT1G04210	AT1G04530	AT1G04990	AT1G04390		AT1G17145	AT2G32510	AT1G06150	AT1G19300
AT1G04520	AT1G04260	AT1G04230	AT1G04550	AT1G05010	AT1G04400		AT1G17147	AT2G32930	AT1G06190	AT1G19310
AT1G04530	AT1G04270	AT1G04240	AT1G04555	AT1G05020	AT1G04410		AT1G17220	AT2G33370	AT1G06200	AT1G19350
AT1G04550	AT1G04280	AT1G04260	AT1G04590	AT1G05030	AT1G04420		AT1G17430	AT2G33380	AT1G06210	AT1G19400
AT1G04555	AT1G04290	AT1G04270	AT1G04620	AT1G05055	AT1G04430		AT1G17610	AT2G34500	AT1G06230	AT1G19485
AT1G04590	AT1G04300	AT1G04280	AT1G04630	AT1G05060	AT1G04440		AT1G17665	AT2G34600	AT1G06233	AT1G19565
AT1G04620	AT1G04310	AT1G04290	AT1G04640	AT1G05065	AT1G04267		AT1G17970	AT2G34810	AT1G06323	AT1G19570
AT1G04630	AT1G04340	AT1G04300	AT1G04690	AT1G05070	AT1G04510		AT1G18060	AT2G34930	AT1G06380	AT1G19580
AT1G04635	AT1G04350	AT1G04310	AT1G04750	AT1G05100	AT1G04530		AT1G18075	AT2G35290	AT1G06390	AT1G19670
AT1G04640	AT1G04360	AT1G04340	AT1G04770	AT1G05120	AT1G04550		AT1G18570	AT2G36815	AT1G06400	AT1G19710
AT1G04680	AT1G04390	AT1G04350	AT1G04780	AT1G05136	AT1G04555		AT1G18620	AT2G37040	AT1G06410	AT1G19720
AT1G04690	AT1G04400	AT1G04360	AT1G04790	AT1G05140	AT1G04570		AT1G18640	AT2G37580	AT1G06447	AT1G19730
AT1G04750	AT1G04410	AT1G04390	AT1G04810	AT1G05150	AT1G04590		AT1G18660	AT2G37760	AT1G06453	AT1G19835
AT1G04770	AT1G04420	AT1G04400	AT1G04820	AT1G05160	AT1G04620		AT1G18730	AT2G38060	AT1G06470	AT1G19870
AT1G04780	AT1G04430	AT1G04410	AT1G04830	AT1G05180	AT1G04630		AT1G19000	AT2G38240	AT1G06500	AT1G19920
AT1G04790	AT1G04440	AT1G04420	AT1G04850	AT1G05205	AT1G04640		AT1G19150	AT2G38250	AT1G06510	AT1G19990
AT1G04810	AT1G04267	AT1G04430	AT1G04860	AT1G05210	AT1G04680		AT1G19330	AT2G38500	AT1G06515	AT1G20010
AT1G04820	AT1G04510	AT1G04440	AT1G04870	AT1G04363	AT1G04690		AT1G19340	AT2G38760	AT1G06547	AT1G20020
AT1G04830	AT1G04520	AT1G04267	AT1G04910	AT1G05270	AT1G04750		AT1G19350	AT2G39020	AT1G06573	AT1G20340
AT1G04850	AT1G04530	AT1G04510	AT1G04930	AT1G04387	AT1G04770		AT1G19397	AT2G39030	AT1G06580	AT1G20430
AT1G04860	AT1G04550	AT1G04520	AT1G04940	AT1G05300	AT1G04780		AT1G19400	AT2G39050	AT1G06620	AT1G20450
AT1G04870	AT1G04555	AT1G04530	AT1G04945	AT1G05340	AT1G04790		AT1G19440	AT2G39330	AT1G06627	AT1G20620
AT1G04910	AT1G04570	AT1G04540	AT1G04950	AT1G05350	AT1G04810		AT1G19690	AT2G39420	AT1G06630	AT1G20630
AT1G04930	AT1G04590	AT1G04550	AT1G04960	AT1G05370	AT1G04820		AT1G19700	AT2G41475	AT1G06640	AT1G20650
AT1G04940	AT1G04620	AT1G04555	AT1G04970	AT1G05380	AT1G04830		AT1G19835	AT2G42350	AT1G06645	AT1G20696
AT1G04945	AT1G04630	AT1G04570	AT1G04980	AT1G05430	AT1G04850		AT1G19840	AT2G42360	AT1G06673	AT1G20890
AT1G04950	AT1G04635	AT1G04590	AT1G04985	AT1G05500	AT1G04860		AT1G19960	AT2G42760	AT1G06700	AT1G21050
AT1G04960	AT1G04640	AT1G04620	AT1G04990	AT1G05520	AT1G04870		AT1G20010	AT2G42780	AT1G06710	AT1G21060
AT1G04970	AT1G04680	AT1G04630	AT1G05010	AT1G05550	AT1G04910		AT1G20015	AT2G43010	AT1G06717	AT1G21250
AT1G04980	AT1G04690	AT1G04680	AT1G05020	AT1G05562	AT1G04930		AT1G20020	AT2G43020	AT1G06743	AT1G21270
AT1G04985	AT1G04710	AT1G04690	AT1G05030	AT1G05560	AT1G04940		AT1G20090	AT2G43290	AT1G06780	AT1G21380
AT1G04990	AT1G04750	AT1G04750	AT1G05055	AT1G05570	AT1G04945		AT1G20190	AT2G43510	AT1G06790	AT1G21410
AT1G05000	AT1G04770	AT1G04770	AT1G05060	AT1G05575	AT1G04950		AT1G20290	AT2G43535	AT1G06820	AT1G21440
AT1G05010	AT1G04780	AT1G04780	AT1G05065	AT1G05577	AT1G04960		AT1G20330	AT2G43570	AT1G06850	AT1G21500
AT1G05020	AT1G04790	AT1G04790	AT1G05070	AT1G05620	AT1G04970		AT1G20340	AT2G44578	AT1G06890	AT1G21690
AT1G05030	AT1G04810	AT1G04810	AT1G05100	AT1G05630	AT1G04980		AT1G20370	AT2G44840	AT1G06900	AT1G21738
AT1G04323	AT1G04830	AT1G04820	AT1G05120	AT1G05640	AT1G04985		AT1G20650	AT2G45940	AT1G06910	AT1G21830
AT1G05055	AT1G04850	AT1G04830	AT1G05136	AT1G05670	AT1G04990		AT1G21000	AT2G46270	AT1G06960	AT1G21840
AT1G05060	AT1G04860	AT1G04850	AT1G05140	AT1G05710	AT1G05000		AT1G21050	AT2G46505	AT1G07020	AT1G21980
AT1G05065	AT1G04870	AT1G04860	AT1G05150	AT1G05730	AT1G05010		AT1G21065	AT2G46510	AT1G07027	AT1G22140
AT1G05070	AT1G04900	AT1G04870	AT1G05160	AT1G05750	AT1G05020		AT1G21130	AT2G46520	AT1G07040	AT1G22220
AT1G05100	AT1G04910	AT1G04900	AT1G05170	AT1G05780	AT1G05030		AT1G21250	AT2G46650	AT1G07050	AT1G22300
AT1G05120	AT1G04930	AT1G04910	AT1G05180	AT1G05790	AT1G05055		AT1G21270	AT2G47180	AT1G07051	AT1G22330
AT1G05136	AT1G04940	AT1G04930	AT1G05190	AT1G05805	AT1G05060		AT1G21400	AT2G47190	AT1G07070	AT1G22360
AT1G05140	AT1G04945	AT1G04940	AT1G05200	AT1G05810	AT1G05065		AT1G21560	AT3G01055	AT1G07080	AT1G22370
AT1G05150	AT1G04950	AT1G04945	AT1G05205	AT1G05830	AT1G05070		AT1G21590	AT3G01165	AT1G07090	AT1G22430
AT1G05160	AT1G04960	AT1G04950	AT1G05230	AT1G05840	AT1G05100		AT1G21610	AT3G01970	AT1G07110	AT1G22490
AT1G05170	AT1G04970	AT1G04960	AT1G04363	AT1G05860	AT1G05120		AT1G21680	AT3G02150	AT1G07130	AT1G22570
AT1G05180	AT1G04980	AT1G04970	AT1G05270	AT1G05870	AT1G05136		AT1G21910	AT3G02460	AT1G07135	AT1G22630
AT1G05190	AT1G04985	AT1G04985	AT1G05300	AT1G05890	AT1G05140		AT1G21920	AT3G03050	AT1G07140	AT1G22640
AT1G05200	AT1G04990	AT1G04990	AT1G05320	AT1G05900	AT1G05150		AT1G22030	AT3G03535	AT1G07170	AT1G23052
AT1G05205	AT1G05010	AT1G05010	AT1G05340	AT1G05940	AT1G05160		AT1G22160	AT3G04010	AT1G07200	AT1G23080
AT1G05210	AT1G05020	AT1G05020	AT1G05350	AT1G05970	AT1G05170		AT1G22330	AT3G04060	AT1G07210	AT1G23090
AT1G05230	AT1G05030	AT1G05030	AT1G05360	AT1G06000	AT1G05180		AT1G22370	AT3G05120	AT1G07240	AT1G23170
AT1G05270	AT1G04323	AT1G04323	AT1G05370	AT1G06020	AT1G05190		AT1G22380	AT3G05220	AT1G07243	AT1G23390
AT1G05300	AT1G05055	AT1G05055	AT1G05380	AT1G06045	AT1G05200		AT1G22430	AT3G05500	AT1G07250	AT1G23480
AT1G05310	AT1G05060	AT1G05060	AT1G05385	AT1G06050	AT1G05205		AT1G22530	AT3G05640	AT1G07280	AT1G23490
AT1G05320	AT1G05065	AT1G05065	AT1G05410	AT1G06060	AT1G05230		AT1G22590	AT3G06550	AT1G07290	AT1G23740
AT1G05350	AT1G05070	AT1G05070	AT1G05430	AT1G06070	AT1G04363		AT1G22610	AT3G07045	AT1G07323	AT1G24070
AT1G05360	AT1G05100	AT1G05100	AT1G05500	AT1G06110	AT1G05270		AT1G22630	AT3G07700	AT1G07350	AT1G24120
AT1G05370	AT1G05120	AT1G05120	AT1G05520	AT1G06130	AT1G05300		AT1G22650	AT3G08215	AT1G07360	AT1G24148
AT1G05380	AT1G05136	AT1G05136	AT1G05562	AT1G06143	AT1G05340		AT1G22690	AT3G08720	AT1G07430	AT1G24160
AT1G05385	AT1G05140	AT1G05140	AT1G05560	AT1G06150	AT1G05350		AT1G22740	AT3G09910	AT1G07440	AT1G24625
AT1G05410	AT1G05150	AT1G05150	AT1G05570	AT1G06200	AT1G05360		AT1G22910	AT3G09920	AT1G07487	AT1G25380
AT1G05430	AT1G05160	AT1G05160	AT1G04397	AT1G06220	AT1G05370		AT1G23020	AT3G10260	AT1G07513	AT1G25440
AT1G05470	AT1G05170	AT1G05170	AT1G05590	AT1G06230	AT1G05380		AT1G23030	AT3G10300	AT1G07520	AT1G25560
AT1G05500	AT1G05180	AT1G05180	AT1G05600	AT1G06240	AT1G05385		AT1G23080	AT3G11470	AT1G07530	AT1G25570
AT1G05540	AT1G05190	AT1G05190	AT1G05620	AT1G06290	AT1G05410		AT1G23205	AT3G13770	AT1G07543	AT1G26210
AT1G05560	AT1G05200	AT1G05200	AT1G05640	AT1G06380	AT1G05430		AT1G23310	AT3G13870	AT1G07600	AT1G26270
AT1G05570	AT1G05205	AT1G05205	AT1G05670	AT1G06390	AT1G05500		AT1G23390	AT3G14050	AT1G07613	AT1G26550
AT1G05575	AT1G04363	AT1G05230	AT1G05690	AT1G06400	AT1G05520		AT1G23410	AT3G14360	AT1G07615	AT1G26560
AT1G05590	AT1G05270	AT1G04363	AT1G05710	AT1G06410	AT1G05562		AT1G23740	AT3G15500	AT1G07630	AT1G26770
AT1G05600	AT1G05300	AT1G05270	AT1G05730	AT1G06430	AT1G05570		AT1G24147	AT3G15720	AT1G07650	AT1G26800
AT1G05620	AT1G05320	AT1G05300	AT1G05750	AT1G06440	AT1G04397		AT1G24160	AT3G15790	AT1G07653	AT1G26920
AT1G05630	AT1G05350	AT1G05310	AT1G05780	AT1G06450	AT1G05575		AT1G24400	AT3G16400	AT1G07660	AT1G26930
AT1G05640	AT1G05360	AT1G05320	AT1G04427	AT1G06460	AT1G05590		AT1G24440	AT3G16460	AT1G07700	AT1G27000
AT1G05670	AT1G05370	AT1G05350	AT1G05785	AT1G06470	AT1G05600		AT1G24530	AT3G16470	AT1G07733	AT1G27210
AT1G05690	AT1G05380	AT1G05360	AT1G05790	AT1G06510	AT1G05620		AT1G25260	AT3G16860	AT1G07743	AT1G27290
AT1G05710	AT1G05385	AT1G05370	AT1G05805	AT1G06530	AT1G05630		AT1G25425	AT3G17120	AT1G07745	AT1G27700
AT1G05730	AT1G05410	AT1G05380	AT1G05830	AT1G06570	AT1G05640		AT1G25440	AT3G17810	AT1G07750	AT1G27910
AT1G05750	AT1G05430	AT1G05385	AT1G05840	AT1G06580	AT1G05670		AT1G25540	AT3G19580	AT1G07760	AT1G27921
AT1G05780	AT1G05460	AT1G05410	AT1G05850	AT1G06620	AT1G05675		AT1G25550	AT3G19970	AT1G07790	AT1G27930
AT1G05783	AT1G05470	AT1G05430	AT1G05860	AT1G06630	AT1G05690		AT1G26100	AT3G20390	AT1G07793	AT1G28040
AT1G05790	AT1G05500	AT1G05460	AT1G05870	AT1G06640	AT1G05710		AT1G26150	AT3G21230	AT1G07830	AT1G28090
AT1G05805	AT1G05520	AT1G05470	AT1G05890	AT1G06645	AT1G05720		AT1G26208	AT3G21240	AT1G07840	AT1G28280
AT1G05810	AT1G05540	AT1G05500	AT1G05900	AT1G06650	AT1G05750		AT1G26210	AT3G22290	AT1G07870	AT1G28310
AT1G05830	AT1G05562	AT1G05520	AT1G05940	AT1G04487	AT1G05780		AT1G26761	AT3G23250	AT1G07890	AT1G28330
AT1G05840	AT1G05560	AT1G05540	AT1G05960	AT1G06670	AT1G04427		AT1G26770	AT3G23580	AT1G07897	AT1G28440
AT1G05850	AT1G05570	AT1G05560	AT1G05970	AT1G06680	AT1G05785		AT1G27090	AT3G23590	AT1G07901	AT1G28540
AT1G05860	AT1G05575	AT1G05570	AT1G06000	AT1G06690	AT1G05790		AT1G27120	AT3G25760	AT1G07910	AT1G28580
AT1G05870	AT1G05590	AT1G04397	AT1G06010	AT1G06700	AT1G05805		AT1G27130	AT3G25770	AT1G07920	AT1G29310
AT1G05900	AT1G05600	AT1G05590	AT1G06045	AT1G06710	AT1G05810		AT1G27190	AT3G25780	AT1G07930	AT1G29395
AT1G05940	AT1G05620	AT1G05600	AT1G06050	AT1G06720	AT1G05830		AT1G27210	AT3G26520	AT1G07957	AT1G29470
AT1G05960	AT1G05630	AT1G05620	AT1G06060	AT1G06730	AT1G05840		AT1G27290	AT3G26840	AT1G07960	AT1G29890
AT1G05970	AT1G05640	AT1G05630	AT1G06070	AT1G04503	AT1G05850		AT1G27370	AT3G27210	AT1G07990	AT1G30090
AT1G06000	AT1G05670	AT1G05640	AT1G06110	AT1G06770	AT1G05860		AT1G27400	AT3G27416	AT1G08010	AT1G30120
AT1G06010	AT1G05690	AT1G05670	AT1G06130	AT1G06800	AT1G05890		AT1G27460	AT3G27960	AT1G08040	AT1G30130
AT1G06045	AT1G05710	AT1G05690	AT1G06143	AT1G06820	AT1G05900		AT1G27480	AT3G28340	AT1G08047	AT1G30135
AT1G06050	AT1G05730	AT1G05710	AT1G06150	AT1G06850	AT1G05940		AT1G27921	AT3G28930	AT1G08050	AT1G30200
AT1G06060	AT1G05750	AT1G05720	AT1G06190	AT1G06870	AT1G05960		AT1G28330	AT3G29575	AT1G08123	AT1G30210
AT1G06070	AT1G05780	AT1G05750	AT1G06200	AT1G06890	AT1G05970		AT1G28600	AT3G43250	AT1G08200	AT1G30260
AT1G06110	AT1G04427	AT1G05780	AT1G06210	AT1G06900	AT1G06002		AT1G28660	AT3G43270	AT1G08217	AT1G30270
AT1G06130	AT1G05785	AT1G04427	AT1G06220	AT1G06950	AT1G06000		AT1G28670	AT3G44860	AT1G08220	AT1G30290
AT1G06150	AT1G05790	AT1G05785	AT1G06230	AT1G07000	AT1G06010		AT1G29240	AT3G45040	AT1G08230	AT1G30300
AT1G06148	AT1G05805	AT1G05790	AT1G06240	AT1G07010	AT1G06045		AT1G29400	AT3G45140	AT1G08360	AT1G30320
AT1G06160	AT1G05810	AT1G05805	AT1G06270	AT1G04537	AT1G06050		AT1G29450	AT3G46700	AT1G08370	AT1G30330
AT1G06190	AT1G05830	AT1G05810	AT1G06290	AT1G07030	AT1G06060		AT1G29460	AT3G47341	AT1G08380	AT1G30360
AT1G06200	AT1G05840	AT1G05830	AT1G06380	AT1G07040	AT1G06070		AT1G29530	AT3G48350	AT1G08450	AT1G30380
AT1G06210	AT1G05850	AT1G05840	AT1G06390	AT1G07050	AT1G06110		AT1G29660	AT3G48520	AT1G08490	AT1G30490
AT1G06220	AT1G05860	AT1G05850	AT1G06400	AT1G07070	AT1G06130		AT1G29790	AT3G48760	AT1G08510	AT1G30500
AT1G06230	AT1G05870	AT1G05860	AT1G06410	AT1G07080	AT1G06140		AT1G29900	AT3G49350	AT1G08530	AT1G30820
AT1G06240	AT1G05890	AT1G05870	AT1G06430	AT1G07090	AT1G06143		AT1G30360	AT3G50280	AT1G08540	AT1G30845
AT1G06290	AT1G05900	AT1G05890	AT1G06440	AT1G07110	AT1G06150		AT1G30380	AT3G50620	AT1G08543	AT1G30910
AT1G06380	AT1G05910	AT1G05900	AT1G04467	AT1G07130	AT1G06180		AT1G30440	AT3G50760	AT1G08550	AT1G31120
AT1G06390	AT1G05940	AT1G05910	AT1G06470	AT1G07135	AT1G06190		AT1G30520	AT3G50770	AT1G08563	AT1G31173
AT1G06400	AT1G05960	AT1G05940	AT1G06500	AT1G07140	AT1G06200		AT1G30540	AT3G50930	AT1G08570	AT1G31190
AT1G06410	AT1G05970	AT1G05960	AT1G06515	AT1G07150	AT1G06220		AT1G31173	AT3G52800	AT1G08580	AT1G31230
AT1G06440	AT1G06000	AT1G05970	AT1G06510	AT1G07160	AT1G06230		AT1G31350	AT3G53490	AT1G08583	AT1G31330
AT1G06450	AT1G06010	AT1G06000	AT1G06530	AT1G07170	AT1G06240		AT1G31420	AT3G54020	AT1G08607	AT1G31360
AT1G04467	AT1G06045	AT1G06010	AT1G06560	AT1G07180	AT1G06270		AT1G31460	AT3G55050	AT1G08645	AT1G31500
AT1G06470	AT1G06040	AT1G06040	AT1G06570	AT1G07200	AT1G06290		AT1G31580	AT3G55410	AT1G08660	AT1G31550
AT1G06500	AT1G06050	AT1G06050	AT1G06580	AT1G07210	AT1G06380		AT1G31690	AT3G55940	AT1G08710	AT1G31580
AT1G06515	AT1G06060	AT1G06060	AT1G06620	AT1G04567	AT1G06390		AT1G31800	AT3G55970	AT1G08777	AT1G31650
AT1G06510	AT1G06070	AT1G06070	AT1G06630	AT1G07230	AT1G06400		AT1G31920	AT3G55980	AT1G08780	AT1G31690
AT1G06530	AT1G06110	AT1G06110	AT1G06640	AT1G07240	AT1G06410		AT1G31930	AT3G57260	AT1G08793	AT1G31850
AT1G06550	AT1G06130	AT1G06130	AT1G06645	AT1G07250	AT1G06430		AT1G32060	AT3G57450	AT1G08800	AT1G31920
AT1G06570	AT1G06143	AT1G06143	AT1G04487	AT1G07260	AT1G06440		AT1G32080	AT3G57460	AT1G08830	AT1G31970
AT1G06580	AT1G06150	AT1G06150	AT1G06670	AT1G07280	AT1G06450		AT1G32090	AT3G57760	AT1G08840	AT1G31990
AT1G06620	AT1G06160	AT1G06160	AT1G06680	AT1G07290	AT1G06460		AT1G32127	AT3G58730	AT1G08857	AT1G32060
AT1G06630	AT1G06190	AT1G06180	AT1G06690	AT1G07310	AT1G06470		AT1G32190	AT3G59050	AT1G08890	AT1G32070
AT1G06645	AT1G06200	AT1G06190	AT1G06700	AT1G07320	AT1G06500		AT1G32210	AT3G59360	AT1G08900	AT1G32090
AT1G04487	AT1G06210	AT1G06200	AT1G06710	AT1G07420	AT1G06510		AT1G32470	AT3G59880	AT1G08920	AT1G32170
AT1G06680	AT1G06220	AT1G06210	AT1G06720	AT1G07430	AT1G06530		AT1G32520	AT3G61190	AT1G08930	AT1G32470
AT1G06690	AT1G06230	AT1G06220	AT1G06730	AT1G07470	AT1G06570		AT1G32540	AT3G62010	AT1G08937	AT1G32540
AT1G06700	AT1G06240	AT1G06230	AT1G06740	AT1G04583	AT1G06580		AT1G32550	AT3G63010	AT1G08940	AT1G32550
AT1G06710	AT1G06270	AT1G06240	AT1G04503	AT1G07480	AT1G06590		AT1G32583	AT4G00310	AT1G08960	AT1G32610
AT1G06720	AT1G06290	AT1G06270	AT1G06770	AT1G07500	AT1G06620		AT1G32700	AT4G02360	AT1G08963	AT1G32640
AT1G06730	AT1G06380	AT1G06290	AT1G06780	AT1G07520	AT1G06630		AT1G32990	AT4G03420	AT1G08970	AT1G32650
AT1G06740	AT1G06390	AT1G06380	AT1G06790	AT1G07530	AT1G06640		AT1G33102	AT4G05010	AT1G08980	AT1G32700
AT1G04503	AT1G06400	AT1G06390	AT1G06800	AT1G07540	AT1G06645		AT1G33170	AT4G05020	AT1G08987	AT1G32920
AT1G06780	AT1G06410	AT1G06400	AT1G06820	AT1G07570	AT1G04487		AT1G33240	AT4G05100	AT1G09060	AT1G32928
AT1G06790	AT1G06430	AT1G06410	AT1G06850	AT1G07600	AT1G06670		AT1G33250	AT4G05870	AT1G09070	AT1G33230
AT1G06800	AT1G06440	AT1G06430	AT1G06870	AT1G07615	AT1G06680		AT1G33420	AT4G07815	AT1G09083	AT1G33240
AT1G06820	AT1G06450	AT1G06450	AT1G06890	AT1G07630	AT1G06690		AT1G33470	AT4G07845	AT1G09140	AT1G33260
AT1G06840	AT1G04467	AT1G04467	AT1G06900	AT1G07640	AT1G06700		AT1G33930	AT4G08565	AT1G09157	AT1G33470
AT1G06850	AT1G06470	AT1G06500	AT1G06910	AT1G07660	AT1G06710		AT1G34000	AT4G08870	AT1G09160	AT1G33780
AT1G06870	AT1G06500	AT1G06510	AT1G06950	AT1G07670	AT1G06720		AT1G34010	AT4G10390	AT1G09230	AT1G33990
AT1G06890	AT1G06510	AT1G06530	AT1G06960	AT1G07700	AT1G06730		AT1G34430	AT4G10960	AT1G09247	AT1G34010
AT1G06900	AT1G06530	AT1G06550	AT1G07000	AT1G07720	AT1G06740		AT1G34570	AT4G11350	AT1G09263	AT1G34350
AT1G06910	AT1G06550	AT1G06560	AT1G07020	AT1G07728	AT1G06770		AT1G34630	AT4G11890	AT1G09270	AT1G34418
AT1G06950	AT1G06560	AT1G06570	AT1G07030	AT1G07740	AT1G06780		AT1G35420	AT4G11911	AT1G09280	AT1G35340
AT1G06960	AT1G06570	AT1G06580	AT1G07040	AT1G07745	AT1G06790		AT1G35467	AT4G12000	AT1G09307	AT1G35420
AT1G06980	AT1G06580	AT1G06630	AT1G07050	AT1G07750	AT1G06800		AT1G35560	AT4G12005	AT1G09327	AT1G35460
AT1G07000	AT1G06590	AT1G06645	AT1G07051	AT1G07760	AT1G06820		AT1G35680	AT4G12790	AT1G09330	AT1G35560
AT1G07010	AT1G06630	AT1G04487	AT1G07070	AT1G07790	AT1G06840		AT1G35710	AT4G13400	AT1G09333	AT1G35580
AT1G04537	AT1G06645	AT1G06670	AT1G07080	AT1G07830	AT1G06850		AT1G37130	AT4G14340	AT1G09340	AT1G35610
AT1G07030	AT1G06650	AT1G06680	AT1G07090	AT1G07840	AT1G06870		AT1G38131	AT4G14370	AT1G09415	AT1G35720
AT1G07040	AT1G04487	AT1G06690	AT1G07110	AT1G07870	AT1G06890		AT1G41830	AT4G15280	AT1G09421	AT1G42550
AT1G07050	AT1G06670	AT1G06700	AT1G07130	AT1G07890	AT1G06900		AT1G42550	AT4G15440	AT1G09430	AT1G43170
AT1G07051	AT1G06680	AT1G06710	AT1G07135	AT1G07901	AT1G06910		AT1G42960	AT4G15765	AT1G09457	AT1G43670
AT1G07070	AT1G06690	AT1G06720	AT1G07140	AT1G07950	AT1G06950		AT1G42970	AT4G15920	AT1G09467	AT1G44100
AT1G07080	AT1G06700	AT1G06730	AT1G07150	AT1G07970	AT1G06960		AT1G43670	AT4G16740	AT1G09530	AT1G44446
AT1G07090	AT1G06710	AT1G06740	AT1G07170	AT1G07980	AT1G07000		AT1G43710	AT4G17100	AT1G09533	AT1G44790
AT1G07110	AT1G06720	AT1G06760	AT1G07200	AT1G07990	AT1G07020		AT1G44000	AT4G17230	AT1G09537	AT1G45010
AT1G07130	AT1G06730	AT1G06770	AT1G07210	AT1G08010	AT1G07030		AT1G44575	AT4G17895	AT1G09543	AT1G45050
AT1G07135	AT1G06740	AT1G06780	AT1G04567	AT1G08030	AT1G07040		AT1G44740	AT4G18010	AT1G09557	AT1G45165
AT1G07140	AT1G06770	AT1G06790	AT1G07230	AT1G08060	AT1G07050		AT1G44810	AT4G18140	AT1G09560	AT1G45201
AT1G07150	AT1G06780	AT1G06800	AT1G07240	AT1G08110	AT1G07070		AT1G46768	AT4G18170	AT1G09570	AT1G45474
AT1G07170	AT1G06790	AT1G06820	AT1G07250	AT1G08125	AT1G07080		AT1G47128	AT4G18440	AT1G09575	AT1G45688
AT1G07180	AT1G06800	AT1G06840	AT1G07260	AT1G08130	AT1G07090		AT1G47530	AT4G18930	AT1G09617	AT1G47128
AT1G07200	AT1G06820	AT1G06850	AT1G07280	AT1G08180	AT1G07110		AT1G47580	AT4G18980	AT1G09623	AT1G47310
AT1G07210	AT1G06840	AT1G06870	AT1G07290	AT1G08190	AT1G07130		AT1G48030	AT4G19200	AT1G09630	AT1G47450
AT1G04567	AT1G06850	AT1G06890	AT1G07310	AT1G08200	AT1G07135		AT1G48267	AT4G20860	AT1G09637	AT1G47720
AT1G07230	AT1G06870	AT1G06900	AT1G07320	AT1G08210	AT1G07140		AT1G48280	AT4G21120	AT1G09645	AT1G47740
AT1G07240	AT1G06890	AT1G06910	AT1G07350	AT1G08230	AT1G07150		AT1G48300	AT4G21560	AT1G09647	AT1G47920
AT1G07250	AT1G06900	AT1G06950	AT1G07360	AT1G08260	AT1G07170		AT1G48330	AT4G21570	AT1G09687	AT1G47970
AT1G07260	AT1G06910	AT1G06960	AT1G07420	AT1G08270	AT1G07200		AT1G48350	AT4G21790	AT1G09690	AT1G48200
AT1G07280	AT1G06950	AT1G06980	AT1G07430	AT1G08280	AT1G07210		AT1G48480	AT4G21850	AT1G09760	AT1G48230
AT1G07290	AT1G06960	AT1G07000	AT1G07440	AT1G08300	AT1G04567		AT1G48600	AT4G21910	AT1G09770	AT1G48267
AT1G07310	AT1G06980	AT1G07010	AT1G07500	AT1G08315	AT1G07230		AT1G48620	AT4G22780	AT1G09773	AT1G48300
AT1G07320	AT1G07000	AT1G07020	AT1G07520	AT1G08350	AT1G07240		AT1G48745	AT4G23050	AT1G09780	AT1G48330
AT1G07350	AT1G07010	AT1G07030	AT1G07530	AT1G08370	AT1G07250		AT1G48970	AT4G23060	AT1G09787	AT1G48480
AT1G07360	AT1G07020	AT1G07040	AT1G07540	AT1G08380	AT1G07260		AT1G49010	AT4G23210	AT1G09794	AT1G48520
AT1G07380	AT1G07030	AT1G07050	AT1G07600	AT1G08390	AT1G07280		AT1G49050	AT4G23600	AT1G09823	AT1G48600
AT1G07420	AT1G07040	AT1G04557	AT1G07615	AT1G08400	AT1G07290		AT1G49130	AT4G23690	AT1G09850	AT1G48620
AT1G07430	AT1G07050	AT1G07070	AT1G07630	AT1G08410	AT1G07310		AT1G49200	AT4G24110	AT1G09863	AT1G48840
AT1G07440	AT1G07051	AT1G07080	AT1G07650	AT1G08420	AT1G07320		AT1G49480	AT4G24220	AT1G09867	AT1G48950
AT1G07485	AT1G07070	AT1G07090	AT1G07660	AT1G08450	AT1G07350		AT1G49580	AT4G27500	AT1G09870	AT1G49010
AT1G07500	AT1G07080	AT1G07110	AT1G07670	AT1G08460	AT1G07360		AT1G49600	AT4G27654	AT1G09887	AT1G49130
AT1G07520	AT1G07090	AT1G07130	AT1G07700	AT1G08465	AT1G07410		AT1G49620	AT4G27657	AT1G09910	AT1G49150
AT1G07530	AT1G07110	AT1G07135	AT1G07720	AT1G08470	AT1G07420		AT1G49650	AT4G27852	AT1G09920	AT1G49180
AT1G07540	AT1G07130	AT1G07140	AT1G07728	AT1G08480	AT1G07430		AT1G49660	AT4G28085	AT1G09932	AT1G49480
AT1G07570	AT1G07135	AT1G07150	AT1G07725	AT1G08490	AT1G07440		AT1G49730	AT4G28088	AT1G09940	AT1G49500
AT1G07600	AT1G07140	AT1G07170	AT1G07745	AT1G08510	AT1G07470		AT1G49750	AT4G28140	AT1G09947	AT1G49510
AT1G07615	AT1G07150	AT1G07180	AT1G07750	AT1G08520	AT1G07500		AT1G49780	AT4G28300	AT1G09970	AT1G49650
AT1G07620	AT1G07170	AT1G07200	AT1G07760	AT1G08550	AT1G07520		AT1G49840	AT4G29160	AT1G09987	AT1G49730
AT1G07630	AT1G07180	AT1G07210	AT1G07770	AT1G08570	AT1G07530		AT1G49890	AT4G29700	AT1G09995	AT1G49740
AT1G07650	AT1G07200	AT1G04567	AT1G07790	AT1G08580	AT1G07540		AT1G49975	AT4G29780	AT1G10020	AT1G49750
AT1G07660	AT1G07210	AT1G07230	AT1G07810	AT1G08592	AT1G07600		AT1G49990	AT4G29790	AT1G10050	AT1G49975
AT1G07670	AT1G04567	AT1G07240	AT1G07830	AT1G08600	AT1G07610		AT1G50040	AT4G29850	AT1G10090	AT1G50290
AT1G07700	AT1G07230	AT1G07250	AT1G07840	AT1G04657	AT1G07615		AT1G50280	AT4G29930	AT1G10095	AT1G50460
AT1G07705	AT1G07240	AT1G07260	AT1G07870	AT1G08640	AT1G07620		AT1G50360	AT4G29950	AT1G10150	AT1G50480
AT1G07720	AT1G07250	AT1G07280	AT1G07890	AT1G08645	AT1G07630		AT1G50460	AT4G30530	AT1G10170	AT1G50732
AT1G07728	AT1G07260	AT1G04573	AT1G07901	AT1G08660	AT1G07640		AT1G50732	AT4G30540	AT1G10180	AT1G51080
AT1G07745	AT1G07280	AT1G07290	AT1G07910	AT1G08700	AT1G07650		AT1G50890	AT4G30600	AT1G10200	AT1G51110
AT1G07750	AT1G04573	AT1G07310	AT1G07920	AT1G08720	AT1G07660		AT1G51080	AT4G30996	AT1G10210	AT1G51140
AT1G07760	AT1G07290	AT1G07350	AT1G07930	AT1G08750	AT1G07670		AT1G51140	AT4G31780	AT1G10230	AT1G51160
AT1G07790	AT1G07310	AT1G07360	AT1G07950	AT1G08760	AT1G07700		AT1G51170	AT4G31800	AT1G10320	AT1G51500
AT1G07820	AT1G07320	AT1G07380	AT1G07970	AT1G08770	AT1G07705		AT1G51402	AT4G31805	AT1G10330	AT1G51560
AT1G07830	AT1G07350	AT1G07390	AT1G07990	AT1G08820	AT1G07720		AT1G51570	AT4G31870	AT1G10340	AT1G51570
AT1G07840	AT1G07360	AT1G07410	AT1G08000	AT1G08830	AT1G07728		AT1G51580	AT4G32480	AT1G10350	AT1G51680
AT1G07870	AT1G07380	AT1G07420	AT1G08010	AT1G08880	AT1G07740		AT1G51680	AT4G32490	AT1G10395	AT1G51760
AT1G07890	AT1G07410	AT1G07430	AT1G08040	AT1G08890	AT1G07745		AT1G51700	AT4G32790	AT1G10410	AT1G51790
AT1G07901	AT1G07430	AT1G07440	AT1G08050	AT1G08900	AT1G07750		AT1G51940	AT4G33145	AT1G10430	AT1G51805
AT1G07910	AT1G07440	AT1G07490	AT1G08060	AT1G08920	AT1G07760		AT1G51950	AT4G33150	AT1G10470	AT1G52000
AT1G07920	AT1G07485	AT1G07500	AT1G08110	AT1G08930	AT1G07790		AT1G52220	AT4G33467	AT1G10560	AT1G52040
AT1G07930	AT1G07490	AT1G07520	AT1G08120	AT1G08940	AT1G07810		AT1G52340	AT4G34230	AT1G10570	AT1G52220
AT1G07950	AT1G07500	AT1G07530	AT1G08125	AT1G08960	AT1G07820		AT1G52370	AT4G35110	AT1G10590	AT1G52230
AT1G07970	AT1G07520	AT1G07540	AT1G08180	AT1G08970	AT1G07830		AT1G52770	AT4G35160	AT1G10600	AT1G52280
AT1G07980	AT1G07530	AT1G07570	AT1G08190	AT1G08980	AT1G07840		AT1G52780	AT4G35500	AT1G10650	AT1G52340
AT1G07990	AT1G07540	AT1G07600	AT1G08200	AT1G09010	AT1G07870		AT1G52870	AT4G36010	AT1G10657	AT1G52400
AT1G08000	AT1G07570	AT1G07615	AT1G08210	AT1G09020	AT1G07890		AT1G52880	AT4G36380	AT1G10660	AT1G52410
AT1G08010	AT1G07600	AT1G07620	AT1G08220	AT1G09070	AT1G07901		AT1G53050	AT4G36510	AT1G10720	AT1G52670
AT1G08040	AT1G07615	AT1G07630	AT1G08230	AT1G09130	AT1G07910		AT1G53170	AT4G36648	AT1G10760	AT1G52710
AT1G08050	AT1G07620	AT1G07640	AT1G08260	AT1G09150	AT1G07920		AT1G53230	AT4G36900	AT1G10820	AT1G52730
AT1G08110	AT1G07630	AT1G07650	AT1G08280	AT1G09195	AT1G07930		AT1G53233	AT4G36950	AT1G10840	AT1G52760
AT1G08120	AT1G07650	AT1G07660	AT1G08300	AT1G09220	AT1G07950		AT1G53240	AT4G37010	AT1G10865	AT1G53000
AT1G08125	AT1G07660	AT1G07670	AT1G08315	AT1G09230	AT1G07960		AT1G53280	AT4G37140	AT1G10870	AT1G53030
AT1G08180	AT1G07700	AT1G07700	AT1G08350	AT1G09250	AT1G07970		AT1G53380	AT4G38800	AT1G10920	AT1G53040
AT1G08190	AT1G07705	AT1G07705	AT1G08360	AT1G09270	AT1G07980		AT1G53440	AT4G39670	AT1G10940	AT1G53190
AT1G08200	AT1G07720	AT1G07720	AT1G08370	AT1G09280	AT1G07990		AT1G53460	AT4G39690	AT1G10970	AT1G53233
AT1G08210	AT1G07728	AT1G07728	AT1G08380	AT1G09290	AT1G08000		AT1G53480	AT5G00870	AT1G11020	AT1G53240
AT1G08220	AT1G07745	AT1G07740	AT1G08390	AT1G09320	AT1G08010		AT1G53520	AT5G01095	AT1G11050	AT1G53290
AT1G08230	AT1G07750	AT1G07745	AT1G08400	AT1G09340	AT1G08030		AT1G53730	AT5G01250	AT1G11120	AT1G53380
AT1G08260	AT1G07760	AT1G07750	AT1G08410	AT1G09330	AT1G08040		AT1G54200	AT5G01275	AT1G11125	AT1G53500
AT1G08280	AT1G07770	AT1G07760	AT1G08420	AT1G09390	AT1G08050		AT1G54500	AT5G01380	AT1G11200	AT1G53510
AT1G08300	AT1G07790	AT1G07790	AT1G08450	AT1G09415	AT1G08060		AT1G54690	AT5G01540	AT1G11250	AT1G53633
AT1G08315	AT1G07810	AT1G07810	AT1G08460	AT1G09430	AT1G08110		AT1G54740	AT5G01840	AT1G11260	AT1G53840
AT1G08350	AT1G07820	AT1G07820	AT1G08465	AT1G09490	AT1G08120		AT1G54780	AT5G02045	AT1G11270	AT1G54050
AT1G08360	AT1G07830	AT1G07830	AT1G08470	AT1G09520	AT1G08125		AT1G54820	AT5G02170	AT1G11280	AT1G54100
AT1G08370	AT1G07840	AT1G07840	AT1G08480	AT1G09530	AT1G08130		AT1G54990	AT5G03135	AT1G11290	AT1G54140
AT1G08380	AT1G07870	AT1G07870	AT1G08490	AT1G09560	AT1G08180		AT1G55335	AT5G03204	AT1G11310	AT1G54160
AT1G08390	AT1G07890	AT1G07890	AT1G08510	AT1G09575	AT1G08190		AT1G55340	AT5G03210	AT1G11320	AT1G54410
AT1G08400	AT1G07901	AT1G07900	AT1G08520	AT1G09580	AT1G08200		AT1G55360	AT5G04355	AT1G11330	AT1G54500
AT1G08410	AT1G07910	AT1G07901	AT1G08530	AT1G09590	AT1G08210		AT1G55365	AT5G05140	AT1G11360	AT1G54630
AT1G08420	AT1G07920	AT1G07910	AT1G08540	AT1G09620	AT1G08220		AT1G55450	AT5G05150	AT1G11400	AT1G54680
AT1G08450	AT1G07930	AT1G07920	AT1G08550	AT1G09640	AT1G08230		AT1G55673	AT5G05600	AT1G11430	AT1G54730
AT1G08460	AT1G07940	AT1G07930	AT1G08570	AT1G09645	AT1G08260		AT1G55810	AT5G06145	AT1G11440	AT1G54780
AT1G08465	AT1G07950	AT1G07940	AT1G08580	AT1G09660	AT1G08270		AT1G55840	AT5G06885	AT1G11475	AT1G54820
AT1G08470	AT1G07960	AT1G07950	AT1G08592	AT1G09690	AT1G08280		AT1G55850	AT5G07010	AT1G11630	AT1G55335
AT1G08480	AT1G07970	AT1G07970	AT1G04657	AT1G09700	AT1G08290		AT1G55910	AT5G07720	AT1G11660	AT1G55340
AT1G08490	AT1G07980	AT1G07980	AT1G08640	AT1G09730	AT1G08300		AT1G55917	AT5G07730	AT1G11680	AT1G55350
AT1G08510	AT1G07990	AT1G07990	AT1G08645	AT1G09750	AT1G08315		AT1G55930	AT5G07920	AT1G11750	AT1G55360
AT1G08520	AT1G08000	AT1G08000	AT1G08660	AT1G09770	AT1G08350		AT1G56120	AT5G08135	AT1G11760	AT1G55365
AT1G08530	AT1G08010	AT1G08010	AT1G08680	AT1G09780	AT1G08360		AT1G56150	AT5G08980	AT1G11780	AT1G55460
AT1G08540	AT1G08040	AT1G08030	AT1G08700	AT1G09794	AT1G08370		AT1G56190	AT5G09440	AT1G11820	AT1G55480
AT1G08550	AT1G08060	AT1G08040	AT1G08710	AT1G09795	AT1G08380		AT1G56200	AT5G09665	AT1G11840	AT1G55550
AT1G08570	AT1G08110	AT1G08050	AT1G08720	AT1G09800	AT1G08390		AT1G56210	AT5G09865	AT1G11860	AT1G55673
AT1G08580	AT1G08120	AT1G08060	AT1G08750	AT1G09810	AT1G08400		AT1G56220	AT5G09876	AT1G11870	AT1G55690
AT1G08592	AT1G08125	AT1G08110	AT1G08760	AT1G09815	AT1G08410		AT1G56225	AT5G09980	AT1G11880	AT1G55910
AT1G08610	AT1G08180	AT1G08120	AT1G08770	AT1G09820	AT1G08420		AT1G56230	AT5G10300	AT1G11890	AT1G56045
AT1G04657	AT1G08190	AT1G08125	AT1G08780	AT1G09830	AT1G08450		AT1G56423	AT5G10410	AT1G11900	AT1G56220
AT1G08640	AT1G08200	AT1G08180	AT1G08800	AT1G09850	AT1G08460		AT1G56550	AT5G10695	AT1G11910	AT1G56460
AT1G08645	AT1G08210	AT1G08190	AT1G08820	AT1G09870	AT1G08470		AT1G56660	AT5G10820	AT1G11930	AT1G56510
AT1G08660	AT1G08220	AT1G08200	AT1G08830	AT1G09900	AT1G08480		AT1G56670	AT5G12200	AT1G11950	AT1G56660
AT1G08680	AT1G08230	AT1G08210	AT1G08845	AT1G09910	AT1G08490		AT1G57850	AT5G12340	AT1G11960	AT1G56700
AT1G08700	AT1G08260	AT1G08220	AT1G08880	AT1G09920	AT1G08510		AT1G58150	AT5G13190	AT1G12015	AT1G57540
AT1G08710	AT1G08270	AT1G08230	AT1G08890	AT1G09940	AT1G08520		AT1G58602	AT5G13200	AT1G12090	AT1G57610
AT1G08720	AT1G08280	AT1G08260	AT1G08900	AT1G09950	AT1G08530		AT1G59720	AT5G13310	AT1G12110	AT1G57850
AT1G08750	AT1G08300	AT1G08270	AT1G08920	AT1G09960	AT1G08540		AT1G59960	AT5G13330	AT1G12120	AT1G57860
AT1G08760	AT1G08315	AT1G08280	AT1G08930	AT1G09970	AT1G08550		AT1G59990	AT5G13800	AT1G12140	AT1G58080
AT1G08770	AT1G08350	AT1G08300	AT1G08940	AT1G09980	AT1G08570		AT1G60000	AT5G15650	AT1G12220	AT1G58110
AT1G08780	AT1G08360	AT1G08315	AT1G08960	AT1G09995	AT1G08580		AT1G60010	AT5G16360	AT1G12240	AT1G58160
AT1G08820	AT1G08370	AT1G08350	AT1G08970	AT1G10020	AT1G08592		AT1G60550	AT5G16910	AT1G12250	AT1G58180
AT1G08830	AT1G08380	AT1G08360	AT1G08980	AT1G10030	AT1G08600		AT1G60590	AT5G17000	AT1G12294	AT1G58200
AT1G08845	AT1G08390	AT1G08370	AT1G09010	AT1G10050	AT1G08610		AT1G60800	AT5G17490	AT1G12330	AT1G58270
AT1G08880	AT1G08400	AT1G08380	AT1G09060	AT1G10090	AT1G04657		AT1G60870	AT5G17850	AT1G12360	AT1G58360
AT1G08890	AT1G08410	AT1G08390	AT1G09070	AT1G10095	AT1G08640		AT1G60940	AT5G17860	AT1G12390	AT1G59620
AT1G08900	AT1G08420	AT1G08400	AT1G09100	AT1G10110	AT1G08645		AT1G60950	AT5G18610	AT1G12410	AT1G59650
AT1G08910	AT1G08450	AT1G08410	AT1G09130	AT1G04773	AT1G08660		AT1G61170	AT5G19100	AT1G12420	AT1G59700
AT1G08920	AT1G08460	AT1G08420	AT1G09140	AT1G10130	AT1G08680		AT1G61190	AT5G19110	AT1G12440	AT1G59970
AT1G08930	AT1G08465	AT1G08450	AT1G09150	AT1G10140	AT1G08700		AT1G61300	AT5G19230	AT1G12470	AT1G60000
AT1G08940	AT1G08470	AT1G08460	AT1G09157	AT1G10150	AT1G08710		AT1G61350	AT5G20190	AT1G12500	AT1G60010
AT1G08960	AT1G08480	AT1G08465	AT1G09160	AT1G10155	AT1G08720		AT1G61740	AT5G20230	AT1G12520	AT1G60140
AT1G08970	AT1G08490	AT1G08470	AT1G09195	AT1G10170	AT1G08750		AT1G61790	AT5G21960	AT1G12530	AT1G60160
AT1G08980	AT1G08510	AT1G08480	AT1G09220	AT1G10180	AT1G08760		AT1G61870	AT5G21970	AT1G12580	AT1G60260
AT1G09010	AT1G08520	AT1G08490	AT1G09230	AT1G10200	AT1G08770		AT1G62050	AT5G22540	AT1G12620	AT1G60440
AT1G09020	AT1G08530	AT1G08500	AT1G09250	AT1G10210	AT1G08780		AT1G62180	AT5G22545	AT1G12640	AT1G60790
AT1G09060	AT1G08540	AT1G08510	AT1G09270	AT1G10230	AT1G08800		AT1G62422	AT5G22630	AT1G12650	AT1G60800
AT1G09070	AT1G08550	AT1G08520	AT1G09280	AT1G10270	AT1G08820		AT1G62430	AT5G23820	AT1G12700	AT1G60870
AT1G09100	AT1G08570	AT1G08530	AT1G09300	AT1G10280	AT1G08830		AT1G62750	AT5G24290	AT1G12710	AT1G60890
AT1G09130	AT1G08580	AT1G08540	AT1G09340	AT1G10290	AT1G08845		AT1G62780	AT5G24590	AT1G12750	AT1G60900
AT1G09140	AT1G08592	AT1G08550	AT1G09330	AT1G10310	AT1G08880		AT1G62810	AT5G24770	AT1G12760	AT1G60950
AT1G09150	AT1G08600	AT1G08570	AT1G09390	AT1G10320	AT1G08890		AT1G62960	AT5G24780	AT1G12780	AT1G61215
AT1G09157	AT1G08610	AT1G08580	AT1G09415	AT1G10340	AT1G08900		AT1G63260	AT5G25770	AT1G12820	AT1G61240
AT1G09160	AT1G04657	AT1G08592	AT1G09421	AT1G10350	AT1G08910		AT1G63420	AT5G25910	AT1G12830	AT1G61350
AT1G09195	AT1G08640	AT1G08600	AT1G09430	AT1G10360	AT1G08920		AT1G63480	AT5G26030	AT1G12840	AT1G61660
AT1G09210	AT1G08645	AT1G08610	AT1G09490	AT1G10370	AT1G08930		AT1G63690	AT5G27520	AT1G12850	AT1G61740
AT1G09250	AT1G08660	AT1G04657	AT1G09520	AT1G10390	AT1G08940		AT1G63770	AT5G27930	AT1G12900	AT1G61795
AT1G09270	AT1G08680	AT1G08640	AT1G09530	AT1G10410	AT1G08960		AT1G63850	AT5G28237	AT1G12920	AT1G61890
AT1G09280	AT1G08700	AT1G08645	AT1G09560	AT1G10430	AT1G08970		AT1G64080	AT5G28830	AT1G12970	AT1G62020
AT1G09300	AT1G08710	AT1G08660	AT1G09570	AT1G10450	AT1G08980		AT1G64140	AT5G36920	AT1G12990	AT1G62040
AT1G09310	AT1G08720	AT1G08680	AT1G09575	AT1G10460	AT1G09010		AT1G64330	AT5G36925	AT1G13000	AT1G62050
AT1G09320	AT1G08750	AT1G08700	AT1G09580	AT1G10470	AT1G09020		AT1G64355	AT5G38120	AT1G13060	AT1G62380
AT1G09330	AT1G08760	AT1G08710	AT1G09590	AT1G10500	AT1G09060		AT1G64390	AT5G38710	AT1G13090	AT1G62520
AT1G09390	AT1G08770	AT1G08720	AT1G09620	AT1G10510	AT1G09070		AT1G64430	AT5G40460	AT1G13100	AT1G62660
AT1G09415	AT1G08780	AT1G08750	AT1G09640	AT1G10522	AT1G09100		AT1G64455	AT5G41590	AT1G13110	AT1G62680
AT1G09421	AT1G08800	AT1G08760	AT1G09645	AT1G04803	AT1G09130		AT1G64490	AT5G41600	AT1G13120	AT1G63030
AT1G09430	AT1G08820	AT1G08770	AT1G09690	AT1G10560	AT1G09140		AT1G64500	AT5G41810	AT1G13140	AT1G63080
AT1G09440	AT1G08830	AT1G08780	AT1G09700	AT1G10570	AT1G09150		AT1G64510	AT5G42380	AT1G13143	AT1G63110
AT1G09480	AT1G08845	AT1G08800	AT1G09730	AT1G10580	AT1G09160		AT1G64640	AT5G42650	AT1G13180	AT1G63120
AT1G09490	AT1G08880	AT1G08810	AT1G09750	AT1G10600	AT1G09190		AT1G64680	AT5G42655	AT1G13190	AT1G63360
AT1G09520	AT1G08890	AT1G08820	AT1G09760	AT1G10660	AT1G09195		AT1G64710	AT5G43420	AT1G13195	AT1G63420
AT1G09530	AT1G08900	AT1G08830	AT1G09770	AT1G10670	AT1G09210		AT1G64720	AT5G43780	AT1G13210	AT1G63430
AT1G09560	AT1G08910	AT1G08845	AT1G09780	AT1G10690	AT1G09220		AT1G64770	AT5G43980	AT1G13220	AT1G63500
AT1G09570	AT1G08930	AT1G08870	AT1G09794	AT1G10700	AT1G09230		AT1G64900	AT5G44050	AT1G13260	AT1G63670
AT1G09575	AT1G08940	AT1G08890	AT1G09795	AT1G10720	AT1G09240		AT1G65070	AT5G44420	AT1G13270	AT1G63850
AT1G09590	AT1G08960	AT1G08900	AT1G09810	AT1G10730	AT1G09250		AT1G65190	AT5G45130	AT1G13280	AT1G64190
AT1G09620	AT1G08970	AT1G08910	AT1G09820	AT1G10740	AT1G09270		AT1G65230	AT5G45410	AT1G13320	AT1G64200
AT1G09640	AT1G08980	AT1G08920	AT1G09840	AT1G10820	AT1G09280		AT1G65320	AT5G45490	AT1G13350	AT1G64300
AT1G09645	AT1G09010	AT1G08930	AT1G09850	AT1G10830	AT1G09290		AT1G65380	AT5G45630	AT1G13360	AT1G64355
AT1G09660	AT1G09020	AT1G08940	AT1G09870	AT1G10840	AT1G09320		AT1G65486	AT5G47240	AT1G13390	AT1G64380
AT1G09680	AT1G09060	AT1G08960	AT1G09900	AT1G04823	AT1G09340		AT1G65490	AT5G48170	AT1G13440	AT1G64520
AT1G09690	AT1G09070	AT1G08970	AT1G09910	AT1G10865	AT1G09330		AT1G65590	AT5G49520	AT1G13448	AT1G64580
AT1G09730	AT1G09100	AT1G08980	AT1G09920	AT1G10890	AT1G09390		AT1G65790	AT5G49525	AT1G13450	AT1G64680
AT1G09740	AT1G09130	AT1G09010	AT1G09932	AT1G10910	AT1G09400		AT1G65870	AT5G50370	AT1G13460	AT1G64720
AT1G09750	AT1G09140	AT1G09020	AT1G09940	AT1G10920	AT1G09415		AT1G65930	AT5G50940	AT1G13560	AT1G64770
AT1G09760	AT1G09150	AT1G09060	AT1G09950	AT1G10940	AT1G09421		AT1G65960	AT5G52120	AT1G13580	AT1G64980
AT1G09770	AT1G09157	AT1G09070	AT1G09960	AT1G10950	AT1G09430		AT1G66130	AT5G52310	AT1G13640	AT1G65010
AT1G09780	AT1G09160	AT1G09100	AT1G04753	AT1G10960	AT1G09480		AT1G66140	AT5G52410	AT1G13730	AT1G65295
AT1G09794	AT1G09195	AT1G09130	AT1G09970	AT1G10990	AT1G09490		AT1G66150	AT5G53060	AT1G13740	AT1G65320
AT1G09795	AT1G09210	AT1G09140	AT1G09980	AT1G11020	AT1G09520		AT1G66200	AT5G53360	AT1G13750	AT1G65590
AT1G09810	AT1G09220	AT1G09150	AT1G09995	AT1G11050	AT1G09530		AT1G66245	AT5G53750	AT1G13770	AT1G65930
AT1G09820	AT1G09230	AT1G09157	AT1G10020	AT1G11060	AT1G09560		AT1G66810	AT5G54390	AT1G13780	AT1G65960
AT1G09830	AT1G09250	AT1G09160	AT1G10030	AT1G11090	AT1G09570		AT1G66820	AT5G54470	AT1G13860	AT1G66140
AT1G09840	AT1G09270	AT1G09195	AT1G10040	AT1G11125	AT1G09575		AT1G66840	AT5G54940	AT1G13870	AT1G66150
AT1G09850	AT1G09280	AT1G09210	AT1G10050	AT1G11145	AT1G09580		AT1G66880	AT5G56760	AT1G13880	AT1G66190
AT1G09870	AT1G09290	AT1G09220	AT1G10090	AT1G11175	AT1G09590		AT1G66890	AT5G56840	AT1G13900	AT1G66200
AT1G09900	AT1G09310	AT1G09230	AT1G10095	AT1G11180	AT1G09620		AT1G66940	AT5G56880	AT1G13930	AT1G66230
AT1G09910	AT1G09320	AT1G09240	AT1G04773	AT1G11210	AT1G09640		AT1G66970	AT5G56980	AT1G13940	AT1G66760
AT1G09920	AT1G09340	AT1G09250	AT1G10130	AT1G11250	AT1G09645		AT1G67050	AT5G57140	AT1G13980	AT1G66890
AT1G09940	AT1G09330	AT1G09270	AT1G10140	AT1G11260	AT1G09660		AT1G67080	AT5G57150	AT1G13990	AT1G66940
AT1G09950	AT1G09350	AT1G09280	AT1G10150	AT1G11270	AT1G09680		AT1G67090	AT5G57630	AT1G14000	AT1G66970
AT1G09970	AT1G09390	AT1G09290	AT1G10155	AT1G11290	AT1G09690		AT1G67340	AT5G57660	AT1G14010	AT1G66980
AT1G09980	AT1G09400	AT1G09310	AT1G10170	AT1G11320	AT1G09700		AT1G67400	AT5G57910	AT1G14020	AT1G67050
AT1G09995	AT1G09415	AT1G09320	AT1G10180	AT1G11330	AT1G09730		AT1G67460	AT5G58350	AT1G14130	AT1G67080
AT1G10020	AT1G09421	AT1G09340	AT1G10200	AT1G11350	AT1G09740		AT1G67480	AT5G58680	AT1G14140	AT1G67090
AT1G10030	AT1G09430	AT1G09330	AT1G10210	AT1G11360	AT1G09760		AT1G67510	AT5G58720	AT1G14170	AT1G67195
AT1G10050	AT1G09440	AT1G09350	AT1G10230	AT1G11380	AT1G09794		AT1G67590	AT5G59220	AT1G14180	AT1G67300
AT1G10090	AT1G09490	AT1G09390	AT1G10270	AT1G11390	AT1G09795		AT1G67740	AT5G59400	AT1G14200	AT1G67480
AT1G10095	AT1G09520	AT1G09415	AT1G10280	AT1G11400	AT1G09800		AT1G67810	AT5G59820	AT1G14205	AT1G67900
AT1G04773	AT1G09530	AT1G09420	AT1G10290	AT1G11430	AT1G09810		AT1G67830	AT5G60290	AT1G14250	AT1G67930
AT1G10130	AT1G09560	AT1G09440	AT1G10320	AT1G11440	AT1G09815		AT1G67840	AT5G60300	AT1G14270	AT1G68010
AT1G10140	AT1G09570	AT1G09480	AT1G10330	AT1G11480	AT1G09820		AT1G67850	AT5G60860	AT1G14280	AT1G68020
AT1G10150	AT1G09575	AT1G09490	AT1G10340	AT1G11540	AT1G09830		AT1G68010	AT5G60890	AT1G14290	AT1G68080
AT1G10155	AT1G09580	AT1G09520	AT1G10350	AT1G11592	AT1G09840		AT1G68020	AT5G61270	AT1G14300	AT1G68130
AT1G10170	AT1G09590	AT1G09530	AT1G10360	AT1G11630	AT1G09850		AT1G68120	AT5G61780	AT1G14310	AT1G68160
AT1G10180	AT1G09620	AT1G09560	AT1G10370	AT1G11650	AT1G09870		AT1G68130	AT5G62000	AT1G14320	AT1G68190
AT1G10200	AT1G09640	AT1G09570	AT1G10395	AT1G11700	AT1G09900		AT1G68190	AT5G63160	AT1G14330	AT1G68400
AT1G10210	AT1G09645	AT1G09575	AT1G10410	AT1G04873	AT1G09910		AT1G68238	AT5G63970	AT1G14340	AT1G68460
AT1G10230	AT1G09660	AT1G09580	AT1G10430	AT1G11750	AT1G09920		AT1G68400	AT5G64260	AT1G14345	AT1G68490
AT1G10240	AT1G09680	AT1G09590	AT1G10460	AT1G11755	AT1G09932		AT1G68440	AT5G64750	AT1G14400	AT1G68520
AT1G10270	AT1G09690	AT1G09620	AT1G10470	AT1G11760	AT1G09940		AT1G68460	AT5G65280	AT1G14430	AT1G68526
AT1G10280	AT1G09700	AT1G09640	AT1G10490	AT1G11780	AT1G09950		AT1G68490	AT5G65300	AT1G14453	AT1G68530
AT1G10290	AT1G09730	AT1G09645	AT1G10500	AT1G11790	AT1G09960		AT1G68520	AT5G65870	AT1G14510	AT1G68540
AT1G10320	AT1G09750	AT1G09660	AT1G10510	AT1G11800	AT1G04753		AT1G68550	AT5G67080	AT1G14530	AT1G68550
AT1G10330	AT1G09760	AT1G09680	AT1G10522	AT1G11860	AT1G09970		AT1G68560	AT5G67210	AT1G14560	AT1G68560
AT1G10340	AT1G09770	AT1G09690	AT1G04803	AT1G11870	AT1G09980		AT1G68590	AT5G67220	AT1G14590	AT1G68590
AT1G10350	AT1G09780	AT1G09700	AT1G10560	AT1G11880	AT1G09995		AT1G68600	AT5G67500	AT1G14650	AT1G68600
AT1G10360	AT1G09794	AT1G09710	AT1G10570	AT1G11900	AT1G10020		AT1G68670	AT5G67520	AT1G14670	AT1G68660
AT1G10395	AT1G09795	AT1G09730	AT1G10580	AT1G11905	AT1G10040		AT1G68710		AT1G14680	AT1G68670
AT1G10410	AT1G09800	AT1G09740	AT1G10590	AT1G11930	AT1G10050		AT1G68840		AT1G14685	AT1G68830
AT1G10430	AT1G09810	AT1G09750	AT1G10600	AT1G11940	AT1G10070		AT1G69040		AT1G14690	AT1G68872
AT1G10460	AT1G09815	AT1G09760	AT1G04807	AT1G12000	AT1G10090		AT1G69160		AT1G14700	AT1G68890
AT1G10470	AT1G09820	AT1G09780	AT1G10650	AT1G12013	AT1G10095		AT1G69420		AT1G14710	AT1G69010
AT1G10490	AT1G09830	AT1G09794	AT1G10657	AT1G12020	AT1G04773		AT1G69440		AT1G14720	AT1G69020
AT1G10500	AT1G09840	AT1G09795	AT1G10660	AT1G12050	AT1G10130		AT1G69530		AT1G14740	AT1G69040
AT1G10510	AT1G09850	AT1G09800	AT1G10670	AT1G12060	AT1G10140		AT1G69690		AT1G14780	AT1G69295
AT1G10522	AT1G09870	AT1G09810	AT1G10690	AT1G12090	AT1G10150		AT1G69700		AT1G14790	AT1G69380
AT1G10560	AT1G09900	AT1G09815	AT1G10700	AT1G12100	AT1G10155		AT1G69730		AT1G14820	AT1G69420
AT1G10570	AT1G09910	AT1G09820	AT1G10720	AT1G12110	AT1G10170		AT1G69760		AT1G14840	AT1G69550
AT1G10580	AT1G09920	AT1G09830	AT1G10730	AT1G12140	AT1G10180		AT1G69780		AT1G14910	AT1G69680
AT1G10590	AT1G09940	AT1G09840	AT1G10740	AT1G12160	AT1G10200		AT1G69850		AT1G14920	AT1G69690
AT1G10600	AT1G09950	AT1G09850	AT1G10760	AT1G12200	AT1G10210		AT1G69900		AT1G14980	AT1G69730
AT1G04807	AT1G09960	AT1G09870	AT1G10820	AT1G12220	AT1G10230		AT1G70000		AT1G14990	AT1G69740
AT1G10650	AT1G09970	AT1G09900	AT1G10830	AT1G12230	AT1G10240		AT1G70070		AT1G15010	AT1G69760
AT1G10657	AT1G09980	AT1G09910	AT1G10840	AT1G12240	AT1G10270		AT1G70090		AT1G15030	AT1G69780
AT1G10660	AT1G09995	AT1G09920	AT1G04823	AT1G12244	AT1G10280		AT1G70100		AT1G15100	AT1G69850
AT1G10670	AT1G10020	AT1G09932	AT1G10865	AT1G12250	AT1G10290		AT1G70160		AT1G15110	AT1G69870
AT1G10690	AT1G10030	AT1G09940	AT1G10870	AT1G12270	AT1G10310		AT1G70209		AT1G15120	AT1G70000
AT1G10700	AT1G10040	AT1G09950	AT1G10890	AT1G12300	AT1G10320		AT1G70230		AT1G15140	AT1G70100
AT1G10720	AT1G10050	AT1G09960	AT1G10900	AT1G12310	AT1G10340		AT1G70250		AT1G15240	AT1G70209
AT1G10730	AT1G10090	AT1G04753	AT1G10920	AT1G12330	AT1G10350		AT1G70280		AT1G15250	AT1G70230
AT1G10740	AT1G10095	AT1G09970	AT1G10940	AT1G12360	AT1G10360		AT1G70290		AT1G15260	AT1G70280
AT1G10760	AT1G10110	AT1G09980	AT1G10950	AT1G12370	AT1G10370		AT1G70310		AT1G15270	AT1G70290
AT1G10820	AT1G04773	AT1G09995	AT1G10960	AT1G12380	AT1G10390		AT1G70370		AT1G15340	AT1G70520
AT1G10830	AT1G10130	AT1G10020	AT1G10970	AT1G12390	AT1G10410		AT1G70410		AT1G15350	AT1G70530
AT1G10840	AT1G10140	AT1G10030	AT1G11020	AT1G12410	AT1G04793		AT1G70420		AT1G15370	AT1G70600
AT1G04823	AT1G10150	AT1G10040	AT1G11050	AT1G12420	AT1G10430		AT1G70660		AT1G15400	AT1G70630
AT1G10865	AT1G10155	AT1G10050	AT1G11060	AT1G12430	AT1G10450		AT1G70730		AT1G15420	AT1G70700
AT1G10870	AT1G10170	AT1G10070	AT1G11090	AT1G12440	AT1G10470		AT1G70740		AT1G15530	AT1G70760
AT1G10900	AT1G10180	AT1G10090	AT1G11120	AT1G12450	AT1G10490		AT1G70750		AT1G15690	AT1G70895
AT1G10910	AT1G10200	AT1G10095	AT1G11125	AT1G12460	AT1G10500		AT1G70890		AT1G15700	AT1G70900
AT1G10920	AT1G10210	AT1G04773	AT1G11145	AT1G12470	AT1G10522		AT1G70940		AT1G15710	AT1G70940
AT1G10940	AT1G10230	AT1G10130	AT1G11175	AT1G12500	AT1G04803		AT1G71020		AT1G15720	AT1G71010
AT1G10950	AT1G10240	AT1G10140	AT1G11200	AT1G12520	AT1G10560		AT1G71030		AT1G15740	AT1G71020
AT1G10960	AT1G10270	AT1G10150	AT1G11210	AT1G12530	AT1G10570		AT1G71500		AT1G15750	AT1G71030
AT1G10970	AT1G10280	AT1G10155	AT1G11220	AT1G12550	AT1G10580		AT1G71695		AT1G15860	AT1G71040
AT1G10990	AT1G10290	AT1G10170	AT1G11250	AT1G12620	AT1G10590		AT1G71710		AT1G15880	AT1G71060
AT1G11020	AT1G10310	AT1G10180	AT1G11260	AT1G12650	AT1G04807		AT1G71960		AT1G15890	AT1G71080
AT1G11050	AT1G10320	AT1G10200	AT1G11270	AT1G12710	AT1G10650		AT1G71970		AT1G15920	AT1G71110
AT1G11060	AT1G10340	AT1G10210	AT1G11280	AT1G12730	AT1G10657		AT1G72010		AT1G15930	AT1G71710
AT1G11120	AT1G10350	AT1G10230	AT1G11290	AT1G12760	AT1G10660		AT1G72030		AT1G15950	AT1G71790
AT1G11130	AT1G10360	AT1G10240	AT1G11310	AT1G12780	AT1G10670		AT1G72050		AT1G15970	AT1G71880
AT1G11145	AT1G10370	AT1G10270	AT1G11320	AT1G12800	AT1G10690		AT1G72150		AT1G16010	AT1G71970
AT1G11175	AT1G10395	AT1G10280	AT1G11330	AT1G12810	AT1G10700		AT1G72160		AT1G16020	AT1G71990
AT1G11200	AT1G10410	AT1G10290	AT1G11350	AT1G04977	AT1G10720		AT1G72275		AT1G16040	AT1G72010
AT1G11210	AT1G10430	AT1G10310	AT1G11360	AT1G12820	AT1G10730		AT1G72310		AT1G16070	AT1G72130
AT1G11250	AT1G10450	AT1G10320	AT1G11380	AT1G12830	AT1G10740		AT1G72320		AT1G16110	AT1G72150
AT1G11260	AT1G10460	AT1G10340	AT1G11390	AT1G12845	AT1G10770		AT1G72370		AT1G16130	AT1G72160
AT1G11270	AT1G10470	AT1G10350	AT1G11400	AT1G12850	AT1G10820		AT1G72410		AT1G16170	AT1G72175
AT1G11280	AT1G10490	AT1G10360	AT1G11430	AT1G12860	AT1G10830		AT1G72416		AT1G16190	AT1G72180
AT1G11290	AT1G10500	AT1G10395	AT1G11440	AT1G12900	AT1G10840		AT1G72430		AT1G16240	AT1G72190
AT1G11310	AT1G10522	AT1G10410	AT1G11475	AT1G12910	AT1G04823		AT1G72440		AT1G16250	AT1G72310
AT1G11320	AT1G10560	AT1G04793	AT1G11480	AT1G12920	AT1G10865		AT1G72480		AT1G16260	AT1G72416
AT1G11330	AT1G10570	AT1G10430	AT1G04853	AT1G12930	AT1G10870		AT1G72610		AT1G16320	AT1G72430
AT1G11340	AT1G10580	AT1G10450	AT1G11545	AT1G12970	AT1G10890		AT1G72640		AT1G16489	AT1G72450
AT1G11350	AT1G10585	AT1G10460	AT1G11592	AT1G12990	AT1G10900		AT1G72890		AT1G16500	AT1G72470
AT1G11360	AT1G10590	AT1G10470	AT1G11630	AT1G13020	AT1G10910		AT1G72910		AT1G16560	AT1G72510
AT1G11380	AT1G10600	AT1G10490	AT1G11650	AT1G13040	AT1G10920		AT1G72930		AT1G16570	AT1G72520
AT1G11390	AT1G04807	AT1G10500	AT1G11660	AT1G13060	AT1G10940		AT1G73110		AT1G16590	AT1G72610
AT1G11400	AT1G10650	AT1G10522	AT1G11670	AT1G13090	AT1G10950		AT1G73130		AT1G16670	AT1G72630
AT1G11410	AT1G10657	AT1G10560	AT1G11680	AT1G13100	AT1G10960		AT1G73320		AT1G16690	AT1G72640
AT1G11430	AT1G10660	AT1G10570	AT1G11700	AT1G13110	AT1G10970		AT1G73400		AT1G16740	AT1G72770
AT1G11440	AT1G10670	AT1G10580	AT1G04873	AT1G13143	AT1G10990		AT1G73490		AT1G16770	AT1G72790
AT1G11475	AT1G10690	AT1G10585	AT1G11750	AT1G13160	AT1G11020		AT1G73600		AT1G16810	AT1G72930
AT1G11480	AT1G10700	AT1G10590	AT1G11755	AT1G13170	AT1G11050		AT1G73655		AT1G16825	AT1G73180
AT1G04853	AT1G10720	AT1G04807	AT1G11760	AT1G13180	AT1G11060		AT1G73670		AT1G16840	AT1G73210
AT1G11545	AT1G10730	AT1G10650	AT1G11780	AT1G13190	AT1G11090		AT1G73680		AT1G16860	AT1G73325
AT1G11592	AT1G10740	AT1G10657	AT1G11790	AT1G13210	AT1G11125		AT1G73805		AT1G16880	AT1G73360
AT1G11630	AT1G10760	AT1G10660	AT1G11800	AT1G13220	AT1G11145		AT1G73830		AT1G16890	AT1G73460
AT1G11650	AT1G10820	AT1G10670	AT1G11820	AT1G04993	AT1G11175		AT1G73885		AT1G16916	AT1G73687
AT1G11660	AT1G10830	AT1G10690	AT1G11840	AT1G13250	AT1G11180		AT1G74040		AT1G16920	AT1G73760
AT1G11680	AT1G10840	AT1G10700	AT1G11860	AT1G13260	AT1G11200		AT1G74070		AT1G16930	AT1G73940
AT1G11700	AT1G04823	AT1G10720	AT1G11870	AT1G13270	AT1G11210		AT1G74088		AT1G17080	AT1G74070
AT1G11710	AT1G10865	AT1G10730	AT1G11880	AT1G13280	AT1G11220		AT1G74453		AT1G17100	AT1G74090
AT1G11720	AT1G10870	AT1G10740	AT1G11890	AT1G13340	AT1G11250		AT1G74470		AT1G17110	AT1G74160
AT1G11750	AT1G10890	AT1G10760	AT1G11900	AT1G13350	AT1G11260		AT1G74670		AT1G17145	AT1G74470
AT1G11755	AT1G10900	AT1G10770	AT1G11905	AT1G13360	AT1G11270		AT1G74690		AT1G17170	AT1G74520
AT1G11760	AT1G10910	AT1G10820	AT1G11910	AT1G13380	AT1G11280		AT1G74730		AT1G17235	AT1G74720
AT1G11780	AT1G10920	AT1G10830	AT1G11930	AT1G13390	AT1G11290		AT1G74880		AT1G17280	AT1G74850
AT1G11790	AT1G10930	AT1G10840	AT1G11940	AT1G13450	AT1G11310		AT1G74910		AT1G17290	AT1G74880
AT1G11820	AT1G10940	AT1G04823	AT1G11950	AT1G13460	AT1G11320		AT1G74940		AT1G17330	AT1G74910
AT1G11860	AT1G10950	AT1G10865	AT1G11960	AT1G13470	AT1G11330		AT1G74960		AT1G17340	AT1G74940
AT1G11870	AT1G10960	AT1G10870	AT1G12013	AT1G13550	AT1G11350		AT1G74970		AT1G17350	AT1G74950
AT1G11880	AT1G10970	AT1G10890	AT1G12020	AT1G13560	AT1G11360		AT1G75000		AT1G17370	AT1G75080
AT1G11890	AT1G11020	AT1G10900	AT1G12050	AT1G13570	AT1G11380		AT1G75060		AT1G17380	AT1G75125
AT1G11900	AT1G11050	AT1G10910	AT1G12060	AT1G13630	AT1G11390		AT1G75090		AT1G17410	AT1G75130
AT1G11905	AT1G11060	AT1G10920	AT1G12090	AT1G13690	AT1G11400		AT1G75100		AT1G17420	AT1G75180
AT1G11910	AT1G11090	AT1G10940	AT1G12110	AT1G05017	AT1G11430		AT1G75180		AT1G17430	AT1G75190
AT1G11930	AT1G11125	AT1G10950	AT1G12120	AT1G13740	AT1G11440		AT1G75190		AT1G17450	AT1G75220
AT1G11940	AT1G11130	AT1G10960	AT1G12140	AT1G13820	AT1G11475		AT1G75360		AT1G17455	AT1G75370
AT1G11960	AT1G11145	AT1G10970	AT1G12210	AT1G13860	AT1G11480		AT1G75380		AT1G17470	AT1G75380
AT1G12013	AT1G11175	AT1G11000	AT1G12220	AT1G13870	AT1G04853		AT1G75440		AT1G17480	AT1G75410
AT1G12020	AT1G11180	AT1G11020	AT1G12240	AT1G13880	AT1G11580		AT1G75460		AT1G17500	AT1G75460
AT1G12030	AT1G11200	AT1G11050	AT1G12244	AT1G13900	AT1G11592		AT1G75500		AT1G17520	AT1G75490
AT1G12050	AT1G11210	AT1G11060	AT1G12250	AT1G13910	AT1G11630		AT1G75700		AT1G17550	AT1G75540
AT1G12060	AT1G11250	AT1G11090	AT1G12270	AT1G13930	AT1G11650		AT1G75710		AT1G17610	AT1G75580
AT1G12090	AT1G11260	AT1G11120	AT1G12290	AT1G13950	AT1G11660		AT1G75770		AT1G17620	AT1G75680
AT1G12100	AT1G11270	AT1G11125	AT1G12310	AT1G13960	AT1G11670		AT1G75800		AT1G17650	AT1G75700
AT1G12110	AT1G11280	AT1G11130	AT1G12330	AT1G13990	AT1G04863		AT1G75810		AT1G17680	AT1G75730
AT1G12120	AT1G11290	AT1G11145	AT1G12350	AT1G14000	AT1G11680		AT1G75820		AT1G17690	AT1G75760
AT1G12140	AT1G11303	AT1G11170	AT1G12360	AT1G14010	AT1G11700		AT1G75900		AT1G17720	AT1G75800
AT1G12210	AT1G11310	AT1G11175	AT1G12380	AT1G14020	AT1G11710		AT1G75945		AT1G17730	AT1G75945
AT1G12220	AT1G11320	AT1G11180	AT1G12390	AT1G14030	AT1G11720		AT1G76010		AT1G17744	AT1G76080
AT1G12230	AT1G11330	AT1G11200	AT1G12400	AT1G14060	AT1G11750		AT1G76080		AT1G17760	AT1G76100
AT1G12240	AT1G11350	AT1G11210	AT1G12410	AT1G14100	AT1G11755		AT1G76100		AT1G17780	AT1G76110
AT1G12244	AT1G11360	AT1G11220	AT1G12420	AT1G14140	AT1G11760		AT1G76110		AT1G17830	AT1G76160
AT1G12250	AT1G11380	AT1G11250	AT1G12430	AT1G14150	AT1G11780		AT1G76120		AT1G17880	AT1G76180
AT1G12270	AT1G11390	AT1G11260	AT1G12440	AT1G14200	AT1G11790		AT1G76170		AT1G17890	AT1G76590
AT1G12280	AT1G11400	AT1G11270	AT1G12450	AT1G14205	AT1G11800		AT1G76450		AT1G17930	AT1G76660
AT1G12290	AT1G11410	AT1G11280	AT1G12460	AT1G14230	AT1G11820		AT1G76520		AT1G17940	AT1G76790
AT1G12300	AT1G11430	AT1G11290	AT1G12470	AT1G14250	AT1G11840		AT1G76878		AT1G17980	AT1G76878
AT1G12310	AT1G11440	AT1G11310	AT1G12500	AT1G14270	AT1G11860		AT1G76880		AT1G18075	AT1G76880
AT1G04943	AT1G11475	AT1G11320	AT1G12520	AT1G14300	AT1G11870		AT1G76892		AT1G18150	AT1G76892
AT1G12330	AT1G11480	AT1G11330	AT1G12530	AT1G14320	AT1G11880		AT1G77090		AT1G18160	AT1G76900
AT1G12350	AT1G04853	AT1G11340	AT1G12550	AT1G14330	AT1G11890		AT1G77210		AT1G18210	AT1G76920
AT1G12360	AT1G11545	AT1G11350	AT1G12580	AT1G14345	AT1G11900		AT1G77400		AT1G18260	AT1G76990
AT1G12380	AT1G11570	AT1G11360	AT1G12620	AT1G14360	AT1G11910		AT1G77460		AT1G18300	AT1G77460
AT1G12390	AT1G11592	AT1G11380	AT1G12650	AT1G05077	AT1G11930		AT1G77490		AT1G18382	AT1G77610
AT1G12400	AT1G11630	AT1G11390	AT1G12680	AT1G14400	AT1G11940		AT1G77660		AT1G18460	AT1G77680
AT1G12410	AT1G11650	AT1G11400	AT1G12700	AT1G14410	AT1G11950		AT1G77740		AT1G18470	AT1G77740
AT1G12420	AT1G11660	AT1G11410	AT1G12710	AT1G14430	AT1G11960		AT1G77990		AT1G18540	AT1G77940
AT1G12430	AT1G11680	AT1G11430	AT1G12730	AT1G14450	AT1G12013		AT1G78010		AT1G18560	AT1G78010
AT1G12440	AT1G11700	AT1G11440	AT1G12750	AT1G14490	AT1G12020		AT1G78020		AT1G18570	AT1G78020
AT1G12450	AT1G11710	AT1G11475	AT1G12760	AT1G14510	AT1G12050		AT1G78170		AT1G18580	AT1G78070
AT1G12460	AT1G04873	AT1G11480	AT1G12770	AT1G14530	AT1G12060		AT1G78180		AT1G18590	AT1G78080
AT1G12470	AT1G11750	AT1G04853	AT1G12780	AT1G14560	AT1G12110		AT1G78260		AT1G18620	AT1G78100
AT1G12500	AT1G11755	AT1G11592	AT1G12790	AT1G14570	AT1G12120		AT1G78270		AT1G18630	AT1G78150
AT1G12520	AT1G11760	AT1G11630	AT1G12800	AT1G14580	AT1G12140		AT1G78290		AT1G18650	AT1G78230
AT1G12530	AT1G11780	AT1G11650	AT1G12810	AT1G14590	AT1G12160		AT1G78380		AT1G18680	AT1G78240
AT1G12550	AT1G11790	AT1G11660	AT1G12820	AT1G14620	AT1G12210		AT1G78410		AT1G18690	AT1G78300
AT1G12580	AT1G11800	AT1G11680	AT1G12840	AT1G14650	AT1G12211		AT1G78450		AT1G18700	AT1G78560
AT1G12620	AT1G11820	AT1G11700	AT1G12830	AT1G05113	AT1G12220		AT1G78460		AT1G18710	AT1G78680
AT1G12650	AT1G11840	AT1G11710	AT1G12845	AT1G14670	AT1G12230		AT1G78510		AT1G18720	AT1G78820
AT1G12680	AT1G11860	AT1G04873	AT1G12850	AT1G14687	AT1G12240		AT1G78620		AT1G18730	AT1G79040
AT1G12700	AT1G11870	AT1G11750	AT1G12860	AT1G14700	AT1G12244		AT1G78630		AT1G18740	AT1G79110
AT1G12710	AT1G11880	AT1G11755	AT1G12900	AT1G14710	AT1G12250		AT1G78820		AT1G18750	AT1G79120
AT1G12730	AT1G11890	AT1G11760	AT1G12910	AT1G14720	AT1G12270		AT1G78830		AT1G18773	AT1G79160
AT1G12750	AT1G11900	AT1G11780	AT1G12920	AT1G14740	AT1G12290		AT1G78850		AT1G18900	AT1G79560
AT1G12760	AT1G11905	AT1G11790	AT1G12930	AT1G14780	AT1G12300		AT1G78995		AT1G18990	AT1G79700
AT1G12770	AT1G11910	AT1G11800	AT1G12970	AT1G14810	AT1G12310		AT1G79040		AT1G19000	AT1G79720
AT1G12780	AT1G11930	AT1G11820	AT1G12990	AT1G14820	AT1G12330		AT1G79060		AT1G19010	AT1G80440
AT1G12790	AT1G11940	AT1G11840	AT1G13000	AT1G14830	AT1G12350		AT1G79110		AT1G19025	AT1G80510
AT1G12800	AT1G11950	AT1G11860	AT1G13020	AT1G14850	AT1G12360		AT1G79529		AT1G19050	AT1G80640
AT1G12810	AT1G11960	AT1G11870	AT1G13040	AT1G14900	AT1G12380		AT1G79700		AT1G19070	AT2G01150
AT1G12820	AT1G12000	AT1G11880	AT1G13060	AT1G14910	AT1G12390		AT1G80040		AT1G19170	AT2G01290
AT1G12830	AT1G12013	AT1G11890	AT1G13080	AT1G14920	AT1G12400		AT1G80180		AT1G19180	AT2G01420
AT1G12845	AT1G12020	AT1G11900	AT1G13090	AT1G14970	AT1G12410		AT1G80260		AT1G19190	AT2G01450
AT1G12850	AT1G12050	AT1G11910	AT1G13100	AT1G14980	AT1G12411		AT1G80280		AT1G19200	AT2G01590
AT1G12860	AT1G12060	AT1G11930	AT1G13110	AT1G14990	AT1G12420		AT1G80410		AT1G19220	AT2G01670
AT1G12900	AT1G12090	AT1G11940	AT1G13120	AT1G15000	AT1G12430		AT1G80560		AT1G19240	AT2G01680
AT1G12910	AT1G12100	AT1G11950	AT1G13143	AT1G05137	AT1G12440		AT1G80620		AT1G19270	AT2G01755
AT1G12920	AT1G12110	AT1G11960	AT1G13140	AT1G15010	AT1G12450		AT1G80640		AT1G19300	AT2G01830
AT1G12930	AT1G12120	AT1G12000	AT1G13160	AT1G15020	AT1G12460		AT1G80750		AT1G19310	AT2G01850
AT1G12970	AT1G12140	AT1G12013	AT1G13170	AT1G15030	AT1G12470		AT1G80870		AT1G19330	AT2G01860
AT1G12990	AT1G12210	AT1G12020	AT1G13180	AT1G15060	AT1G12500		AT2G01070		AT1G19340	AT2G01910
AT1G13000	AT1G12220	AT1G12050	AT1G13190	AT1G15100	AT1G12520		AT2G01290		AT1G19350	AT2G01918
AT1G13020	AT1G12230	AT1G12060	AT1G13195	AT1G15130	AT1G12530		AT2G01320		AT1G19370	AT2G01930
AT1G13030	AT1G12240	AT1G12080	AT1G13210	AT1G15140	AT1G12550		AT2G01340		AT1G19373	AT2G01980
AT1G13060	AT1G12244	AT1G12090	AT1G13220	AT1G15165	AT1G12580		AT2G01420		AT1G19396	AT2G02060
AT1G13080	AT1G12250	AT1G12100	AT1G04993	AT1G15190	AT1G12610		AT2G01505		AT1G19397	AT2G02070
AT1G13090	AT1G12270	AT1G12110	AT1G13250	AT1G15200	AT1G12620		AT2G01570		AT1G19400	AT2G02080
AT1G13100	AT1G12290	AT1G12120	AT1G13260	AT1G15220	AT1G12640		AT2G01590		AT1G19430	AT2G02400
AT1G13110	AT1G12300	AT1G12140	AT1G13270	AT1G15230	AT1G12680		AT2G01630		AT1G19440	AT2G02710
AT1G13120	AT1G12310	AT1G12160	AT1G13280	AT1G15240	AT1G12700		AT2G01755		AT1G19485	AT2G02765
AT1G13143	AT1G12330	AT1G12210	AT1G13320	AT1G15250	AT1G12710		AT2G01760		AT1G19520	AT2G02800
AT1G13140	AT1G12360	AT1G12211	AT1G13340	AT1G15260	AT1G12730		AT2G01850		AT1G19570	AT2G02910
AT1G13160	AT1G12370	AT1G12220	AT1G13350	AT1G15270	AT1G12750		AT2G01860		AT1G19580	AT2G02950
AT1G13170	AT1G12380	AT1G12230	AT1G13360	AT1G15280	AT1G12770		AT2G01918		AT1G19650	AT2G02980
AT1G13180	AT1G12390	AT1G12240	AT1G05007	AT1G15340	AT1G12780		AT2G02070		AT1G19660	AT2G03070
AT1G13190	AT1G12400	AT1G12244	AT1G13380	AT1G15370	AT1G12800		AT2G02080		AT1G19670	AT2G03310
AT1G13195	AT1G12410	AT1G12250	AT1G13390	AT1G15390	AT1G12810		AT2G02100		AT1G19680	AT2G03340
AT1G13210	AT1G12420	AT1G12270	AT1G13440	AT1G15400	AT1G12820		AT2G02410		AT1G19700	AT2G03350
AT1G13220	AT1G12430	AT1G12280	AT1G13448	AT1G15405	AT1G12830		AT2G02455		AT1G19710	AT2G03420
AT1G04993	AT1G12440	AT1G12290	AT1G13450	AT1G15420	AT1G12845		AT2G02710		AT1G19720	AT2G03480
AT1G13250	AT1G12450	AT1G12300	AT1G13460	AT1G15430	AT1G12850		AT2G02810		AT1G19730	AT2G03550
AT1G13260	AT1G12460	AT1G12310	AT1G13470	AT1G15440	AT1G12860		AT2G03310		AT1G19770	AT2G03640
AT1G13270	AT1G12470	AT1G12330	AT1G13560	AT1G15490	AT1G12910		AT2G03350		AT1G19835	AT2G03710
AT1G13280	AT1G12500	AT1G12350	AT1G13570	AT1G15500	AT1G12920		AT2G03420		AT1G19860	AT2G03730
AT1G13320	AT1G12510	AT1G12360	AT1G13580	AT1G15510	AT1G12930		AT2G03430		AT1G19870	AT2G03750
AT1G13350	AT1G12520	AT1G12380	AT1G13630	AT1G15530	AT1G12940		AT2G03440		AT1G19910	AT2G03760
AT1G13360	AT1G12530	AT1G12390	AT1G13640	AT1G15570	AT1G12970		AT2G03530		AT1G19920	AT2G03810
AT1G13380	AT1G12550	AT1G12400	AT1G05017	AT1G15670	AT1G12990		AT2G03550		AT1G19990	AT2G03980
AT1G13390	AT1G12580	AT1G12410	AT1G13700	AT1G15690	AT1G13000		AT2G03667		AT1G20010	AT2G04039
AT1G13440	AT1G12620	AT1G12420	AT1G13730	AT1G15700	AT1G13020		AT2G03750		AT1G20015	AT2G04115
AT1G05013	AT1G12650	AT1G12430	AT1G13740	AT1G15710	AT1G13030		AT2G03880		AT1G20020	AT2G04125
AT1G13448	AT1G12680	AT1G12440	AT1G13750	AT1G15720	AT1G13040		AT2G03890		AT1G20050	AT2G04145
AT1G13450	AT1G12700	AT1G12450	AT1G13770	AT1G15730	AT1G13060		AT2G04039		AT1G20070	AT2G04240
AT1G13460	AT1G12710	AT1G12460	AT1G13780	AT1G15740	AT1G13090		AT2G04125		AT1G20100	AT2G04780
AT1G13560	AT1G12730	AT1G12470	AT1G13820	AT1G15750	AT1G13100		AT2G04145		AT1G20110	AT2G04790
AT1G13570	AT1G12750	AT1G12500	AT1G13860	AT1G15760	AT1G13110		AT2G04235		AT1G20200	AT2G04880
AT1G13580	AT1G12760	AT1G12510	AT1G13870	AT1G15772	AT1G13120		AT2G04550		AT1G20260	AT2G04885
AT1G13630	AT1G12770	AT1G12520	AT1G13880	AT1G15780	AT1G13143		AT2G04690		AT1G20270	AT2G04900
AT1G13640	AT1G12775	AT1G12530	AT1G13900	AT1G15800	AT1G13140		AT2G04780		AT1G20330	AT2G05310
AT1G13650	AT1G12780	AT1G12550	AT1G13920	AT1G15810	AT1G13160		AT2G04790		AT1G20340	AT2G05520
AT1G13690	AT1G12790	AT1G12580	AT1G13930	AT1G05207	AT1G13180		AT2G04795		AT1G20430	AT2G05695
AT1G13700	AT1G12800	AT1G12620	AT1G13940	AT1G15820	AT1G13190		AT2G04955		AT1G20440	AT2G05810
AT1G13730	AT1G12810	AT1G12640	AT1G13950	AT1G15825	AT1G13195		AT2G05160		AT1G20450	AT2G06050
AT1G13740	AT1G12820	AT1G12680	AT1G13960	AT1G15830	AT1G13210		AT2G05310		AT1G20460	AT2G06255
AT1G13750	AT1G12840	AT1G12700	AT1G13980	AT1G15860	AT1G13220		AT2G05620		AT1G20510	AT2G06365
AT1G13770	AT1G12830	AT1G12710	AT1G13990	AT1G15880	AT1G13245		AT2G05790		AT1G20515	AT2G06520
AT1G13790	AT1G12845	AT1G12730	AT1G14000	AT1G15885	AT1G13250		AT2G05920		AT1G20540	AT2G06605
AT1G13800	AT1G12850	AT1G12750	AT1G14010	AT1G15900	AT1G05003		AT2G05995		AT1G20575	AT2G06850
AT1G13820	AT1G12860	AT1G12770	AT1G14020	AT1G15920	AT1G13260		AT2G06010		AT1G20620	AT2G07042
AT1G13860	AT1G12900	AT1G12780	AT1G14060	AT1G15940	AT1G13270		AT2G06185		AT1G20630	AT2G07340
AT1G13870	AT1G12910	AT1G12800	AT1G14071	AT1G15950	AT1G13280		AT2G06355		AT1G20640	AT2G07555
AT1G13880	AT1G12920	AT1G12810	AT1G14100	AT1G15970	AT1G13320		AT2G06520		AT1G20693	AT2G07605
AT1G13900	AT1G12930	AT1G12820	AT1G14130	AT1G15980	AT1G13340		AT2G06605		AT1G20696	AT2G07915
AT1G13910	AT1G12970	AT1G12840	AT1G14140	AT1G16010	AT1G13350		AT2G06765		AT1G20770	AT2G08190
AT1G13930	AT1G12990	AT1G12830	AT1G14150	AT1G16020	AT1G13360		AT2G06850		AT1G20810	AT2G08570
AT1G13940	AT1G13000	AT1G12845	AT1G14170	AT1G16030	AT1G13380		AT2G06925		AT1G20816	AT2G08735
AT1G13950	AT1G13020	AT1G12850	AT1G14180	AT1G16060	AT1G13390		AT2G07180		AT1G20880	AT2G08795
AT1G13960	AT1G13030	AT1G12860	AT1G14200	AT1G16080	AT1G13440		AT2G07245		AT1G20890	AT2G09205
AT1G13980	AT1G13040	AT1G12900	AT1G14205	AT1G16110	AT1G13448		AT2G08235		AT1G20920	AT2G09235
AT1G13990	AT1G13060	AT1G12910	AT1G14230	AT1G16130	AT1G13450		AT2G08425		AT1G20970	AT2G09395
AT1G14000	AT1G13080	AT1G12920	AT1G14250	AT1G16170	AT1G13460		AT2G08525		AT1G20980	AT2G09465
AT1G14010	AT1G13090	AT1G12930	AT1G14270	AT1G16180	AT1G13470		AT2G08570		AT1G21000	AT2G09675
AT1G14020	AT1G13100	AT1G12970	AT1G14280	AT1G16190	AT1G13560		AT2G08725		AT1G21010	AT2G09785
AT1G14030	AT1G13110	AT1G12990	AT1G14290	AT1G16210	AT1G13570		AT2G09235		AT1G21060	AT2G09795
AT1G14060	AT1G13120	AT1G13000	AT1G14300	AT1G16220	AT1G13580		AT2G09340		AT1G21065	AT2G10606
AT1G14100	AT1G13143	AT1G13020	AT1G14310	AT1G16240	AT1G13630		AT2G09350		AT1G21080	AT2G12461
AT1G14130	AT1G13140	AT1G13030	AT1G14320	AT1G16260	AT1G13640		AT2G09395		AT1G21090	AT2G13360
AT1G14140	AT1G13160	AT1G13040	AT1G14330	AT1G16280	AT1G05017		AT2G09455		AT1G21130	AT2G14045
AT1G14150	AT1G13170	AT1G13060	AT1G14340	AT1G16300	AT1G13730		AT2G09465		AT1G21170	AT2G14070
AT1G14170	AT1G13180	AT1G13080	AT1G14345	AT1G16340	AT1G13740		AT2G09710		AT1G21200	AT2G14080
AT1G14180	AT1G13190	AT1G13090	AT1G14360	AT1G16370	AT1G13750		AT2G09730		AT1G21250	AT2G14210
AT1G14200	AT1G13195	AT1G13100	AT1G05077	AT1G16430	AT1G13770		AT2G10606		AT1G21270	AT2G14460
AT1G14205	AT1G13210	AT1G13110	AT1G05083	AT1G16460	AT1G13780		AT2G10940		AT1G21370	AT2G14530
AT1G14210	AT1G13220	AT1G13120	AT1G14400	AT1G16470	AT1G13810		AT2G11035		AT1G21380	AT2G14560
AT1G14230	AT1G04993	AT1G13143	AT1G14410	AT1G05227	AT1G13820		AT2G11910		AT1G21390	AT2G15050
AT1G14270	AT1G04997	AT1G13140	AT1G14430	AT1G16489	AT1G13830		AT2G13360		AT1G21400	AT2G15080
AT1G14280	AT1G13250	AT1G13160	AT1G14453	AT1G16500	AT1G13860		AT2G14247		AT1G21410	AT2G15292
AT1G14290	AT1G05003	AT1G13170	AT1G05093	AT1G16510	AT1G13870		AT2G14520		AT1G21440	AT2G15830
AT1G14300	AT1G13260	AT1G13180	AT1G14490	AT1G16520	AT1G13900		AT2G14560		AT1G21450	AT2G15890
AT1G14310	AT1G13270	AT1G13190	AT1G14510	AT1G16560	AT1G13910		AT2G14660		AT1G21590	AT2G15960
AT1G14320	AT1G13280	AT1G13195	AT1G14520	AT1G16570	AT1G13920		AT2G14880		AT1G21660	AT2G15970
AT1G14330	AT1G13320	AT1G13210	AT1G14530	AT1G16610	AT1G13930		AT2G14890		AT1G21680	AT2G16280
AT1G14340	AT1G13350	AT1G13220	AT1G14560	AT1G16670	AT1G13940		AT2G15080		AT1G21690	AT2G16400
AT1G14345	AT1G13360	AT1G13240	AT1G14580	AT1G16680	AT1G13950		AT2G15280		AT1G21720	AT2G16660
AT1G14350	AT1G05007	AT1G04993	AT1G14590	AT1G16690	AT1G13960		AT2G15320		AT1G21730	AT2G16700
AT1G14360	AT1G13380	AT1G04997	AT1G14600	AT1G16700	AT1G13980		AT2G15580		AT1G21760	AT2G16900
AT1G05077	AT1G13390	AT1G13250	AT1G14610	AT1G16710	AT1G13990		AT2G15830		AT1G21770	AT2G16940
AT1G14380	AT1G13440	AT1G05003	AT1G14620	AT1G05253	AT1G14000		AT2G15890		AT1G21830	AT2G17300
AT1G14400	AT1G05013	AT1G13260	AT1G14650	AT1G16730	AT1G14010		AT2G15970		AT1G21840	AT2G17320
AT1G14410	AT1G13448	AT1G13270	AT1G14660	AT1G16740	AT1G14020		AT2G16060		AT1G21900	AT2G17370
AT1G14430	AT1G13450	AT1G13280	AT1G14670	AT1G16770	AT1G14030		AT2G16280		AT1G21920	AT2G17442
AT1G14450	AT1G13460	AT1G13320	AT1G14680	AT1G16780	AT1G14060		AT2G16380		AT1G21930	AT2G17450
AT1G05093	AT1G13470	AT1G13350	AT1G14685	AT1G16825	AT1G14071		AT2G16400		AT1G21980	AT2G17540
AT1G14510	AT1G13550	AT1G13360	AT1G14687	AT1G16830	AT1G14100		AT2G16430		AT1G22020	AT2G17550
AT1G14520	AT1G13560	AT1G05007	AT1G14690	AT1G16840	AT1G14130		AT2G16650		AT1G22040	AT2G17820
AT1G14530	AT1G13570	AT1G13380	AT1G14700	AT1G16850	AT1G14140		AT2G16660		AT1G22050	AT2G17972
AT1G14560	AT1G13580	AT1G13390	AT1G14710	AT1G16860	AT1G14170		AT2G16800		AT1G22070	AT2G18160
AT1G14570	AT1G13630	AT1G13440	AT1G14720	AT1G16870	AT1G14180		AT2G17040		AT1G22140	AT2G18230
AT1G14580	AT1G13640	AT1G05013	AT1G14740	AT1G16880	AT1G14200		AT2G17120		AT1G22160	AT2G18270
AT1G14590	AT1G13650	AT1G13448	AT1G14770	AT1G16916	AT1G14205		AT2G17230		AT1G22190	AT2G18290
AT1G14600	AT1G13690	AT1G13450	AT1G14780	AT1G16920	AT1G14230		AT2G17300		AT1G22200	AT2G18300
AT1G14610	AT1G13700	AT1G13460	AT1G14790	AT1G17040	AT1G14250		AT2G17340		AT1G22280	AT2G18350
AT1G14620	AT1G13730	AT1G13470	AT1G14810	AT1G05283	AT1G14270		AT2G17500		AT1G22300	AT2G18390
AT1G14650	AT1G13740	AT1G13560	AT1G14820	AT1G05287	AT1G14300		AT2G17630		AT1G22310	AT2G18560
AT1G14660	AT1G13750	AT1G13570	AT1G14830	AT1G17080	AT1G14310		AT2G17710		AT1G22330	AT2G18630
AT1G14670	AT1G13770	AT1G13580	AT1G14840	AT1G17100	AT1G14320		AT2G18020		AT1G22340	AT2G18650
AT1G14685	AT1G13780	AT1G13630	AT1G14850	AT1G17120	AT1G14330		AT2G18160		AT1G22360	AT2G18700
AT1G14687	AT1G13790	AT1G13640	AT1G14910	AT1G17130	AT1G14340		AT2G18230		AT1G22370	AT2G18735
AT1G14690	AT1G13800	AT1G13650	AT1G14920	AT1G17145	AT1G14345		AT2G18290		AT1G22380	AT2G18750
AT1G14700	AT1G13810	AT1G13690	AT1G14970	AT1G17147	AT1G14360		AT2G18300		AT1G22400	AT2G18860
AT1G14710	AT1G13820	AT1G13700	AT1G14980	AT1G17160	AT1G05077		AT2G18320		AT1G22410	AT2G18876
AT1G14720	AT1G13860	AT1G13730	AT1G14990	AT1G17170	AT1G14380		AT2G18560		AT1G22430	AT2G18960
AT1G14740	AT1G13870	AT1G13740	AT1G15000	AT1G17210	AT1G14400		AT2G18890		AT1G22450	AT2G18969
AT1G14770	AT1G13880	AT1G13750	AT1G05137	AT1G17220	AT1G14410		AT2G18960		AT1G22490	AT2G18990
AT1G14790	AT1G13900	AT1G13770	AT1G15010	AT1G17235	AT1G14430		AT2G19460		AT1G22520	AT2G19170
AT1G14810	AT1G13910	AT1G13780	AT1G15020	AT1G17270	AT1G14450		AT2G19570		AT1G22570	AT2G19310
AT1G14820	AT1G13930	AT1G13790	AT1G15030	AT1G17290	AT1G05093		AT2G19572		AT1G22610	AT2G19650
AT1G14830	AT1G13940	AT1G13810	AT1G15060	AT1G17330	AT1G14490		AT2G19600		AT1G22620	AT2G19780
AT1G14840	AT1G13950	AT1G13820	AT1G15100	AT1G17340	AT1G14510		AT2G19730		AT1G22630	AT2G19810
AT1G14850	AT1G13960	AT1G13860	AT1G15110	AT1G05303	AT1G14520		AT2G19780		AT1G22640	AT2G19860
AT1G14880	AT1G13980	AT1G13870	AT1G15120	AT1G17370	AT1G14530		AT2G19810		AT1G22650	AT2G20260
AT1G14910	AT1G13990	AT1G13880	AT1G15130	AT1G17380	AT1G14560		AT2G19860		AT1G22730	AT2G20540
AT1G05133	AT1G14000	AT1G13900	AT1G15140	AT1G17410	AT1G14570		AT2G20050		AT1G22750	AT2G20570
AT1G14920	AT1G14010	AT1G13910	AT1G15165	AT1G17420	AT1G14590		AT2G20180		AT1G22770	AT2G20630
AT1G14970	AT1G14020	AT1G13920	AT1G15175	AT1G17430	AT1G14600		AT2G20670		AT1G22780	AT2G20723
AT1G14980	AT1G14030	AT1G13930	AT1G15180	AT1G17440	AT1G14610		AT2G20720		AT1G22800	AT2G20830
AT1G14990	AT1G14060	AT1G13940	AT1G15190	AT1G17450	AT1G14620		AT2G20723		AT1G22860	AT2G20890
AT1G05137	AT1G14071	AT1G13950	AT1G15200	AT1G17460	AT1G14640		AT2G20930		AT1G22882	AT2G20990
AT1G15020	AT1G14100	AT1G13960	AT1G15220	AT1G17480	AT1G14650		AT2G20950		AT1G22930	AT2G21370
AT1G15030	AT1G14130	AT1G13980	AT1G15230	AT1G17500	AT1G14660		AT2G20960		AT1G22950	AT2G21530
AT1G15060	AT1G14140	AT1G13990	AT1G15240	AT1G17510	AT1G05113		AT2G21170		AT1G22960	AT2G21660
AT1G15100	AT1G14150	AT1G14000	AT1G15250	AT1G17520	AT1G14670		AT2G21180		AT1G22970	AT2G21970
AT1G15110	AT1G14170	AT1G14010	AT1G15260	AT1G17550	AT1G14680		AT2G21187		AT1G23020	AT2G22080
AT1G15120	AT1G14180	AT1G14020	AT1G15270	AT1G17610	AT1G14685		AT2G21210		AT1G23050	AT2G22125
AT1G15125	AT1G14200	AT1G14030	AT1G15280	AT1G17620	AT1G14687		AT2G21300		AT1G23080	AT2G22170
AT1G15140	AT1G14205	AT1G14060	AT1G15290	AT1G17640	AT1G14690		AT2G21320		AT1G23090	AT2G22190
AT1G15165	AT1G14210	AT1G14071	AT1G15340	AT1G17665	AT1G14710		AT2G21330		AT1G23140	AT2G22200
AT1G15170	AT1G14230	AT1G14100	AT1G15350	AT1G17680	AT1G14720		AT2G21340		AT1G23180	AT2G22230
AT1G15175	AT1G14270	AT1G14130	AT1G15370	AT1G17690	AT1G14740		AT2G21370		AT1G23220	AT2G22430
AT1G15180	AT1G14280	AT1G14140	AT1G15390	AT1G17720	AT1G14770		AT2G21530		AT1G23260	AT2G22450
AT1G15200	AT1G14290	AT1G14170	AT1G15400	AT1G17730	AT1G14780		AT2G21960		AT1G23280	AT2G22500
AT1G15215	AT1G14300	AT1G14180	AT1G15420	AT1G17744	AT1G14790		AT2G21970		AT1G23290	AT2G22670
AT1G15220	AT1G14310	AT1G14200	AT1G15430	AT1G05317	AT1G14810		AT2G21980		AT1G23310	AT2G22720
AT1G15230	AT1G14320	AT1G14210	AT1G15440	AT1G05323	AT1G14820		AT2G22170		AT1G23330	AT2G22795
AT1G15240	AT1G14330	AT1G14230	AT1G15470	AT1G17760	AT1G14830		AT2G22400		AT1G23360	AT2G22800
AT1G15250	AT1G14340	AT1G14270	AT1G15510	AT1G17790	AT1G14840		AT2G22420		AT1G23390	AT2G22820
AT1G15260	AT1G14345	AT1G14280	AT1G15530	AT1G05333	AT1G14850		AT2G22540		AT1G23440	AT2G22830
AT1G15270	AT1G14350	AT1G14290	AT1G15670	AT1G17830	AT1G14870		AT2G22650		AT1G23480	AT2G22840
AT1G15280	AT1G14360	AT1G14300	AT1G15690	AT1G05337	AT1G05127		AT2G22670		AT1G23490	AT2G22890
AT1G15290	AT1G05077	AT1G14320	AT1G15700	AT1G17860	AT1G14900		AT2G22800		AT1G23710	AT2G22970
AT1G15310	AT1G14380	AT1G14330	AT1G15710	AT1G17890	AT1G14910		AT2G22807		AT1G23780	AT2G22980
AT1G15340	AT1G14400	AT1G14340	AT1G15720	AT1G17930	AT1G14920		AT2G22970		AT1G23820	AT2G22990
AT1G15350	AT1G14410	AT1G14345	AT1G15730	AT1G17940	AT1G14980		AT2G22980		AT1G23850	AT2G23080
AT1G15370	AT1G14430	AT1G14350	AT1G15740	AT1G17970	AT1G14990		AT2G22990		AT1G23900	AT2G23340
AT1G15390	AT1G14453	AT1G14360	AT1G15750	AT1G17980	AT1G05137		AT2G23130		AT1G23960	AT2G23347
AT1G15400	AT1G05093	AT1G05077	AT1G15780	AT1G18030	AT1G15010		AT2G23200		AT1G23970	AT2G23430
AT1G05163	AT1G14490	AT1G14380	AT1G15790	AT1G18040	AT1G15020		AT2G23290		AT1G23980	AT2G23460
AT1G15420	AT1G14510	AT1G14400	AT1G15800	AT1G18060	AT1G15030		AT2G23430		AT1G24040	AT2G23600
AT1G15440	AT1G14530	AT1G14410	AT1G15810	AT1G18070	AT1G15060		AT2G23600		AT1G24070	AT2G23610
AT1G15470	AT1G14560	AT1G14430	AT1G05207	AT1G18080	AT1G15100		AT2G23610		AT1G24120	AT2G23740
AT1G15490	AT1G14570	AT1G14440	AT1G15825	AT1G18140	AT1G15110		AT2G23670		AT1G24147	AT2G23755
AT1G15500	AT1G14580	AT1G14450	AT1G15830	AT1G18150	AT1G15120		AT2G23690		AT1G24148	AT2G23760
AT1G15510	AT1G14590	AT1G05093	AT1G15860	AT1G18160	AT1G15125		AT2G23760		AT1G24150	AT2G23770
AT1G15530	AT1G14600	AT1G14490	AT1G15880	AT1G18170	AT1G15130		AT2G24090		AT1G24160	AT2G23810
AT1G15570	AT1G14610	AT1G14510	AT1G15885	AT1G18190	AT1G15140		AT2G24150		AT1G24170	AT2G23910
AT1G15670	AT1G14620	AT1G14520	AT1G15890	AT1G18210	AT1G15165		AT2G24170		AT1G24190	AT2G24150
AT1G15690	AT1G14650	AT1G14530	AT1G15900	AT1G18260	AT1G15170		AT2G24180		AT1G24210	AT2G24270
AT1G15700	AT1G05113	AT1G14560	AT1G15920	AT1G18270	AT1G15190		AT2G24270		AT1G24330	AT2G24280
AT1G15710	AT1G14670	AT1G14570	AT1G15930	AT1G18300	AT1G15200		AT2G24280		AT1G24340	AT2G24420
AT1G15730	AT1G14680	AT1G14580	AT1G15950	AT1G18335	AT1G15215		AT2G24290		AT1G24360	AT2G24545
AT1G15740	AT1G14685	AT1G14590	AT1G15970	AT1G18360	AT1G15220		AT2G24390		AT1G24440	AT2G24550
AT1G15750	AT1G14687	AT1G14600	AT1G15980	AT1G18382	AT1G15230		AT2G24580		AT1G24460	AT2G24765
AT1G15772	AT1G14690	AT1G14610	AT1G16010	AT1G18430	AT1G15250		AT2G24630		AT1G24545	AT2G24790
AT1G15780	AT1G14700	AT1G14620	AT1G16020	AT1G18440	AT1G15260		AT2G24870		AT1G24610	AT2G24820
AT1G15790	AT1G14710	AT1G14640	AT1G16030	AT1G18450	AT1G15270		AT2G25080		AT1G24625	AT2G24990
AT1G15800	AT1G14720	AT1G14650	AT1G16040	AT1G18460	AT1G15280		AT2G25100		AT1G24706	AT2G25010
AT1G15810	AT1G14740	AT1G05113	AT1G16060	AT1G18470	AT1G15340		AT2G25200		AT1G25220	AT2G25190
AT1G05207	AT1G14770	AT1G14670	AT1G16080	AT1G18480	AT1G15350		AT2G25480		AT1G25260	AT2G25250
AT1G15825	AT1G14790	AT1G14680	AT1G16110	AT1G18485	AT1G15370		AT2G25510		AT1G25280	AT2G25510
AT1G15830	AT1G14810	AT1G14685	AT1G16130	AT1G18490	AT1G15390		AT2G25520		AT1G25350	AT2G25640
AT1G15860	AT1G14820	AT1G14687	AT1G16170	AT1G18500	AT1G15400		AT2G25680		AT1G25375	AT2G25900
AT1G15880	AT1G14830	AT1G14690	AT1G16180	AT1G18530	AT1G15420		AT2G25840		AT1G25380	AT2G26100
AT1G15890	AT1G14840	AT1G14700	AT1G16190	AT1G18540	AT1G15430		AT2G26080		AT1G25390	AT2G26110
AT1G15900	AT1G14850	AT1G14710	AT1G16210	AT1G18560	AT1G15440		AT2G26190		AT1G25400	AT2G26200
AT1G15910	AT1G14880	AT1G14720	AT1G16240	AT1G18570	AT1G15470		AT2G26211		AT1G25420	AT2G26250
AT1G15920	AT1G14900	AT1G14740	AT1G16250	AT1G18580	AT1G15490		AT2G26330		AT1G25440	AT2G26330
AT1G15930	AT1G14910	AT1G14770	AT1G16260	AT1G18590	AT1G15500		AT2G26500		AT1G25470	AT2G26340
AT1G15940	AT1G05133	AT1G14780	AT1G16270	AT1G18600	AT1G15510		AT2G26550		AT1G25490	AT2G26360
AT1G15950	AT1G14920	AT1G14790	AT1G16280	AT1G18610	AT1G15530		AT2G26560		AT1G25500	AT2G26500
AT1G15970	AT1G14970	AT1G14810	AT1G16320	AT1G18640	AT1G15660		AT2G26730		AT1G25550	AT2G26550
AT1G15980	AT1G14980	AT1G14820	AT1G16340	AT1G18650	AT1G15670		AT2G26870		AT1G25560	AT2G26640
AT1G16000	AT1G14990	AT1G14830	AT1G16370	AT1G18670	AT1G15690		AT2G26900		AT1G25682	AT2G26680
AT1G16010	AT1G05137	AT1G14840	AT1G16430	AT1G18680	AT1G15700		AT2G26910		AT1G26110	AT2G26730
AT1G16020	AT1G15020	AT1G14850	AT1G16460	AT1G18700	AT1G15710		AT2G26975		AT1G26150	AT2G26870
AT1G16030	AT1G15030	AT1G14880	AT1G16470	AT1G18710	AT1G15720		AT2G26980		AT1G26170	AT2G26900
AT1G16040	AT1G15060	AT1G14900	AT1G16489	AT1G18720	AT1G15730		AT2G27040		AT1G26210	AT2G26975
AT1G16060	AT1G15100	AT1G14910	AT1G16500	AT1G18740	AT1G15740		AT2G27050		AT1G26260	AT2G26980
AT1G16080	AT1G15110	AT1G05133	AT1G16510	AT1G05433	AT1G15750		AT2G27060		AT1G26270	AT2G26990
AT1G16110	AT1G15120	AT1G14920	AT1G16515	AT1G18750	AT1G15780		AT2G27130		AT1G26370	AT2G27050
AT1G16130	AT1G15125	AT1G14970	AT1G16520	AT1G18773	AT1G15790		AT2G27400		AT1G26440	AT2G27130
AT1G16170	AT1G15130	AT1G14980	AT1G16560	AT1G18800	AT1G15800		AT2G27402		AT1G26520	AT2G27230
AT1G16180	AT1G15140	AT1G14990	AT1G16570	AT1G18850	AT1G15810		AT2G27420		AT1G26530	AT2G27530
AT1G16190	AT1G15165	AT1G05137	AT1G16590	AT1G05453	AT1G05207		AT2G27530		AT1G26550	AT2G27690
AT1G16210	AT1G15170	AT1G15010	AT1G16610	AT1G18900	AT1G15820		AT2G27720		AT1G26560	AT2G27710
AT1G16220	AT1G15175	AT1G15020	AT1G05247	AT1G18910	AT1G15825		AT2G27770		AT1G26580	AT2G27770
AT1G16240	AT1G15180	AT1G15030	AT1G16670	AT1G18950	AT1G15860		AT2G27810		AT1G26630	AT2G27810
AT1G16250	AT1G15190	AT1G15060	AT1G16680	AT1G18990	AT1G15880		AT2G27820		AT1G26650	AT2G27820
AT1G16260	AT1G15200	AT1G15100	AT1G16690	AT1G19000	AT1G15890		AT2G27840		AT1G26690	AT2G27860
AT1G16270	AT1G15215	AT1G15110	AT1G16700	AT1G19010	AT1G15900		AT2G27920		AT1G26730	AT2G27900
AT1G16280	AT1G15220	AT1G15125	AT1G16710	AT1G19020	AT1G15920		AT2G27980		AT1G26750	AT2G28050
AT1G16320	AT1G15230	AT1G15130	AT1G16740	AT1G19025	AT1G15930		AT2G28050		AT1G26800	AT2G28080
AT1G16340	AT1G15240	AT1G15140	AT1G16770	AT1G19050	AT1G15940		AT2G28080		AT1G26810	AT2G28120
AT1G16430	AT1G15250	AT1G15165	AT1G16780	AT1G19100	AT1G15950		AT2G28150		AT1G26830	AT2G28150
AT1G16460	AT1G15260	AT1G15170	AT1G16810	AT1G19110	AT1G15970		AT2G28190		AT1G26850	AT2G28200
AT1G16470	AT1G15270	AT1G15175	AT1G16825	AT1G19130	AT1G16000		AT2G28200		AT1G26900	AT2G28305
AT1G16480	AT1G15280	AT1G15180	AT1G16840	AT1G19140	AT1G16010		AT2G28350		AT1G26920	AT2G28480
AT1G16489	AT1G15290	AT1G15190	AT1G16850	AT1G19150	AT1G16020		AT2G28605		AT1G26930	AT2G28550
AT1G16500	AT1G15310	AT1G15200	AT1G16860	AT1G19170	AT1G16030		AT2G28630		AT1G26940	AT2G28605
AT1G16510	AT1G15340	AT1G15215	AT1G16870	AT1G19180	AT1G16040		AT2G28720		AT1G26960	AT2G28650
AT1G16515	AT1G15350	AT1G15220	AT1G16880	AT1G19190	AT1G16060		AT2G28830		AT1G27000	AT2G28670
AT1G16520	AT1G15370	AT1G15230	AT1G05277	AT1G19200	AT1G16080		AT2G28840		AT1G27020	AT2G28840
AT1G16560	AT1G15390	AT1G15240	AT1G16890	AT1G19210	AT1G16090		AT2G28900		AT1G27070	AT2G28880
AT1G16570	AT1G15400	AT1G15250	AT1G16916	AT1G19240	AT1G16110		AT2G28930		AT1G27090	AT2G28900
AT1G16590	AT1G05163	AT1G15260	AT1G16920	AT1G19270	AT1G16130		AT2G28950		AT1G27130	AT2G28930
AT1G16610	AT1G15420	AT1G15270	AT1G16930	AT1G19290	AT1G16170		AT2G29180		AT1G27150	AT2G28950
AT1G05247	AT1G15430	AT1G15280	AT1G16960	AT1G19300	AT1G16180		AT2G29290		AT1G27190	AT2G29050
AT1G16640	AT1G15440	AT1G15290	AT1G16970	AT1G19310	AT1G16190		AT2G29310		AT1G27200	AT2G29180
AT1G16650	AT1G15470	AT1G15340	AT1G17040	AT1G19330	AT1G16210		AT2G29340		AT1G27290	AT2G29420
AT1G16670	AT1G15480	AT1G15350	AT1G05287	AT1G19340	AT1G16240		AT2G29400		AT1G27300	AT2G29450
AT1G16680	AT1G15490	AT1G15370	AT1G17080	AT1G19350	AT1G16260		AT2G29630		AT1G27310	AT2G29500
AT1G16690	AT1G15500	AT1G15390	AT1G17090	AT1G19360	AT1G16270		AT2G29670		AT1G27320	AT2G29510
AT1G16700	AT1G15510	AT1G15400	AT1G17100	AT1G19370	AT1G16280		AT2G29900		AT1G27330	AT2G29560
AT1G05253	AT1G15530	AT1G05163	AT1G17110	AT1G19380	AT1G16320		AT2G29980		AT1G27340	AT2G29628
AT1G16740	AT1G15550	AT1G15420	AT1G17120	AT1G19430	AT1G16340		AT2G30010		AT1G27350	AT2G29660
AT1G16750	AT1G15570	AT1G15430	AT1G17130	AT1G19440	AT1G16370		AT2G30150		AT1G27360	AT2G29730
AT1G16770	AT1G15660	AT1G15440	AT1G17145	AT1G19464	AT1G16420		AT2G30230		AT1G27370	AT2G29960
AT1G16780	AT1G15670	AT1G15470	AT1G17147	AT1G19480	AT1G16430		AT2G30390		AT1G27390	AT2G29970
AT1G16810	AT1G05177	AT1G15480	AT1G17160	AT1G19485	AT1G16460		AT2G30420		AT1G27430	AT2G29980
AT1G16820	AT1G15690	AT1G15490	AT1G17170	AT1G19490	AT1G05227		AT2G30424		AT1G27520	AT2G30070
AT1G16840	AT1G15700	AT1G15500	AT1G17200	AT1G19520	AT1G16500		AT2G30460		AT1G27640	AT2G30170
AT1G16850	AT1G15710	AT1G15510	AT1G17210	AT1G19570	AT1G16510		AT2G30520		AT1G27695	AT2G30200
AT1G16860	AT1G15720	AT1G15530	AT1G17235	AT1G19580	AT1G16540		AT2G30570		AT1G27700	AT2G30250
AT1G16870	AT1G15730	AT1G15570	AT1G17240	AT1G19600	AT1G16560		AT2G30760		AT1G27720	AT2G30270
AT1G16880	AT1G15740	AT1G15660	AT1G17255	AT1G19640	AT1G16570		AT2G30766		AT1G27730	AT2G30505
AT1G05277	AT1G15750	AT1G15670	AT1G17270	AT1G19660	AT1G16610		AT2G30930		AT1G27760	AT2G30520
AT1G16890	AT1G15772	AT1G05177	AT1G17280	AT1G19670	AT1G05247		AT2G31190		AT1G27770	AT2G30570
AT1G16916	AT1G15780	AT1G15690	AT1G17290	AT1G19680	AT1G16650		AT2G31230		AT1G27910	AT2G30760
AT1G16920	AT1G15790	AT1G15700	AT1G17330	AT1G19690	AT1G16670		AT2G31360		AT1G27921	AT2G30766
AT1G16930	AT1G15800	AT1G15710	AT1G17340	AT1G19700	AT1G16680		AT2G31610		AT1G27950	AT2G30860
AT1G16970	AT1G15810	AT1G15720	AT1G17350	AT1G19720	AT1G16690		AT2G31730		AT1G27970	AT2G30870
AT1G17040	AT1G05207	AT1G15730	AT1G05303	AT1G19730	AT1G16700		AT2G31750		AT1G27980	AT2G30970
AT1G05283	AT1G15825	AT1G15740	AT1G17370	AT1G19740	AT1G16710		AT2G31790		AT1G28040	AT2G31040
AT1G17060	AT1G15830	AT1G15750	AT1G17380	AT1G19770	AT1G05253		AT2G31810		AT1G28060	AT2G31200
AT1G05287	AT1G15860	AT1G15772	AT1G17410	AT1G19835	AT1G16740		AT2G31865		AT1G28070	AT2G31230
AT1G17080	AT1G15880	AT1G15780	AT1G17420	AT1G19840	AT1G16770		AT2G32010		AT1G28090	AT2G31360
AT1G17090	AT1G15885	AT1G15790	AT1G17430	AT1G19870	AT1G16780		AT2G32100		AT1G28120	AT2G31560
AT1G17100	AT1G15890	AT1G15800	AT1G17440	AT1G19880	AT1G16800		AT2G32160		AT1G28140	AT2G32010
AT1G17110	AT1G15900	AT1G15810	AT1G17450	AT1G19910	AT1G16810		AT2G32415		AT1G28150	AT2G32070
AT1G17120	AT1G15910	AT1G05207	AT1G17455	AT1G19960	AT1G16825		AT2G32430		AT1G28190	AT2G32080
AT1G17130	AT1G15920	AT1G15825	AT1G17460	AT1G19970	AT1G16830		AT2G32540		AT1G28230	AT2G32100
AT1G05297	AT1G15930	AT1G15860	AT1G17470	AT1G19990	AT1G16840		AT2G32560		AT1G28240	AT2G32240
AT1G17145	AT1G15940	AT1G15880	AT1G17480	AT1G20010	AT1G16850		AT2G32650		AT1G28250	AT2G32390
AT1G17147	AT1G15950	AT1G15900	AT1G17500	AT1G20015	AT1G16860		AT2G32680		AT1G28265	AT2G32520
AT1G17160	AT1G15970	AT1G15910	AT1G17510	AT1G20030	AT1G16870		AT2G32710		AT1G28280	AT2G32560
AT1G17200	AT1G15980	AT1G15920	AT1G17520	AT1G20050	AT1G16880		AT2G32765		AT1G28310	AT2G32580
AT1G17210	AT1G16000	AT1G15930	AT1G17550	AT1G05523	AT1G16890		AT2G32950		AT1G28320	AT2G32970
AT1G17220	AT1G16010	AT1G15940	AT1G17590	AT1G20090	AT1G16900		AT2G33180		AT1G28330	AT2G33170
AT1G17235	AT1G16020	AT1G15950	AT1G17610	AT1G20100	AT1G16916		AT2G33250		AT1G28340	AT2G33255
AT1G17250	AT1G16030	AT1G15970	AT1G17620	AT1G20110	AT1G16920		AT2G33310		AT1G28350	AT2G33370
AT1G17270	AT1G16040	AT1G15980	AT1G17640	AT1G20140	AT1G16930		AT2G33360		AT1G28370	AT2G33380
AT1G17280	AT1G16060	AT1G16000	AT1G17650	AT1G20200	AT1G16960		AT2G33370		AT1G28380	AT2G33410
AT1G17290	AT1G16080	AT1G16010	AT1G17665	AT1G20220	AT1G16970		AT2G33480		AT1G28410	AT2G33470
AT1G17330	AT1G16110	AT1G16020	AT1G17680	AT1G20225	AT1G17020		AT2G33500		AT1G28420	AT2G33740
AT1G17340	AT1G16130	AT1G16030	AT1G17690	AT1G20260	AT1G17040		AT2G33510		AT1G28440	AT2G33830
AT1G17350	AT1G16170	AT1G16040	AT1G17720	AT1G20290	AT1G05287		AT2G33550		AT1G28480	AT2G33855
AT1G05303	AT1G16180	AT1G16060	AT1G17730	AT1G20310	AT1G17080		AT2G33590		AT1G28490	AT2G33860
AT1G17370	AT1G16190	AT1G16080	AT1G17744	AT1G20330	AT1G17100		AT2G33800		AT1G28520	AT2G34010
AT1G17380	AT1G16210	AT1G16110	AT1G05317	AT1G20340	AT1G17110		AT2G33830		AT1G28540	AT2G34200
AT1G17410	AT1G16240	AT1G16130	AT1G05323	AT1G20350	AT1G17120		AT2G33835		AT1G28580	AT2G34480
AT1G17420	AT1G16250	AT1G16170	AT1G17760	AT1G20370	AT1G17130		AT2G33855		AT1G28600	AT2G34490
AT1G17430	AT1G16260	AT1G16180	AT1G17780	AT1G20380	AT1G17145		AT2G34060		AT1G28610	AT2G34560
AT1G17440	AT1G16270	AT1G16190	AT1G17790	AT1G20410	AT1G17147		AT2G34150		AT1G28690	AT2G34620
AT1G17450	AT1G16280	AT1G16210	AT1G05333	AT1G20430	AT1G17160		AT2G34340		AT1G29060	AT2G34630
AT1G17455	AT1G16320	AT1G16220	AT1G17830	AT1G20440	AT1G17170		AT2G34355		AT1G29150	AT2G34650
AT1G17470	AT1G16340	AT1G16240	AT1G05337	AT1G20450	AT1G17210		AT2G34470		AT1G29220	AT2G34770
AT1G17490	AT1G16430	AT1G16260	AT1G17860	AT1G20460	AT1G17220		AT2G34510		AT1G29240	AT2G34810
AT1G17480	AT1G16460	AT1G16270	AT1G17880	AT1G20490	AT1G17230		AT2G34620		AT1G29250	AT2G34860
AT1G17500	AT1G16470	AT1G16280	AT1G17890	AT1G20500	AT1G17235		AT2G34650		AT1G29260	AT2G34930
AT1G17510	AT1G05227	AT1G16320	AT1G05357	AT1G20510	AT1G17240		AT2G34710		AT1G29290	AT2G35260
AT1G17520	AT1G16489	AT1G16340	AT1G17930	AT1G20550	AT1G17255		AT2G34720		AT1G29300	AT2G35370
AT1G17550	AT1G16500	AT1G16430	AT1G17940	AT1G20560	AT1G17250		AT2G34925		AT1G29310	AT2G35780
AT1G17610	AT1G16510	AT1G16460	AT1G17970	AT1G20620	AT1G17270		AT2G35040		AT1G29330	AT2G35840
AT1G17620	AT1G16515	AT1G05227	AT1G17980	AT1G20630	AT1G17280		AT2G35260		AT1G29340	AT2G35940
AT1G17640	AT1G16560	AT1G16500	AT1G18030	AT1G20640	AT1G17290		AT2G35370		AT1G29357	AT2G36050
AT1G17650	AT1G16570	AT1G16510	AT1G18040	AT1G20650	AT1G17330		AT2G35390		AT1G29390	AT2G36160
AT1G17665	AT1G16590	AT1G16515	AT1G18060	AT1G20670	AT1G17340		AT2G35470		AT1G29395	AT2G36320
AT1G17680	AT1G16610	AT1G16520	AT1G18070	AT1G20693	AT1G17350		AT2G35640		AT1G29400	AT2G36400
AT1G17690	AT1G05247	AT1G16540	AT1G18075	AT1G20696	AT1G05303		AT2G35660		AT1G29410	AT2G36410
AT1G17720	AT1G16640	AT1G16560	AT1G18080	AT1G20760	AT1G17370		AT2G35800		AT1G29470	AT2G36460
AT1G17730	AT1G16650	AT1G16570	AT1G18140	AT1G20770	AT1G17380		AT2G35820		AT1G29550	AT2G36470
AT1G17744	AT1G16670	AT1G16610	AT1G18150	AT1G20780	AT1G17410		AT2G35830		AT1G29640	AT2G36490
AT1G05317	AT1G16680	AT1G05247	AT1G18160	AT1G20810	AT1G05313		AT2G35860		AT1G29670	AT2G36500
AT1G17760	AT1G16690	AT1G16640	AT1G18170	AT1G20816	AT1G17420		AT2G35880		AT1G29710	AT2G36620
AT1G17780	AT1G16700	AT1G16650	AT1G18190	AT1G20823	AT1G17430		AT2G35960		AT1G29730	AT2G36830
AT1G17790	AT1G16710	AT1G16670	AT1G18210	AT1G20830	AT1G17440		AT2G36000		AT1G29750	AT2G36880
AT1G05333	AT1G05253	AT1G16680	AT1G05387	AT1G05607	AT1G17450		AT2G36030		AT1G29790	AT2G36910
AT1G17830	AT1G16730	AT1G16690	AT1G18260	AT1G20880	AT1G17460		AT2G36050		AT1G29840	AT2G37120
AT1G05337	AT1G16740	AT1G16700	AT1G18270	AT1G20890	AT1G17470		AT2G36145		AT1G29850	AT2G37250
AT1G17850	AT1G16750	AT1G16710	AT1G18300	AT1G20910	AT1G17480		AT2G36170		AT1G29890	AT2G37450
AT1G17860	AT1G16770	AT1G05253	AT1G18335	AT1G20960	AT1G17500		AT2G36410		AT1G29965	AT2G37585
AT1G17880	AT1G16780	AT1G16740	AT1G18340	AT1G20970	AT1G17510		AT2G36420		AT1G29970	AT2G37630
AT1G17890	AT1G16800	AT1G16750	AT1G18382	AT1G20980	AT1G17520		AT2G36430		AT1G29980	AT2G37650
AT1G05357	AT1G16810	AT1G16770	AT1G18390	AT1G21000	AT1G17550		AT2G36460		AT1G29990	AT2G37660
AT1G17930	AT1G16820	AT1G16780	AT1G18430	AT1G21010	AT1G17610		AT2G36470		AT1G30000	AT2G37678
AT1G17940	AT1G16825	AT1G16800	AT1G18440	AT1G21050	AT1G17620		AT2G36620		AT1G30010	AT2G37920
AT1G17970	AT1G16830	AT1G16810	AT1G18450	AT1G21060	AT1G17640		AT2G36780		AT1G30090	AT2G37930
AT1G17980	AT1G16840	AT1G16820	AT1G18460	AT1G21065	AT1G17665		AT2G36790		AT1G30120	AT2G37950
AT1G18030	AT1G16850	AT1G16825	AT1G18470	AT1G21080	AT1G17680		AT2G36792		AT1G30130	AT2G38010
AT1G18040	AT1G16860	AT1G16830	AT1G18480	AT1G21090	AT1G17690		AT2G36800		AT1G30135	AT2G38170
AT1G18060	AT1G16870	AT1G16840	AT1G18485	AT1G21130	AT1G17720		AT2G36830		AT1G30210	AT2G38230
AT1G18070	AT1G16880	AT1G16850	AT1G18490	AT1G21160	AT1G17730		AT2G36835		AT1G30230	AT2G38270
AT1G18075	AT1G05277	AT1G16860	AT1G18500	AT1G21190	AT1G17744		AT2G36910		AT1G30250	AT2G38290
AT1G18080	AT1G16890	AT1G16870	AT1G18530	AT1G21250	AT1G05317		AT2G36950		AT1G30260	AT2G38310
AT1G18090	AT1G16900	AT1G16880	AT1G18540	AT1G21270	AT1G17750		AT2G36970		AT1G30270	AT2G38650
AT1G18150	AT1G16916	AT1G05277	AT1G18560	AT1G21280	AT1G05323		AT2G36980		AT1G30290	AT2G38660
AT1G18160	AT1G16920	AT1G16890	AT1G18570	AT1G21320	AT1G17760		AT2G36990		AT1G30300	AT2G38760
AT1G18170	AT1G16930	AT1G16900	AT1G18580	AT1G21350	AT1G17780		AT2G37050		AT1G30320	AT2G38830
AT1G18190	AT1G16970	AT1G16916	AT1G18590	AT1G21390	AT1G17790		AT2G37100		AT1G30330	AT2G38860
AT1G18210	AT1G17040	AT1G16920	AT1G18600	AT1G21400	AT1G05333		AT2G37220		AT1G30360	AT2G38970
AT1G18260	AT1G05283	AT1G16930	AT1G18610	AT1G21410	AT1G17830		AT2G37380		AT1G30380	AT2G39010
AT1G18270	AT1G05287	AT1G16960	AT1G18620	AT1G21440	AT1G05337		AT2G37450		AT1G30400	AT2G39020
AT1G18300	AT1G17080	AT1G16970	AT1G18630	AT1G21480	AT1G17860		AT2G37480		AT1G30440	AT2G39280
AT1G18335	AT1G17090	AT1G17040	AT1G18640	AT1G21500	AT1G17880		AT2G37540		AT1G30490	AT2G39420
AT1G18340	AT1G17100	AT1G05283	AT1G18650	AT1G21520	AT1G17890		AT2G37600		AT1G30500	AT2G39440
AT1G18360	AT1G17110	AT1G17060	AT1G18670	AT1G21550	AT1G05357		AT2G37630		AT1G30510	AT2G39470
AT1G18382	AT1G17120	AT1G05287	AT1G18690	AT1G21580	AT1G17930		AT2G37640		AT1G30545	AT2G39705
AT1G18390	AT1G17130	AT1G17080	AT1G18700	AT1G21590	AT1G17940		AT2G37660		AT1G30570	AT2G39730
AT1G18430	AT1G05297	AT1G17090	AT1G05413	AT1G21610	AT1G17970		AT2G37710		AT1G30580	AT2G39770
AT1G18440	AT1G17145	AT1G17100	AT1G05407	AT1G21630	AT1G17980		AT2G37860		AT1G30590	AT2G39805
AT1G18450	AT1G17147	AT1G17110	AT1G18710	AT1G21640	AT1G18030		AT2G37920		AT1G30640	AT2G39880
AT1G18460	AT1G17160	AT1G17120	AT1G18720	AT1G21651	AT1G18040		AT2G37930		AT1G30757	AT2G39900
AT1G18470	AT1G17170	AT1G17130	AT1G18730	AT1G21660	AT1G18070		AT2G37950		AT1G30810	AT2G39990
AT1G18480	AT1G17200	AT1G05297	AT1G18740	AT1G21670	AT1G18075		AT2G37960		AT1G30820	AT2G40080
AT1G18485	AT1G17210	AT1G17145	AT1G05423	AT1G21680	AT1G18080		AT2G38010		AT1G30825	AT2G40140
AT1G18490	AT1G17220	AT1G17147	AT1G18750	AT1G21690	AT1G18140		AT2G38120		AT1G30845	AT2G40200
AT1G18500	AT1G17230	AT1G17160	AT1G18773	AT1G21695	AT1G18150		AT2G38170		AT1G30890	AT2G40205
AT1G18540	AT1G17235	AT1G17200	AT1G18840	AT1G21700	AT1G18160		AT2G38220		AT1G30910	AT2G40230
AT1G18560	AT1G17240	AT1G17210	AT1G18850	AT1G21710	AT1G18170		AT2G38230		AT1G30970	AT2G40316
AT1G18570	AT1G17255	AT1G17220	AT1G05453	AT1G21720	AT1G18190		AT2G38310		AT1G31020	AT2G40400
AT1G18580	AT1G17270	AT1G17230	AT1G18900	AT1G21738	AT1G18197		AT2G38330		AT1G31120	AT2G40435
AT1G18590	AT1G17280	AT1G17235	AT1G18910	AT1G21750	AT1G18200		AT2G38400		AT1G31130	AT2G40475
AT1G18600	AT1G17290	AT1G17240	AT1G18950	AT1G21770	AT1G18210		AT2G38450		AT1G31160	AT2G40490
AT1G18610	AT1G17330	AT1G17255	AT1G18990	AT1G21790	AT1G05387		AT2G38460		AT1G31170	AT2G40540
AT1G18620	AT1G17340	AT1G17250	AT1G19000	AT1G21830	AT1G18260		AT2G38630		AT1G31173	AT2G40570
AT1G18630	AT1G17350	AT1G17270	AT1G19010	AT1G21840	AT1G18270		AT2G38780		AT1G31175	AT2G40720
AT1G18640	AT1G05303	AT1G17280	AT1G19025	AT1G21880	AT1G18300		AT2G39460		AT1G31190	AT2G40840
AT1G18660	AT1G17370	AT1G17290	AT1G19050	AT1G21900	AT1G18335		AT2G39470		AT1G31230	AT2G40880
AT1G18650	AT1G17380	AT1G17330	AT1G19070	AT1G21920	AT1G18340		AT2G39560		AT1G31243	AT2G41082
AT1G18670	AT1G17410	AT1G17340	AT1G19100	AT1G21980	AT1G18382		AT2G39675		AT1G31300	AT2G41090
AT1G18690	AT1G17420	AT1G17350	AT1G19110	AT1G22020	AT1G18390		AT2G39681		AT1G31330	AT2G41180
AT1G18700	AT1G17430	AT1G05303	AT1G05463	AT1G22030	AT1G18430		AT2G39705		AT1G31340	AT2G41310
AT1G18710	AT1G17440	AT1G17370	AT1G05467	AT1G22050	AT1G18440		AT2G39730		AT1G31350	AT2G41430
AT1G18720	AT1G17450	AT1G17380	AT1G19140	AT1G22060	AT1G18450		AT2G39800		AT1G31360	AT2G41475
AT1G18730	AT1G17455	AT1G17410	AT1G19150	AT1G22140	AT1G18460		AT2G39870		AT1G31420	AT2G41530
AT1G18740	AT1G17460	AT1G17420	AT1G19170	AT1G22190	AT1G18470		AT2G39890		AT1G31440	AT2G41560
AT1G05417	AT1G17470	AT1G17430	AT1G05473	AT1G22200	AT1G18480		AT2G39920		AT1G31460	AT2G41740
AT1G18750	AT1G17480	AT1G17440	AT1G19180	AT1G22220	AT1G18485		AT2G39940		AT1G31500	AT2G41870
AT1G18773	AT1G17500	AT1G17450	AT1G19200	AT1G22270	AT1G18490		AT2G40020		AT1G31540	AT2G41900
AT1G18800	AT1G17510	AT1G17460	AT1G19210	AT1G22280	AT1G18500		AT2G40095		AT1G31550	AT2G41940
AT1G18810	AT1G17520	AT1G17470	AT1G19220	AT1G22300	AT1G18540		AT2G40100		AT1G31580	AT2G41945
AT1G18840	AT1G17550	AT1G17480	AT1G19240	AT1G22310	AT1G18560		AT2G40110		AT1G31650	AT2G42040
AT1G18850	AT1G17580	AT1G17500	AT1G19270	AT1G22330	AT1G18570		AT2G40150		AT1G31730	AT2G42190
AT1G05453	AT1G17590	AT1G17510	AT1G19290	AT1G22340	AT1G18580		AT2G40270		AT1G31780	AT2G42210
AT1G18900	AT1G17610	AT1G17520	AT1G19300	AT1G22360	AT1G18590		AT2G40330		AT1G31800	AT2G42220
AT1G18910	AT1G17620	AT1G17550	AT1G19310	AT1G22370	AT1G18600		AT2G40460		AT1G31812	AT2G42280
AT1G18950	AT1G17640	AT1G17580	AT1G19330	AT1G22380	AT1G18610		AT2G40540		AT1G31814	AT2G42320
AT1G19000	AT1G17650	AT1G17590	AT1G19340	AT1G22400	AT1G18630		AT2G40590		AT1G31820	AT2G42400
AT1G19010	AT1G17665	AT1G17610	AT1G19350	AT1G22403	AT1G18640		AT2G40600		AT1G31830	AT2G42490
AT1G19020	AT1G17680	AT1G17620	AT1G19360	AT1G22410	AT1G18650		AT2G40610		AT1G31850	AT2G42600
AT1G19025	AT1G17690	AT1G17640	AT1G19370	AT1G22430	AT1G18670		AT2G40620		AT1G31870	AT2G42620
AT1G19050	AT1G17720	AT1G17650	AT1G19373	AT1G22450	AT1G18680		AT2G40640		AT1G31920	AT2G42870
AT1G19070	AT1G17730	AT1G17665	AT1G19380	AT1G22470	AT1G18700		AT2G40650		AT1G31930	AT2G42880
AT1G19100	AT1G17745	AT1G17670	AT1G19396	AT1G22490	AT1G05413		AT2G40670		AT1G31940	AT2G42900
AT1G19110	AT1G05323	AT1G17690	AT1G19400	AT1G05753	AT1G18710		AT2G40750		AT1G31970	AT2G42910
AT1G05463	AT1G17760	AT1G17720	AT1G19430	AT1G22510	AT1G18720		AT2G40890		AT1G31990	AT2G42920
AT1G19130	AT1G17780	AT1G17730	AT1G19440	AT1G22520	AT1G18730		AT2G40940		AT1G32050	AT2G43510
AT1G19140	AT1G17790	AT1G17744	AT1G19450	AT1G22530	AT1G18740		AT2G41082		AT1G32060	AT2G43530
AT1G19150	AT1G05333	AT1G05317	AT1G19480	AT1G22540	AT1G05417		AT2G41100		AT1G32070	AT2G43535
AT1G19170	AT1G05337	AT1G05323	AT1G19485	AT1G22550	AT1G18773		AT2G41105		AT1G32090	AT2G43540
AT1G19180	AT1G17850	AT1G17760	AT1G19520	AT1G22570	AT1G18800		AT2G41180		AT1G32127	AT2G43550
AT1G19190	AT1G17860	AT1G17780	AT1G19565	AT1G22610	AT1G18850		AT2G41290		AT1G32130	AT2G43690
AT1G19200	AT1G17880	AT1G17790	AT1G19570	AT1G22620	AT1G18870		AT2G41310		AT1G32150	AT2G43710
AT1G19210	AT1G17890	AT1G05333	AT1G19580	AT1G22640	AT1G05453		AT2G41312		AT1G32160	AT2G43750
AT1G19220	AT1G05357	AT1G17830	AT1G19600	AT1G22650	AT1G18900		AT2G41330		AT1G32170	AT2G43810
AT1G19240	AT1G17930	AT1G17840	AT1G19650	AT1G22660	AT1G18910		AT2G41530		AT1G32220	AT2G43910
AT1G19270	AT1G17940	AT1G05337	AT1G19660	AT1G22730	AT1G18950		AT2G41560		AT1G32230	AT2G43980
AT1G19290	AT1G17970	AT1G17850	AT1G19670	AT1G22780	AT1G19000		AT2G41650		AT1G32280	AT2G44120
AT1G19300	AT1G17980	AT1G17860	AT1G19680	AT1G22790	AT1G19010		AT2G41680		AT1G32310	AT2G44130
AT1G19310	AT1G18030	AT1G05353	AT1G19690	AT1G22800	AT1G19020		AT2G41700		AT1G32330	AT2G44150
AT1G19330	AT1G18040	AT1G17880	AT1G19700	AT1G22840	AT1G19070		AT2G41720		AT1G32400	AT2G44160
AT1G19340	AT1G18060	AT1G17890	AT1G19710	AT1G22850	AT1G19100		AT2G41770		AT1G32440	AT2G44198
AT1G19350	AT1G18070	AT1G05357	AT1G19720	AT1G22860	AT1G19110		AT2G41840		AT1G32460	AT2G44210
AT1G19360	AT1G18075	AT1G17930	AT1G19730	AT1G22870	AT1G05463		AT2G41900		AT1G32470	AT2G44220
AT1G19370	AT1G18080	AT1G17940	AT1G19740	AT1G22882	AT1G05467		AT2G41940		AT1G32490	AT2G44320
AT1G19373	AT1G18090	AT1G17970	AT1G19770	AT1G22910	AT1G19140		AT2G42040		AT1G32540	AT2G44500
AT1G19380	AT1G18140	AT1G17980	AT1G19800	AT1G22920	AT1G19170		AT2G42190		AT1G32550	AT2G44660
AT1G19396	AT1G18150	AT1G18030	AT1G19835	AT1G22930	AT1G05473		AT2G42200		AT1G32610	AT2G44670
AT1G19397	AT1G18160	AT1G18040	AT1G19840	AT1G22940	AT1G19180		AT2G42290		AT1G32630	AT2G44680
AT1G19400	AT1G18170	AT1G18060	AT1G19860	AT1G22950	AT1G19190		AT2G42300		AT1G32640	AT2G44730
AT1G19430	AT1G18190	AT1G18070	AT1G19870	AT1G22960	AT1G19200		AT2G42365		AT1G32650	AT2G44810
AT1G19440	AT1G18200	AT1G18075	AT1G19880	AT1G22985	AT1G19210		AT2G42380		AT1G32690	AT2G44840
AT1G19450	AT1G18210	AT1G18080	AT1G19910	AT1G23000	AT1G19220		AT2G42390		AT1G32700	AT2G44940
AT1G19464	AT1G18260	AT1G18090	AT1G19920	AT1G23020	AT1G19240		AT2G42580		AT1G32740	AT2G45160
AT1G19480	AT1G18270	AT1G18140	AT1G19960	AT1G23030	AT1G19270		AT2G42600		AT1G32810	AT2G45170
AT1G19485	AT1G18300	AT1G18150	AT1G19970	AT1G23040	AT1G19290		AT2G42740		AT1G32860	AT2G45180
AT1G19520	AT1G18335	AT1G18160	AT1G19990	AT1G23052	AT1G19300		AT2G42900		AT1G32870	AT2G45310
AT1G19570	AT1G18340	AT1G18170	AT1G20010	AT1G23080	AT1G19310		AT2G43060		AT1G32920	AT2G45330
AT1G19580	AT1G18360	AT1G18190	AT1G20015	AT1G23090	AT1G19330		AT2G43110		AT1G32928	AT2G45350
AT1G19600	AT1G18382	AT1G18200	AT1G20020	AT1G23170	AT1G19340		AT2G43140		AT1G32940	AT2G45440
AT1G19650	AT1G18390	AT1G18210	AT1G20030	AT1G23180	AT1G19350		AT2G43200		AT1G33030	AT2G45470
AT1G19660	AT1G18430	AT1G18260	AT1G20050	AT1G23201	AT1G19360		AT2G43340		AT1G33050	AT2G45560
AT1G19670	AT1G18440	AT1G18270	AT1G20070	AT1G23220	AT1G19370		AT2G43460		AT1G33060	AT2G45660
AT1G19680	AT1G18450	AT1G18300	AT1G20090	AT1G23230	AT1G19373		AT2G43710		AT1G33110	AT2G45695
AT1G19690	AT1G18460	AT1G18330	AT1G20100	AT1G23290	AT1G19380		AT2G43750		AT1G33230	AT2G45740
AT1G19700	AT1G18470	AT1G18335	AT1G20110	AT1G23310	AT1G19396		AT2G43760		AT1G33240	AT2G45810
AT1G19710	AT1G18480	AT1G18340	AT1G20140	AT1G23330	AT1G19400		AT2G43910		AT1G33250	AT2G45830
AT1G19720	AT1G18485	AT1G18360	AT1G20200	AT1G23360	AT1G19430		AT2G43920		AT1G33260	AT2G45850
AT1G19730	AT1G18490	AT1G18382	AT1G20220	AT1G23390	AT1G19440		AT2G44080		AT1G33290	AT2G45880
AT1G19740	AT1G18500	AT1G18390	AT1G20225	AT1G23410	AT1G19450		AT2G44210		AT1G33360	AT2G45960
AT1G19770	AT1G18530	AT1G18400	AT1G20260	AT1G23440	AT1G19480		AT2G44290		AT1G33470	AT2G45970
AT1G19800	AT1G18540	AT1G18430	AT1G20270	AT1G23465	AT1G19485		AT2G44300		AT1G33490	AT2G46200
AT1G19835	AT1G18560	AT1G18440	AT1G20290	AT1G23490	AT1G19490		AT2G44490		AT1G33520	AT2G46220
AT1G19840	AT1G18570	AT1G18450	AT1G20310	AT1G23550	AT1G19520		AT2G44670		AT1G33560	AT2G46310
AT1G19860	AT1G18580	AT1G18460	AT1G20330	AT1G23710	AT1G19570		AT2G44740		AT1G33590	AT2G46370
AT1G19870	AT1G18590	AT1G18470	AT1G20340	AT1G23740	AT1G19600		AT2G44940		AT1G33600	AT2G46505
AT1G19880	AT1G18600	AT1G18480	AT1G20350	AT1G23780	AT1G19630		AT2G44970		AT1G33610	AT2G46510
AT1G19910	AT1G18610	AT1G18485	AT1G20370	AT1G23820	AT1G19660		AT2G45160		AT1G33760	AT2G46530
AT1G19920	AT1G18620	AT1G18490	AT1G20410	AT1G23850	AT1G19670		AT2G45170		AT1G33780	AT2G46685
AT1G19950	AT1G18630	AT1G18500	AT1G20430	AT1G23860	AT1G19680		AT2G45180		AT1G33800	AT2G46690
AT1G19960	AT1G18640	AT1G18540	AT1G20450	AT1G23870	AT1G19690		AT2G45340		AT1G33810	AT2G46710
AT1G19968	AT1G18660	AT1G18560	AT1G20460	AT1G23950	AT1G19700		AT2G45350		AT1G33970	AT2G46820
AT1G19970	AT1G18650	AT1G18570	AT1G20490	AT1G23985	AT1G19710		AT2G45470		AT1G33990	AT2G47020
AT1G19990	AT1G18670	AT1G18580	AT1G20500	AT1G24050	AT1G19720		AT2G45560		AT1G34010	AT2G47070
AT1G20010	AT1G18680	AT1G18590	AT1G20510	AT1G24070	AT1G19730		AT2G45590		AT1G34020	AT2G47160
AT1G20015	AT1G18700	AT1G18600	AT1G20515	AT1G24095	AT1G19740		AT2G45600		AT1G34030	AT2G47440
AT1G20020	AT1G05413	AT1G18610	AT1G20540	AT1G24100	AT1G19770		AT2G45680		AT1G34110	AT2G47450
AT1G20030	AT1G18710	AT1G18620	AT1G20550	AT1G24120	AT1G19800		AT2G45740		AT1G34120	AT2G47610
AT1G20050	AT1G18720	AT1G18630	AT1G20560	AT1G24140	AT1G19835		AT2G45800		AT1G34130	AT2G47700
AT1G20065	AT1G18730	AT1G18640	AT1G20575	AT1G24145	AT1G19840		AT2G45810		AT1G34190	AT2G47860
AT1G20090	AT1G18740	AT1G18660	AT1G20580	AT1G24148	AT1G19860		AT2G45850		AT1G34200	AT2G47895
AT1G20100	AT1G05417	AT1G18650	AT1G20610	AT1G24150	AT1G19870		AT2G45950		AT1G34210	AT3G01120
AT1G20110	AT1G18750	AT1G18670	AT1G20620	AT1G24170	AT1G19880		AT2G45960		AT1G34220	AT3G01480
AT1G20190	AT1G18773	AT1G18680	AT1G20630	AT1G24180	AT1G19910		AT2G45970		AT1G34260	AT3G01490
AT1G20200	AT1G18800	AT1G18700	AT1G20640	AT1G24280	AT1G19920		AT2G46030		AT1G34270	AT3G01500
AT1G20220	AT1G18810	AT1G05413	AT1G20650	AT1G24290	AT1G19960		AT2G46210		AT1G34320	AT3G01675
AT1G20225	AT1G18840	AT1G18710	AT1G20670	AT1G24300	AT1G19970		AT2G46220		AT1G34360	AT3G01690
AT1G20260	AT1G18850	AT1G18720	AT1G05563	AT1G24310	AT1G19990		AT2G46330		AT1G34370	AT3G01795
AT1G20270	AT1G05453	AT1G18730	AT1G20693	AT1G24340	AT1G20015		AT2G46380		AT1G34418	AT3G01885
AT1G20290	AT1G18900	AT1G18740	AT1G20696	AT1G24350	AT1G20020		AT2G46420		AT1G34420	AT3G01975
AT1G20330	AT1G18910	AT1G05417	AT1G20760	AT1G24400	AT1G20030		AT2G46430		AT1G34470	AT3G02080
AT1G20340	AT1G18950	AT1G18750	AT1G20770	AT1G24440	AT1G20050		AT2G46440		AT1G34550	AT3G02150
AT1G20350	AT1G18990	AT1G18773	AT1G20780	AT1G24450	AT1G20070		AT2G46450		AT1G34570	AT3G02170
AT1G20370	AT1G19000	AT1G18800	AT1G20810	AT1G24490	AT1G20090		AT2G46685		AT1G34750	AT3G02180
AT1G20410	AT1G19010	AT1G18810	AT1G20816	AT1G24510	AT1G20100		AT2G46710		AT1G34780	AT3G02205
AT1G20430	AT1G19020	AT1G18840	AT1G20823	AT1G24530	AT1G20110		AT2G46780		AT1G35140	AT3G02255
AT1G20450	AT1G19025	AT1G18850	AT1G20830	AT1G24545	AT1G20140		AT2G46820		AT1G35160	AT3G02560
AT1G20460	AT1G19050	AT1G18870	AT1G05607	AT1G24610	AT1G20200		AT2G46870		AT1G35190	AT3G02570
AT1G20490	AT1G19070	AT1G05453	AT1G20880	AT1G24625	AT1G20220		AT2G46940		AT1G35210	AT3G02600
AT1G20510	AT1G19100	AT1G18900	AT1G20890	AT1G05917	AT1G20225		AT2G47130		AT1G35340	AT3G02610
AT1G20515	AT1G19110	AT1G18910	AT1G20910	AT1G24764	AT1G20260		AT2G47160		AT1G35350	AT3G02725
AT1G20550	AT1G05463	AT1G18950	AT1G20920	AT1G25220	AT1G20270		AT2G47240		AT1G35420	AT3G02730
AT1G20560	AT1G19130	AT1G19000	AT1G20960	AT1G25260	AT1G20300		AT2G47370		AT1G35430	AT3G02750
AT1G20575	AT1G19140	AT1G19010	AT1G20970	AT1G25275	AT1G20290		AT2G47400		AT1G35460	AT3G02785
AT1G20620	AT1G19150	AT1G19025	AT1G20980	AT1G25280	AT1G20310		AT2G47440		AT1G35470	AT3G02830
AT1G20630	AT1G19170	AT1G19050	AT1G21000	AT1G25290	AT1G20330		AT2G47450		AT1G35510	AT3G02880
AT1G20640	AT1G19180	AT1G19070	AT1G21010	AT1G25370	AT1G20340		AT2G47590		AT1G35516	AT3G02900
AT1G20650	AT1G19190	AT1G19100	AT1G21050	AT1G25375	AT1G20350		AT2G47700		AT1G35580	AT3G02910
AT1G20670	AT1G19200	AT1G19110	AT1G21060	AT1G25390	AT1G20370		AT2G47720		AT1G35610	AT3G02915
AT1G05563	AT1G19210	AT1G05463	AT1G21065	AT1G25400	AT1G20380		AT2G47730		AT1G35620	AT3G03140
AT1G20693	AT1G19220	AT1G19130	AT1G21080	AT1G25420	AT1G20410		AT2G47740		AT1G35710	AT3G03150
AT1G20696	AT1G19240	AT1G19140	AT1G21090	AT1G25422	AT1G20430		AT2G47800		AT1G35720	AT3G03265
AT1G20760	AT1G19270	AT1G19150	AT1G21130	AT1G25440	AT1G20450		AT2G47910		AT1G36050	AT3G03450
AT1G20770	AT1G19290	AT1G19170	AT1G21170	AT1G25470	AT1G20460		AT2G47930		AT1G36070	AT3G03600
AT1G20780	AT1G19300	AT1G19180	AT1G21160	AT1G25480	AT1G20490		AT2G47940		AT1G36280	AT3G03605
AT1G20810	AT1G19310	AT1G19190	AT1G21190	AT1G25500	AT1G20510		AT2G47990		AT1G36310	AT3G03770
AT1G20816	AT1G19330	AT1G19200	AT1G21200	AT1G25510	AT1G20540		AT2G48020		AT1G36320	AT3G03773
AT1G20823	AT1G19340	AT1G19210	AT1G21250	AT1G25520	AT1G20550		AT2G48030		AT1G36380	AT3G03790
AT1G20830	AT1G19350	AT1G19220	AT1G21270	AT1G25540	AT1G20560		AT3G00985		AT1G36390	AT3G03880
AT1G05607	AT1G19360	AT1G19240	AT1G21280	AT1G25550	AT1G20575		AT3G01120		AT1G36730	AT3G03980
AT1G20880	AT1G19370	AT1G19270	AT1G21320	AT1G25560	AT1G20620		AT3G01142		AT1G41880	AT3G03990
AT1G20890	AT1G19373	AT1G19290	AT1G21350	AT1G25570	AT1G20630		AT3G01145		AT1G42440	AT3G04000
AT1G20910	AT1G19380	AT1G19300	AT1G21370	AT1G25682	AT1G20640		AT3G01160		AT1G42480	AT3G04130
AT1G20960	AT1G19396	AT1G19310	AT1G21380	AT1G05973	AT1G20650		AT3G01290		AT1G42540	AT3G04155
AT1G20970	AT1G19397	AT1G19330	AT1G21390	AT1G26110	AT1G20670		AT3G01300		AT1G42960	AT3G04181
AT1G20980	AT1G19400	AT1G19340	AT1G21400	AT1G26120	AT1G05563		AT3G01440		AT1G42990	AT3G04210
AT1G21000	AT1G19430	AT1G19350	AT1G21410	AT1G26150	AT1G20693		AT3G01475		AT1G43130	AT3G04275
AT1G21010	AT1G19440	AT1G19360	AT1G21440	AT1G26160	AT1G20696		AT3G01480		AT1G43170	AT3G04400
AT1G21050	AT1G19450	AT1G19370	AT1G21450	AT1G26180	AT1G20760		AT3G01500		AT1G43560	AT3G04470
AT1G21060	AT1G19464	AT1G19373	AT1G21500	AT1G26190	AT1G20770		AT3G01550		AT1G43580	AT3G04730
AT1G21065	AT1G19480	AT1G19380	AT1G21520	AT1G26208	AT1G20780		AT3G01660		AT1G43620	AT3G04760
AT1G21070	AT1G19485	AT1G19394	AT1G21550	AT1G26218	AT1G20810		AT3G01690		AT1G43670	AT3G04840
AT1G21080	AT1G19490	AT1G19397	AT1G21580	AT1G26235	AT1G20816		AT3G01700		AT1G43690	AT3G04860
AT1G21090	AT1G19520	AT1G19400	AT1G21590	AT1G26260	AT1G20823		AT3G01795		AT1G43710	AT3G04910
AT1G21130	AT1G19570	AT1G19430	AT1G21610	AT1G26270	AT1G20830		AT3G01860		AT1G43770	AT3G05120
AT1G21170	AT1G19580	AT1G19440	AT1G21630	AT1G26300	AT1G05607		AT3G01885		AT1G43850	AT3G05155
AT1G21160	AT1G19600	AT1G19450	AT1G21640	AT1G26340	AT1G20880		AT3G01995		AT1G43890	AT3G05160
AT1G21190	AT1G19650	AT1G19480	AT1G21651	AT1G26370	AT1G20890		AT3G02040		AT1G44000	AT3G05220
AT1G21200	AT1G19660	AT1G19485	AT1G21660	AT1G26420	AT1G20910		AT3G02170		AT1G44100	AT3G05325
AT1G21250	AT1G19670	AT1G19490	AT1G21670	AT1G26460	AT1G20920		AT3G02180		AT1G44350	AT3G05420
AT1G21270	AT1G19680	AT1G19520	AT1G21680	AT1G26470	AT1G20960		AT3G02255		AT1G44446	AT3G05520
AT1G21280	AT1G19690	AT1G19570	AT1G21690	AT1G26500	AT1G20970		AT3G02305		AT1G44750	AT3G05590
AT1G21320	AT1G19700	AT1G19580	AT1G21695	AT1G26530	AT1G20980		AT3G02690		AT1G44770	AT3G05640
AT1G21350	AT1G19710	AT1G19600	AT1G21700	AT1G26550	AT1G21000		AT3G02730		AT1G44790	AT3G05650
AT1G21370	AT1G19720	AT1G19630	AT1G21710	AT1G26600	AT1G21010		AT3G02825		AT1G44810	AT3G05655
AT1G21380	AT1G19730	AT1G19650	AT1G21720	AT1G26630	AT1G21050		AT3G02830		AT1G44835	AT3G05660
AT1G21390	AT1G19740	AT1G19660	AT1G21730	AT1G26650	AT1G21060		AT3G02870		AT1G44910	AT3G05800
AT1G21400	AT1G19770	AT1G19670	AT1G21738	AT1G26660	AT1G21065		AT3G03105		AT1G45000	AT3G05830
AT1G21410	AT1G19800	AT1G19680	AT1G21750	AT1G26665	AT1G21070		AT3G03145		AT1G45010	AT3G05840
AT1G21440	AT1G19835	AT1G19690	AT1G21760	AT1G26670	AT1G21080		AT3G03150		AT1G45050	AT3G05910
AT1G21450	AT1G19840	AT1G19700	AT1G21770	AT1G26690	AT1G21090		AT3G03265		AT1G45145	AT3G05932
AT1G21480	AT1G19860	AT1G19710	AT1G21790	AT1G26730	AT1G21100		AT3G03275		AT1G45150	AT3G05936
AT1G21500	AT1G19870	AT1G19720	AT1G21830	AT1G26740	AT1G21130		AT3G03450		AT1G45180	AT3G06030
AT1G21520	AT1G19880	AT1G19740	AT1G21840	AT1G26750	AT1G21160		AT3G03585		AT1G45201	AT3G06035
AT1G21550	AT1G19910	AT1G19750	AT1G21880	AT1G26770	AT1G21190		AT3G03820		AT1G45249	AT3G06060
AT1G21560	AT1G19920	AT1G19770	AT1G21900	AT1G26800	AT1G21200		AT3G03852		AT1G45474	AT3G06070
AT1G21580	AT1G19950	AT1G19800	AT1G21920	AT1G26810	AT1G21240		AT3G03880		AT1G45688	AT3G06085
AT1G21590	AT1G19960	AT1G19835	AT1G21930	AT1G26880	AT1G21250		AT3G03975		AT1G45976	AT3G06125
AT1G21600	AT1G19970	AT1G19840	AT1G21980	AT1G26900	AT1G21270		AT3G04000		AT1G46554	AT3G06130
AT1G21610	AT1G19990	AT1G19860	AT1G22020	AT1G26920	AT1G21280		AT3G04140		AT1G47056	AT3G06160
AT1G21630	AT1G20010	AT1G19870	AT1G22040	AT1G26921	AT1G21310		AT3G04210		AT1G47128	AT3G06436
AT1G21640	AT1G20015	AT1G19880	AT1G22050	AT1G26930	AT1G21320		AT3G04255		AT1G47200	AT3G06510
AT1G21651	AT1G20020	AT1G19910	AT1G22060	AT1G26940	AT1G05653		AT3G04400		AT1G47240	AT3G06590
AT1G21660	AT1G20030	AT1G19920	AT1G22070	AT1G27000	AT1G21350		AT3G04485		AT1G47250	AT3G06868
AT1G21670	AT1G20050	AT1G19950	AT1G22140	AT1G27050	AT1G21370		AT3G04550		AT1G47278	AT3G07005
AT1G21680	AT1G20065	AT1G19960	AT1G22160	AT1G27060	AT1G21380		AT3G04590		AT1G47310	AT3G07045
AT1G21690	AT1G05523	AT1G19970	AT1G05727	AT1G27070	AT1G21390		AT3G04720		AT1G47580	AT3G07085
AT1G21695	AT1G20090	AT1G19990	AT1G22190	AT1G27090	AT1G21400		AT3G04730		AT1G47640	AT3G07220
AT1G21700	AT1G20100	AT1G20000	AT1G22200	AT1G27100	AT1G21410		AT3G04760		AT1G47720	AT3G07230
AT1G21710	AT1G20110	AT1G20010	AT1G22220	AT1G27120	AT1G21440		AT3G04810		AT1G47740	AT3G07270
AT1G21720	AT1G20140	AT1G05517	AT1G22270	AT1G27130	AT1G21450		AT3G04915		AT1G47750	AT3G07310
AT1G21730	AT1G20190	AT1G20020	AT1G22280	AT1G27135	AT1G21480		AT3G04920		AT1G47820	AT3G07350
AT1G21738	AT1G20200	AT1G20030	AT1G22300	AT1G27150	AT1G21500		AT3G04940		AT1G47830	AT3G07450
AT1G21750	AT1G20220	AT1G20050	AT1G22310	AT1G27170	AT1G21520		AT3G05180		AT1G47890	AT3G07555
AT1G21760	AT1G20225	AT1G20065	AT1G22330	AT1G27180	AT1G21550		AT3G05285		AT1G47920	AT3G07640
AT1G21770	AT1G20260	AT1G20070	AT1G22340	AT1G27190	AT1G21580		AT3G05410		AT1G47970	AT3G07650
AT1G21830	AT1G20270	AT1G20090	AT1G22360	AT1G27200	AT1G21590		AT3G05625		AT1G48040	AT3G08010
AT1G21840	AT1G20290	AT1G20100	AT1G22370	AT1G27210	AT1G21610		AT3G05900		AT1G48090	AT3G08030
AT1G21880	AT1G20330	AT1G20110	AT1G22380	AT1G27290	AT1G21630		AT3G05932		AT1G48110	AT3G08165
AT1G21900	AT1G20340	AT1G20140	AT1G22400	AT1G27300	AT1G21640		AT3G05936		AT1G48140	AT3G08185
AT1G21910	AT1G20370	AT1G20190	AT1G22403	AT1G06083	AT1G21651		AT3G05945		AT1G48170	AT3G08275
AT1G21920	AT1G20380	AT1G20200	AT1G22410	AT1G27310	AT1G21660		AT3G06060		AT1G48200	AT3G08510
AT1G21930	AT1G20410	AT1G20220	AT1G22430	AT1G27320	AT1G21670		AT3G06085		AT1G48210	AT3G08520
AT1G21980	AT1G20430	AT1G20225	AT1G22450	AT1G27340	AT1G21680		AT3G06110		AT1G48230	AT3G08670
AT1G22020	AT1G20450	AT1G20230	AT1G22490	AT1G27360	AT1G21690		AT3G06125		AT1G48267	AT3G08680
AT1G22030	AT1G20460	AT1G20260	AT1G05753	AT1G27385	AT1G21695		AT3G06130		AT1G48270	AT3G08825
AT1G22040	AT1G20480	AT1G20270	AT1G05757	AT1G27390	AT1G21700		AT3G06140		AT1G48300	AT3G08920
AT1G22050	AT1G20490	AT1G20290	AT1G22520	AT1G27410	AT1G21710		AT3G06145		AT1G48320	AT3G09095
AT1G05707	AT1G20510	AT1G20310	AT1G22530	AT1G27430	AT1G21720		AT3G06160		AT1G48330	AT3G09185
AT1G22070	AT1G20515	AT1G20330	AT1G22540	AT1G27435	AT1G21730		AT3G06430		AT1G48370	AT3G09275
AT1G22140	AT1G20540	AT1G20340	AT1G22550	AT1G27450	AT1G21738		AT3G06450		AT1G48380	AT3G09295
AT1G22160	AT1G20550	AT1G20350	AT1G22570	AT1G27470	AT1G21750		AT3G06510		AT1G48430	AT3G09390
AT1G05723	AT1G20560	AT1G20370	AT1G22610	AT1G27510	AT1G21760		AT3G06680		AT1G48440	AT3G09550
AT1G22180	AT1G20575	AT1G20380	AT1G22620	AT1G27520	AT1G21770		AT3G06740		AT1G48450	AT3G09580
AT1G22190	AT1G20580	AT1G20410	AT1G22630	AT1G27530	AT1G21830		AT3G06770		AT1G48520	AT3G09625
AT1G22200	AT1G20620	AT1G20430	AT1G22640	AT1G27540	AT1G21840		AT3G06840		AT1G48550	AT3G09775
AT1G22220	AT1G20630	AT1G20450	AT1G22650	AT1G27595	AT1G21880		AT3G06850		AT1G48600	AT3G09820
AT1G22270	AT1G20640	AT1G20460	AT1G22660	AT1G27600	AT1G21900		AT3G06868		AT1G48610	AT3G09980
AT1G22280	AT1G20650	AT1G20490	AT1G05763	AT1G27650	AT1G21910		AT3G06870		AT1G48635	AT3G10010
AT1G22300	AT1G20670	AT1G20510	AT1G22730	AT1G27690	AT1G21920		AT3G07010		AT1G48790	AT3G10020
AT1G22310	AT1G05563	AT1G20515	AT1G22750	AT1G27695	AT1G21930		AT3G07200		AT1G48830	AT3G10060
AT1G22330	AT1G20693	AT1G20540	AT1G22770	AT1G27700	AT1G21980		AT3G07215		AT1G48840	AT3G10120
AT1G22340	AT1G20696	AT1G20550	AT1G22780	AT1G27730	AT1G22020		AT3G07270		AT1G48850	AT3G10405
AT1G22360	AT1G20760	AT1G20560	AT1G22790	AT1G27750	AT1G22040		AT3G07310		AT1G48920	AT3G10510
AT1G22370	AT1G20770	AT1G20575	AT1G22800	AT1G27752	AT1G22050		AT3G07340		AT1G48950	AT3G10520
AT1G22380	AT1G20780	AT1G20620	AT1G22830	AT1G27770	AT1G05707		AT3G07460		AT1G49010	AT3G10572
AT1G22400	AT1G20810	AT1G20630	AT1G22840	AT1G27850	AT1G22070		AT3G07470		AT1G49032	AT3G10610
AT1G22403	AT1G20816	AT1G20640	AT1G22850	AT1G27900	AT1G22140		AT3G07650		AT1G49040	AT3G10720
AT1G22410	AT1G20823	AT1G20650	AT1G22860	AT1G27910	AT1G22160		AT3G07675		AT1G49150	AT3G10740
AT1G22430	AT1G20830	AT1G20670	AT1G22870	AT1G27930	AT1G05727		AT3G07715		AT1G49180	AT3G10770
AT1G22450	AT1G05607	AT1G05563	AT1G22882	AT1G27950	AT1G22180		AT3G07945		AT1G49240	AT3G10840
AT1G22500	AT1G20875	AT1G20693	AT1G22885	AT1G27960	AT1G22190		AT3G08010		AT1G49245	AT3G10940
AT1G05753	AT1G20880	AT1G20696	AT1G22910	AT1G27970	AT1G22200		AT3G08030		AT1G49300	AT3G11120
AT1G05757	AT1G20890	AT1G20760	AT1G22920	AT1G27980	AT1G22220		AT3G08165		AT1G49360	AT3G11170
AT1G22520	AT1G20910	AT1G20770	AT1G22930	AT1G28050	AT1G22230		AT3G08520		AT1G49380	AT3G11280
AT1G22530	AT1G20920	AT1G20780	AT1G22940	AT1G28060	AT1G22270		AT3G08600		AT1G49410	AT3G11330
AT1G22540	AT1G20950	AT1G20810	AT1G22950	AT1G28090	AT1G05737		AT3G08685		AT1G49480	AT3G11402
AT1G22570	AT1G20960	AT1G20816	AT1G22960	AT1G28110	AT1G22280		AT3G08740		AT1G49500	AT3G11410
AT1G22590	AT1G20970	AT1G20823	AT1G22970	AT1G28140	AT1G22300		AT3G08785		AT1G49510	AT3G11470
AT1G22600	AT1G20980	AT1G20830	AT1G22985	AT1G28150	AT1G22310		AT3G08795		AT1G49520	AT3G11490
AT1G22610	AT1G21000	AT1G05607	AT1G23010	AT1G28190	AT1G22340		AT3G08870		AT1G49590	AT3G11510
AT1G22620	AT1G21010	AT1G20880	AT1G23020	AT1G28200	AT1G22360		AT3G08920		AT1G49610	AT3G11580
AT1G22630	AT1G21050	AT1G20890	AT1G23030	AT1G28230	AT1G22370		AT3G08947		AT1G49650	AT3G11590
AT1G22640	AT1G21060	AT1G20910	AT1G23040	AT1G28240	AT1G22380		AT3G09010		AT1G49710	AT3G11630
AT1G22650	AT1G21065	AT1G20920	AT1G23052	AT1G28250	AT1G22400		AT3G09020		AT1G49730	AT3G11660
AT1G22660	AT1G21070	AT1G20950	AT1G23080	AT1G28280	AT1G22403		AT3G09035		AT1G49740	AT3G11670
AT1G22690	AT1G21080	AT1G20960	AT1G23090	AT1G28310	AT1G22410		AT3G09225		AT1G49750	AT3G11710
AT1G05763	AT1G21090	AT1G20970	AT1G23140	AT1G28320	AT1G22430		AT3G09275		AT1G49760	AT3G11770
AT1G22710	AT1G21130	AT1G20980	AT1G23170	AT1G28330	AT1G22450		AT3G09410		AT1G49820	AT3G12120
AT1G22730	AT1G21150	AT1G21000	AT1G23180	AT1G28350	AT1G22480		AT3G09580		AT1G49832	AT3G12150
AT1G22740	AT1G21160	AT1G21010	AT1G23190	AT1G28360	AT1G22490		AT3G09865		AT1G49840	AT3G12690
AT1G22750	AT1G21190	AT1G21050	AT1G23220	AT1G28370	AT1G05753		AT3G09905		AT1G49850	AT3G12920
AT1G22780	AT1G21200	AT1G21060	AT1G23230	AT1G28380	AT1G05757		AT3G09980		AT1G49950	AT3G12965
AT1G22790	AT1G21250	AT1G21065	AT1G23260	AT1G06153	AT1G22520		AT3G10035		AT1G49970	AT3G13040
AT1G22800	AT1G21270	AT1G21070	AT1G23280	AT1G28395	AT1G22530		AT3G10060		AT1G49975	AT3G13061
AT1G22830	AT1G21280	AT1G21080	AT1G23290	AT1G28410	AT1G22540		AT3G10520		AT1G50020	AT3G13360
AT1G22840	AT1G21320	AT1G21090	AT1G23310	AT1G28440	AT1G22550		AT3G10527		AT1G50140	AT3G13440
AT1G22850	AT1G21350	AT1G21130	AT1G23330	AT1G06163	AT1G22570		AT3G10720		AT1G50250	AT3G13540
AT1G22860	AT1G21370	AT1G05627	AT1G23360	AT1G28480	AT1G22610		AT3G10740		AT1G50290	AT3G13550
AT1G22870	AT1G21380	AT1G21150	AT1G23390	AT1G28490	AT1G22620		AT3G10760		AT1G50300	AT3G13677
AT1G22882	AT1G21390	AT1G21160	AT1G23410	AT1G28510	AT1G22640		AT3G10970		AT1G50430	AT3G13690
AT1G22885	AT1G21400	AT1G21190	AT1G23440	AT1G28520	AT1G22650		AT3G11090		AT1G50440	AT3G13700
AT1G22910	AT1G21410	AT1G21200	AT1G23480	AT1G28540	AT1G22660		AT3G11110		AT1G50460	AT3G13750
AT1G22920	AT1G21440	AT1G21240	AT1G23490	AT1G28530	AT1G05763		AT3G11120		AT1G50480	AT3G13770
AT1G22930	AT1G21450	AT1G21250	AT1G23710	AT1G28570	AT1G22730		AT3G11280		AT1G50500	AT3G13772
AT1G22940	AT1G21480	AT1G21270	AT1G23740	AT1G28580	AT1G22740		AT3G11510		AT1G50510	AT3G13810
AT1G22950	AT1G21500	AT1G21280	AT1G23750	AT1G28600	AT1G22750		AT3G11620		AT1G50600	AT3G13870
AT1G22960	AT1G21520	AT1G21320	AT1G23780	AT1G28610	AT1G22770		AT3G11660		AT1G50640	AT3G14000
AT1G22970	AT1G21550	AT1G21350	AT1G23820	AT1G28680	AT1G22780		AT3G11670		AT1G50650	AT3G14180
AT1G22985	AT1G21560	AT1G21370	AT1G23850	AT1G28690	AT1G22790		AT3G11700		AT1G50670	AT3G14210
AT1G23020	AT1G21580	AT1G21380	AT1G23860	AT1G28715	AT1G22800		AT3G12150		AT1G50710	AT3G14220
AT1G23030	AT1G21590	AT1G21390	AT1G23870	AT1G28760	AT1G22810		AT3G12345		AT1G50730	AT3G14240
AT1G23040	AT1G21610	AT1G21400	AT1G23880	AT1G28960	AT1G22830		AT3G12560		AT1G50732	AT3G14310
AT1G23052	AT1G21630	AT1G21410	AT1G23900	AT1G29040	AT1G22840		AT3G12610		AT1G50790	AT3G14360
AT1G23060	AT1G21640	AT1G21440	AT1G23950	AT1G29041	AT1G22850		AT3G12780		AT1G50890	AT3G14415
AT1G23080	AT1G21651	AT1G21450	AT1G23960	AT1G29060	AT1G22860		AT3G12830		AT1G50910	AT3G14420
AT1G23090	AT1G21660	AT1G21460	AT1G23970	AT1G29070	AT1G22870		AT3G12930		AT1G50920	AT3G14620
AT1G23100	AT1G21670	AT1G21480	AT1G23985	AT1G29120	AT1G22882		AT3G12950		AT1G51080	AT3G14640
AT1G23140	AT1G21680	AT1G21500	AT1G24040	AT1G29160	AT1G22885		AT3G12965		AT1G51090	AT3G14750
AT1G23170	AT1G21690	AT1G21520	AT1G24050	AT1G29195	AT1G22890		AT3G13000		AT1G51110	AT3G14860
AT1G23180	AT1G21695	AT1G21530	AT1G24070	AT1G29220	AT1G22910		AT3G13040		AT1G51140	AT3G14870
AT1G23190	AT1G21700	AT1G21550	AT1G24095	AT1G29230	AT1G22920		AT3G13060		AT1G51160	AT3G14880
AT1G23205	AT1G21710	AT1G21560	AT1G24100	AT1G29240	AT1G22930		AT3G13062		AT1G51200	AT3G14981
AT1G23220	AT1G21720	AT1G21580	AT1G24120	AT1G29250	AT1G22940		AT3G13080		AT1G51270	AT3G15095
AT1G23230	AT1G21730	AT1G21590	AT1G24140	AT1G29280	AT1G22950		AT3G13120		AT1G51360	AT3G15410
AT1G23260	AT1G21738	AT1G21600	AT1G24145	AT1G29290	AT1G22960		AT3G13190		AT1G51390	AT3G15450
AT1G23280	AT1G21750	AT1G21630	AT1G24147	AT1G29300	AT1G22970		AT3G13230		AT1G51430	AT3G15470
AT1G23290	AT1G21760	AT1G21640	AT1G24148	AT1G29320	AT1G22985		AT3G13310		AT1G51500	AT3G15635
AT1G23310	AT1G21770	AT1G21651	AT1G24150	AT1G29330	AT1G23010		AT3G13405		AT1G51540	AT3G15720
AT1G23330	AT1G21790	AT1G21660	AT1G24160	AT1G29340	AT1G23020		AT3G13437		AT1G51550	AT3G15730
AT1G23360	AT1G21830	AT1G21670	AT1G24170	AT1G29390	AT1G23030		AT3G13510		AT1G51560	AT3G15790
AT1G23390	AT1G21840	AT1G21680	AT1G24180	AT1G29395	AT1G23040		AT3G13520		AT1G51570	AT3G15880
AT1G23410	AT1G21880	AT1G21690	AT1G24190	AT1G29400	AT1G23052		AT3G13540		AT1G51590	AT3G16140
AT1G23440	AT1G21900	AT1G21695	AT1G24210	AT1G29530	AT1G23080		AT3G13560		AT1G51600	AT3G16180
AT1G23480	AT1G21910	AT1G21700	AT1G24240	AT1G29640	AT1G23090		AT3G13580		AT1G51610	AT3G16240
AT1G23490	AT1G21920	AT1G21710	AT1G24290	AT1G29690	AT1G23100		AT3G13677		AT1G51620	AT3G16250
AT1G23710	AT1G21930	AT1G21720	AT1G24300	AT1G29700	AT1G23140		AT3G13690		AT1G51630	AT3G16350
AT1G23740	AT1G21980	AT1G21730	AT1G24310	AT1G29710	AT1G23180		AT3G13724		AT1G51645	AT3G16370
AT1G23750	AT1G22020	AT1G21738	AT1G24330	AT1G29730	AT1G23190		AT3G13740		AT1G51650	AT3G16470
AT1G23780	AT1G22030	AT1G21750	AT1G24340	AT1G29750	AT1G23220		AT3G13750		AT1G51660	AT3G16490
AT1G23820	AT1G22040	AT1G21760	AT1G24350	AT1G29760	AT1G23230		AT3G13850		AT1G51680	AT3G16500
AT1G23830	AT1G22050	AT1G21770	AT1G24440	AT1G29785	AT1G23260		AT3G13940		AT1G51690	AT3G16560
AT1G23840	AT1G05707	AT1G21790	AT1G24450	AT1G29790	AT1G23280		AT3G14000		AT1G51700	AT3G16570
AT1G23860	AT1G22070	AT1G21830	AT1G24460	AT1G29800	AT1G23310		AT3G14067		AT1G51710	AT3G16610
AT1G23870	AT1G22140	AT1G21840	AT1G24490	AT1G29810	AT1G23330		AT3G14210		AT1G51720	AT3G16640
AT1G23880	AT1G22160	AT1G21880	AT1G24510	AT1G29850	AT1G23360		AT3G14220		AT1G51730	AT3G16770
AT1G23900	AT1G05727	AT1G21900	AT1G24530	AT1G29880	AT1G23390		AT3G14240		AT1G51740	AT3G16780
AT1G23950	AT1G22190	AT1G21910	AT1G24545	AT1G29890	AT1G23410		AT3G14310		AT1G51745	AT3G16800
AT1G23960	AT1G22200	AT1G21920	AT1G24610	AT1G29900	AT1G23440		AT3G14415		AT1G51760	AT3G16870
AT1G23970	AT1G22220	AT1G21930	AT1G24625	AT1G29930	AT1G23465		AT3G14420		AT1G51780	AT3G17040
AT1G23985	AT1G22270	AT1G21980	AT1G24706	AT1G29940	AT1G23480		AT3G14470		AT1G51790	AT3G17100
AT1G24040	AT1G22280	AT1G05697	AT1G05907	AT1G29950	AT1G23490		AT3G14620		AT1G51805	AT3G17120
AT1G24050	AT1G22300	AT1G22020	AT1G24764	AT1G29965	AT1G23550		AT3G14760		AT1G51860	AT3G17390
AT1G24100	AT1G22310	AT1G22030	AT1G25220	AT1G29970	AT1G23710		AT3G14770		AT1G51940	AT3G17510
AT1G24120	AT1G22330	AT1G22040	AT1G05943	AT1G29980	AT1G23780		AT3G14840		AT1G51950	AT3G17900
AT1G24140	AT1G22340	AT1G22050	AT1G25260	AT1G29990	AT1G23820		AT3G14880		AT1G51965	AT3G17930
AT1G24145	AT1G22360	AT1G05707	AT1G25275	AT1G30000	AT1G23830		AT3G14990		AT1G51980	AT3G17940
AT1G24147	AT1G22370	AT1G22070	AT1G25277	AT1G30010	AT1G23840		AT3G15030		AT1G52000	AT3G17950
AT1G24148	AT1G22380	AT1G22110	AT1G25280	AT1G30040	AT1G23850		AT3G15040		AT1G52030	AT3G18050
AT1G24150	AT1G22400	AT1G22140	AT1G25290	AT1G30070	AT1G23860		AT3G15095		AT1G52040	AT3G18070
AT1G24160	AT1G22403	AT1G22160	AT1G25320	AT1G30100	AT1G23870		AT3G15354		AT1G52080	AT3G18490
AT1G24170	AT1G22410	AT1G05727	AT1G25350	AT1G30120	AT1G23880		AT3G15360		AT1G52150	AT3G18510
AT1G24180	AT1G22430	AT1G22190	AT1G25370	AT1G30130	AT1G23900		AT3G15450		AT1G52155	AT3G18740
AT1G24190	AT1G22450	AT1G22200	AT1G25380	AT1G30135	AT1G23950		AT3G15480		AT1G52191	AT3G18775
AT1G24210	AT1G22490	AT1G22220	AT1G25375	AT1G30160	AT1G23960		AT3G15530		AT1G52200	AT3G18830
AT1G24280	AT1G05753	AT1G05733	AT1G25390	AT1G30200	AT1G23970		AT3G15570		AT1G52220	AT3G18915
AT1G24290	AT1G05757	AT1G22270	AT1G25400	AT1G30240	AT1G23980		AT3G15635		AT1G52230	AT3G18980
AT1G24300	AT1G22520	AT1G05737	AT1G25420	AT1G30250	AT1G24040		AT3G15840		AT1G52260	AT3G19030
AT1G24310	AT1G22530	AT1G22280	AT1G25422	AT1G30260	AT1G24050		AT3G15850		AT1G52280	AT3G19290
AT1G24330	AT1G22540	AT1G22300	AT1G25425	AT1G30270	AT1G24070		AT3G15860		AT1G52290	AT3G19400
AT1G24340	AT1G22570	AT1G22310	AT1G25440	AT1G30280	AT1G24100		AT3G16030		AT1G52300	AT3G19540
AT1G24350	AT1G22590	AT1G22330	AT1G25470	AT1G30290	AT1G24120		AT3G16050		AT1G52310	AT3G19790
AT1G24400	AT1G22600	AT1G22340	AT1G25480	AT1G30300	AT1G24140		AT3G16080		AT1G52320	AT3G19800
AT1G24440	AT1G22610	AT1G22360	AT1G25490	AT1G30320	AT1G05857		AT3G16175		AT1G52340	AT3G19850
AT1G24450	AT1G22620	AT1G22370	AT1G25500	AT1G30330	AT1G24145		AT3G16280		AT1G52347	AT3G20230
AT1G24460	AT1G22630	AT1G22380	AT1G25510	AT1G30360	AT1G24147		AT3G16370		AT1G52380	AT3G20350
AT1G24490	AT1G22640	AT1G22400	AT1G25520	AT1G30380	AT1G24148		AT3G16520		AT1G52400	AT3G20600
AT1G24510	AT1G22650	AT1G22403	AT1G25540	AT1G30400	AT1G24150		AT3G16570		AT1G52410	AT3G20680
AT1G24530	AT1G22660	AT1G22410	AT1G25550	AT1G30440	AT1G24160		AT3G16770		AT1G52520	AT3G20770
AT1G24545	AT1G05763	AT1G22430	AT1G25560	AT1G30450	AT1G24170		AT3G16850		AT1G52540	AT3G20810
AT1G24580	AT1G22730	AT1G22450	AT1G25570	AT1G30460	AT1G24180		AT3G16857		AT1G52600	AT3G20820
AT1G24610	AT1G22740	AT1G22490	AT1G25580	AT1G30470	AT1G24190		AT3G16910		AT1G52620	AT3G20970
AT1G24625	AT1G22750	AT1G05753	AT1G25682	AT1G30475	AT1G24210		AT3G17100		AT1G52630	AT3G21055
AT1G24706	AT1G22770	AT1G05757	AT1G05973	AT1G30490	AT1G24240		AT3G17170		AT1G52670	AT3G21250
AT1G05907	AT1G22780	AT1G22520	AT1G26110	AT1G30520	AT1G24267		AT3G17185		AT1G52710	AT3G21260
AT1G24764	AT1G22790	AT1G22530	AT1G26120	AT1G06347	AT1G24290		AT3G17330		AT1G52730	AT3G21390
AT1G25220	AT1G22800	AT1G22540	AT1G26150	AT1G30530	AT1G24300		AT3G17410		AT1G52740	AT3G21670
AT1G25250	AT1G22830	AT1G22550	AT1G26160	AT1G30540	AT1G24310		AT3G17640		AT1G52760	AT3G21740
AT1G25260	AT1G22840	AT1G22570	AT1G26180	AT1G30545	AT1G24330		AT3G17650		AT1G52780	AT3G21750
AT1G25275	AT1G22850	AT1G22590	AT1G26170	AT1G30580	AT1G24340		AT3G17850		AT1G52800	AT3G21760
AT1G25277	AT1G22860	AT1G22600	AT1G26190	AT1G30590	AT1G24350		AT3G17930		AT1G52825	AT3G22104
AT1G25280	AT1G22870	AT1G22610	AT1G26210	AT1G30610	AT1G24400		AT3G18035		AT1G52855	AT3G22210
AT1G25290	AT1G22882	AT1G22620	AT1G26208	AT1G30620	AT1G24440		AT3G18040		AT1G52880	AT3G22320
AT1G25320	AT1G22885	AT1G22630	AT1G26218	AT1G30630	AT1G24450		AT3G18050		AT1G52890	AT3G22380
AT1G25350	AT1G22910	AT1G22640	AT1G05993	AT1G30640	AT1G24460		AT3G18060		AT1G52950	AT3G22440
AT1G25370	AT1G22920	AT1G22650	AT1G26260	AT1G30720	AT1G24490		AT3G18130		AT1G52980	AT3G22530
AT1G25380	AT1G22930	AT1G22660	AT1G26270	AT1G30730	AT1G24510		AT3G18217		AT1G53030	AT3G22550
AT1G25375	AT1G22940	AT1G05763	AT1G26300	AT1G30740	AT1G24530		AT3G18290		AT1G53035	AT3G22750
AT1G25390	AT1G22950	AT1G22730	AT1G26340	AT1G30757	AT1G24545		AT3G18490		AT1G53040	AT3G22886
AT1G25400	AT1G22960	AT1G22740	AT1G26370	AT1G30800	AT1G24610		AT3G18680		AT1G53050	AT3G22900
AT1G25420	AT1G22970	AT1G22750	AT1G26440	AT1G30830	AT1G24625		AT3G18710		AT1G53090	AT3G22970
AT1G25425	AT1G22985	AT1G22770	AT1G26460	AT1G30845	AT1G24706		AT3G18773		AT1G53110	AT3G23080
AT1G25440	AT1G23020	AT1G22780	AT1G26470	AT1G30880	AT1G05907		AT3G18800		AT1G53120	AT3G23110
AT1G25450	AT1G23030	AT1G22790	AT1G26500	AT1G30890	AT1G24764		AT3G18890		AT1G53165	AT3G23200
AT1G25470	AT1G23040	AT1G22800	AT1G26520	AT1G30900	AT1G25220		AT3G18950		AT1G53200	AT3G23300
AT1G25480	AT1G23052	AT1G22830	AT1G26550	AT1G30910	AT1G05943		AT3G19000		AT1G53210	AT3G23390
AT1G25490	AT1G23080	AT1G22840	AT1G26560	AT1G30960	AT1G25260		AT3G19450		AT1G53233	AT3G23410
AT1G25500	AT1G23090	AT1G22850	AT1G26580	AT1G31010	AT1G25275		AT3G19540		AT1G53290	AT3G23480
AT1G25510	AT1G23100	AT1G22860	AT1G26620	AT1G31120	AT1G25277		AT3G19570		AT1G53300	AT3G23570
AT1G25520	AT1G23140	AT1G22870	AT1G26630	AT1G31130	AT1G25280		AT3G19680		AT1G53310	AT3G23580
AT1G25540	AT1G23170	AT1G22882	AT1G26640	AT1G31160	AT1G25290		AT3G19800		AT1G53330	AT3G23590
AT1G25550	AT1G23180	AT1G22885	AT1G26650	AT1G31170	AT1G25320		AT3G19820		AT1G53350	AT3G23690
AT1G25560	AT1G23190	AT1G22890	AT1G26660	AT1G31175	AT1G25350		AT3G19850		AT1G53380	AT3G23700
AT1G25570	AT1G23220	AT1G22910	AT1G26665	AT1G31180	AT1G25370		AT3G20015		AT1G53390	AT3G23760
AT1G25580	AT1G23230	AT1G22920	AT1G26670	AT1G31190	AT1G25375		AT3G20240		AT1G53400	AT3G23805
AT1G25682	AT1G23260	AT1G22930	AT1G26690	AT1G31220	AT1G25390		AT3G20300		AT1G53430	AT3G23820
AT1G05973	AT1G23280	AT1G22940	AT1G26730	AT1G31230	AT1G25400		AT3G20810		AT1G53440	AT3G23880
AT1G26100	AT1G23290	AT1G22950	AT1G26740	AT1G31240	AT1G25420		AT3G20820		AT1G53450	AT3G24050
AT1G26110	AT1G23310	AT1G22960	AT1G26750	AT1G31280	AT1G25422		AT3G20830		AT1G53460	AT3G24315
AT1G26120	AT1G23330	AT1G22970	AT1G26770	AT1G31300	AT1G25425		AT3G20970		AT1G53490	AT3G24480
AT1G26130	AT1G23360	AT1G22985	AT1G26800	AT1G31330	AT1G25440		AT3G21055		AT1G53500	AT3G24612
AT1G26150	AT1G23390	AT1G23010	AT1G26810	AT1G31335	AT1G25470		AT3G21100		AT1G53510	AT3G24630
AT1G26160	AT1G23410	AT1G23020	AT1G26830	AT1G31340	AT1G25480		AT3G21150		AT1G53530	AT3G25030
AT1G26180	AT1G23440	AT1G23030	AT1G26850	AT1G31350	AT1G25490		AT3G21260		AT1G53560	AT3G25070
AT1G26170	AT1G23465	AT1G23040	AT1G06033	AT1G31360	AT1G25500		AT3G21560		AT1G53570	AT3G25140
AT1G26190	AT1G23480	AT1G23052	AT1G26900	AT1G31410	AT1G25510		AT3G21690		AT1G53580	AT3G25470
AT1G26210	AT1G23490	AT1G23060	AT1G26920	AT1G31420	AT1G25520		AT3G21760		AT1G53590	AT3G25500
AT1G26208	AT1G23550	AT1G23080	AT1G26930	AT1G31440	AT1G25540		AT3G21780		AT1G53670	AT3G25520
AT1G26230	AT1G23710	AT1G23090	AT1G26940	AT1G31460	AT1G25550		AT3G21790		AT1G53720	AT3G25540
AT1G05993	AT1G23740	AT1G23140	AT1G26960	AT1G31470	AT1G25560		AT3G21870		AT1G53730	AT3G25545
AT1G26260	AT1G23750	AT1G23170	AT1G27000	AT1G31540	AT1G25570		AT3G22060		AT1G53750	AT3G25580
AT1G26270	AT1G23780	AT1G23180	AT1G27020	AT1G31550	AT1G25580		AT3G22121		AT1G53760	AT3G25680
AT1G26300	AT1G23820	AT1G23190	AT1G27050	AT1G31580	AT1G25682		AT3G22190		AT1G53770	AT3G25690
AT1G26340	AT1G23830	AT1G23220	AT1G27060	AT1G31660	AT1G05973		AT3G22210		AT1G53800	AT3G25700
AT1G26370	AT1G23840	AT1G23230	AT1G27070	AT1G31690	AT1G26110		AT3G22231		AT1G53840	AT3G25760
AT1G26440	AT1G23860	AT1G23260	AT1G27090	AT1G31730	AT1G26120		AT3G22235		AT1G53850	AT3G25770
AT1G26460	AT1G23870	AT1G23280	AT1G27100	AT1G31760	AT1G26130		AT3G22380		AT1G53910	AT3G25880
AT1G26470	AT1G23880	AT1G23310	AT1G27120	AT1G31780	AT1G26150		AT3G22820		AT1G54020	AT3G25890
AT1G26500	AT1G23900	AT1G23330	AT1G27130	AT1G31814	AT1G26160		AT3G22886		AT1G54030	AT3G26100
AT1G26520	AT1G23950	AT1G23360	AT1G27150	AT1G31817	AT1G26180		AT3G22960		AT1G54050	AT3G26160
AT1G26550	AT1G23960	AT1G23390	AT1G27170	AT1G31820	AT1G26170		AT3G23000		AT1G54060	AT3G26240
AT1G26560	AT1G23970	AT1G23410	AT1G27180	AT1G31830	AT1G26190		AT3G23010		AT1G54080	AT3G26280
AT1G26580	AT1G23985	AT1G23440	AT1G27190	AT1G06453	AT1G26208		AT3G23050		AT1G54090	AT3G26290
AT1G26620	AT1G24040	AT1G23465	AT1G27200	AT1G31910	AT1G26218		AT3G23120		AT1G54110	AT3G26450
AT1G26630	AT1G24050	AT1G23480	AT1G27210	AT1G31930	AT1G05993		AT3G23125		AT1G54115	AT3G26490
AT1G26640	AT1G24095	AT1G23490	AT1G06073	AT1G06473	AT1G26260		AT3G23170		AT1G54130	AT3G26520
AT1G26650	AT1G24100	AT1G23550	AT1G27290	AT1G31990	AT1G26270		AT3G23390		AT1G54140	AT3G26570
AT1G26660	AT1G24120	AT1G23710	AT1G06083	AT1G32050	AT1G26300		AT3G23480		AT1G54150	AT3G26650
AT1G26665	AT1G24140	AT1G23740	AT1G27310	AT1G32060	AT1G26340		AT3G23490		AT1G54160	AT3G26710
AT1G26670	AT1G24145	AT1G23780	AT1G27320	AT1G32090	AT1G26370		AT3G23530		AT1G54210	AT3G26740
AT1G26690	AT1G24147	AT1G23820	AT1G27330	AT1G32130	AT1G26420		AT3G23540		AT1G54250	AT3G26810
AT1G26730	AT1G24148	AT1G23830	AT1G27340	AT1G32160	AT1G26430		AT3G23700		AT1G54320	AT3G26934
AT1G26740	AT1G24150	AT1G23840	AT1G27350	AT1G32190	AT1G26440		AT3G23750		AT1G54340	AT3G27020
AT1G26750	AT1G24160	AT1G23860	AT1G27360	AT1G32200	AT1G26460		AT3G23805		AT1G54370	AT3G27050
AT1G26761	AT1G24170	AT1G23870	AT1G27370	AT1G32230	AT1G26470		AT3G23880		AT1G54380	AT3G27220
AT1G26770	AT1G24180	AT1G23880	AT1G27385	AT1G32260	AT1G26500		AT3G23940		AT1G54390	AT3G27350
AT1G26800	AT1G24190	AT1G23900	AT1G27390	AT1G32310	AT1G26520		AT3G24050		AT1G54410	AT3G27390
AT1G26810	AT1G24210	AT1G23950	AT1G06087	AT1G32330	AT1G26550		AT3G24480		AT1G54440	AT3G27420
AT1G26830	AT1G24240	AT1G23960	AT1G27430	AT1G32340	AT1G26580		AT3G24490		AT1G54460	AT3G27740
AT1G26850	AT1G24265	AT1G23970	AT1G27435	AT1G32350	AT1G26620		AT3G24503		AT1G54490	AT3G27770
AT1G06033	AT1G24267	AT1G23980	AT1G27440	AT1G32360	AT1G26630		AT3G24518		AT1G54520	AT3G27850
AT1G26900	AT1G24280	AT1G24040	AT1G27450	AT1G32370	AT1G26650		AT3G24614		AT1G54610	AT3G27860
AT1G26910	AT1G24290	AT1G24100	AT1G27470	AT1G32400	AT1G26660		AT3G24770		AT1G54630	AT3G27880
AT1G26920	AT1G24300	AT1G24120	AT1G27480	AT1G32440	AT1G26665		AT3G24830		AT1G54680	AT3G27960
AT1G26930	AT1G24310	AT1G24140	AT1G27500	AT1G32460	AT1G26670		AT3G25030		AT1G54710	AT3G27999
AT1G26940	AT1G24330	AT1G05857	AT1G27510	AT1G06573	AT1G26690		AT3G25070		AT1G54730	AT3G28040
AT1G26960	AT1G24340	AT1G24145	AT1G27520	AT1G32470	AT1G26730		AT3G25500		AT1G54770	AT3G28050
AT1G27000	AT1G24350	AT1G24147	AT1G27530	AT1G32490	AT1G26740		AT3G25530		AT1G54820	AT3G28070
AT1G27020	AT1G24400	AT1G24148	AT1G27540	AT1G32500	AT1G26800		AT3G25585		AT1G54830	AT3G28100
AT1G27030	AT1G24440	AT1G24150	AT1G27595	AT1G32530	AT1G26810		AT3G25590		AT1G54850	AT3G28130
AT1G27050	AT1G24450	AT1G24160	AT1G27600	AT1G32540	AT1G26830		AT3G25597		AT1G54920	AT3G28140
AT1G27060	AT1G24460	AT1G24170	AT1G27630	AT1G32550	AT1G26850		AT3G25600		AT1G54990	AT3G28180
AT1G27070	AT1G24475	AT1G24180	AT1G27640	AT1G32580	AT1G06033		AT3G25690		AT1G55090	AT3G28200
AT1G27090	AT1G24490	AT1G24190	AT1G27690	AT1G32610	AT1G26900		AT3G25700		AT1G55110	AT3G28460
AT1G27100	AT1G24510	AT1G24210	AT1G27695	AT1G32630	AT1G26910		AT3G25717		AT1G55120	AT3G28860
AT1G27120	AT1G24530	AT1G24240	AT1G27700	AT1G32640	AT1G26920		AT3G25805		AT1G55150	AT3G28920
AT1G27130	AT1G24545	AT1G24265	AT1G27720	AT1G32690	AT1G26930		AT3G25882		AT1G55152	AT3G29010
AT1G27150	AT1G24580	AT1G24267	AT1G27730	AT1G32700	AT1G26940		AT3G25905		AT1G55160	AT3G29100
AT1G27190	AT1G24610	AT1G24280	AT1G27750	AT1G32740	AT1G26960		AT3G25920		AT1G55170	AT3G29130
AT1G27200	AT1G24625	AT1G24290	AT1G27752	AT1G06613	AT1G27000		AT3G26060		AT1G55190	AT3G29160
AT1G27210	AT1G24706	AT1G24300	AT1G27760	AT1G32760	AT1G27020		AT3G26070		AT1G55205	AT3G29240
AT1G06073	AT1G05907	AT1G24310	AT1G27770	AT1G32790	AT1G27030		AT3G26230		AT1G55250	AT3G29360
AT1G27290	AT1G24764	AT1G24330	AT1G27840	AT1G32860	AT1G27050		AT3G26240		AT1G55280	AT3G29575
AT1G06083	AT1G25220	AT1G24340	AT1G27850	AT1G32870	AT1G27060		AT3G26300		AT1G55300	AT3G29645
AT1G27310	AT1G25230	AT1G24350	AT1G27900	AT1G32910	AT1G27070		AT3G26310		AT1G55310	AT3G30720
AT1G27320	AT1G25260	AT1G24400	AT1G27910	AT1G06627	AT1G27090		AT3G26320		AT1G55325	AT3G43270
AT1G27330	AT1G25275	AT1G24405	AT1G27921	AT1G32920	AT1G27100		AT3G26410		AT1G55335	AT3G43670
AT1G27340	AT1G25277	AT1G24440	AT1G27930	AT1G32928	AT1G27110		AT3G26440		AT1G55340	AT3G43720
AT1G27350	AT1G25280	AT1G24450	AT1G27950	AT1G32930	AT1G27130		AT3G26490		AT1G55350	AT3G43740
AT1G27360	AT1G25290	AT1G24460	AT1G27960	AT1G32940	AT1G27150		AT3G26510		AT1G55360	AT3G43800
AT1G27370	AT1G25320	AT1G24470	AT1G27970	AT1G32990	AT1G27170		AT3G26512		AT1G55365	AT3G44020
AT1G27390	AT1G25350	AT1G24490	AT1G27980	AT1G33050	AT1G27180		AT3G26570		AT1G55450	AT3G44310
AT1G06087	AT1G25370	AT1G24510	AT1G28040	AT1G33060	AT1G27190		AT3G26650		AT1G55460	AT3G44380
AT1G27410	AT1G25380	AT1G24530	AT1G28050	AT1G33102	AT1G27200		AT3G26700		AT1G55510	AT3G44716
AT1G27430	AT1G25375	AT1G24545	AT1G28060	AT1G33110	AT1G06047		AT3G26740		AT1G55530	AT3G44735
AT1G27435	AT1G25390	AT1G24577	AT1G28070	AT1G33230	AT1G27210		AT3G26744		AT1G55550	AT3G44750
AT1G27440	AT1G25400	AT1G24610	AT1G28090	AT1G33240	AT1G06073		AT3G26890		AT1G55610	AT3G44798
AT1G27450	AT1G25420	AT1G24625	AT1G28110	AT1G33250	AT1G27290		AT3G26922		AT1G55620	AT3G44820
AT1G27460	AT1G25422	AT1G24706	AT1G28120	AT1G33260	AT1G06083		AT3G26980		AT1G55630	AT3G44940
AT1G27470	AT1G25425	AT1G05907	AT1G28140	AT1G33265	AT1G27310		AT3G27020		AT1G55673	AT3G45020
AT1G27480	AT1G25440	AT1G24764	AT1G28150	AT1G33270	AT1G27320		AT3G27270		AT1G55675	AT3G45100
AT1G27510	AT1G25470	AT1G25220	AT1G28190	AT1G33290	AT1G27330		AT3G27540		AT1G55690	AT3G45140
AT1G27520	AT1G25480	AT1G25230	AT1G28200	AT1G33330	AT1G27340		AT3G27770		AT1G55750	AT3G45150
AT1G27530	AT1G25490	AT1G05943	AT1G28230	AT1G33360	AT1G27350		AT3G27830		AT1G55760	AT3G45210
AT1G27540	AT1G25500	AT1G25260	AT1G28240	AT1G33390	AT1G27360		AT3G27850		AT1G55830	AT3G45230
AT1G27595	AT1G25520	AT1G25275	AT1G28250	AT1G33400	AT1G27370		AT3G27890		AT1G55840	AT3G45260
AT1G27600	AT1G25540	AT1G25280	AT1G28265	AT1G33410	AT1G27385		AT3G28040		AT1G55890	AT3G45600
AT1G27640	AT1G25550	AT1G25290	AT1G28280	AT1G33420	AT1G27390		AT3G28050		AT1G55930	AT3G45780
AT1G27660	AT1G25560	AT1G25320	AT1G28310	AT1G33470	AT1G06087		AT3G28060		AT1G56010	AT3G45851
AT1G27690	AT1G25570	AT1G25350	AT1G28320	AT1G33475	AT1G27410		AT3G28070		AT1G56045	AT3G45880
AT1G27695	AT1G25580	AT1G25370	AT1G28330	AT1G33520	AT1G27430		AT3G28080		AT1G56070	AT3G46020
AT1G27700	AT1G25682	AT1G25380	AT1G28340	AT1G33560	AT1G27435		AT3G28100		AT1G56165	AT3G46200
AT1G27720	AT1G05973	AT1G25375	AT1G28350	AT1G33590	AT1G27440		AT3G28130		AT1G56220	AT3G46290
AT1G27750	AT1G26110	AT1G25390	AT1G28370	AT1G33600	AT1G27450		AT3G28140		AT1G56260	AT3G46530
AT1G27752	AT1G26120	AT1G25400	AT1G28375	AT1G33610	AT1G27470		AT3G28180		AT1G56280	AT3G46540
AT1G27760	AT1G26130	AT1G25420	AT1G28380	AT1G33680	AT1G27480		AT3G28200		AT1G56290	AT3G46550
AT1G27770	AT1G26150	AT1G25422	AT1G06153	AT1G33760	AT1G27510		AT3G28480		AT1G56300	AT3G46590
AT1G27840	AT1G26160	AT1G25425	AT1G28395	AT1G33800	AT1G27520		AT3G28860		AT1G56330	AT3G46630
AT1G27850	AT1G26180	AT1G05963	AT1G28410	AT1G33810	AT1G27530		AT3G28910		AT1G56340	AT3G46780
AT1G27900	AT1G26170	AT1G25440	AT1G28440	AT1G33970	AT1G27540		AT3G28920		AT1G56345	AT3G46820
AT1G27910	AT1G26190	AT1G25450	AT1G28480	AT1G33980	AT1G27595		AT3G29185		AT1G56350	AT3G47060
AT1G27921	AT1G26210	AT1G25470	AT1G28490	AT1G33990	AT1G27600		AT3G29230		AT1G56420	AT3G47120
AT1G27930	AT1G26208	AT1G25480	AT1G28510	AT1G34000	AT1G27630		AT3G29240		AT1G56423	AT3G47160
AT1G27950	AT1G26230	AT1G25490	AT1G28520	AT1G34010	AT1G27640		AT3G29320		AT1G56440	AT3G47341
AT1G27960	AT1G05993	AT1G25500	AT1G28540	AT1G34020	AT1G27690		AT3G30180		AT1G56460	AT3G47370
AT1G27970	AT1G26260	AT1G25510	AT1G28530	AT1G06743	AT1G27695		AT3G30300		AT1G56510	AT3G47420
AT1G27980	AT1G26270	AT1G25520	AT1G28560	AT1G34110	AT1G27700		AT3G30775		AT1G56540	AT3G47430
AT1G28050	AT1G26300	AT1G25540	AT1G28570	AT1G34120	AT1G27720		AT3G43800		AT1G56555	AT3G47580
AT1G28060	AT1G26340	AT1G25550	AT1G28580	AT1G34130	AT1G27730		AT3G44020		AT1G56590	AT3G47620
AT1G28070	AT1G26370	AT1G25560	AT1G28600	AT1G34150	AT1G27750		AT3G44150		AT1G56610	AT3G47650
AT1G28090	AT1G26440	AT1G25570	AT1G28610	AT1G34160	AT1G27752		AT3G44260		AT1G56660	AT3G47680
AT1G28100	AT1G26460	AT1G25580	AT1G28670	AT1G34190	AT1G27760		AT3G44450		AT1G56700	AT3G47800
AT1G28110	AT1G26470	AT1G25682	AT1G28680	AT1G34200	AT1G27770		AT3G44610		AT1G57540	AT3G47860
AT1G28120	AT1G26500	AT1G05973	AT1G28690	AT1G34260	AT1G27840		AT3G44735		AT1G57600	AT3G48000
AT1G28140	AT1G26520	AT1G26100	AT1G28715	AT1G34270	AT1G27850		AT3G44750		AT1G57610	AT3G48140
AT1G28150	AT1G26550	AT1G26110	AT1G28760	AT1G34300	AT1G27900		AT3G44890		AT1G57620	AT3G48350
AT1G28190	AT1G26560	AT1G26120	AT1G28960	AT1G34315	AT1G27910		AT3G44940		AT1G57630	AT3G48360
AT1G28200	AT1G26570	AT1G26130	AT1G29040	AT1G34320	AT1G27921		AT3G44950		AT1G57660	AT3G48530
AT1G28210	AT1G26580	AT1G26150	AT1G29041	AT1G34340	AT1G27930		AT3G45210		AT1G57680	AT3G48570
AT1G28230	AT1G26620	AT1G26160	AT1G29060	AT1G34350	AT1G27950		AT3G45230		AT1G57700	AT3G48720
AT1G28240	AT1G26630	AT1G26170	AT1G29070	AT1G34360	AT1G27960		AT3G45260		AT1G57720	AT3G48730
AT1G28250	AT1G26640	AT1G26190	AT1G29120	AT1G06753	AT1G27970		AT3G45310		AT1G57765	AT3G48810
AT1G28265	AT1G26650	AT1G26210	AT1G29150	AT1G34418	AT1G27980		AT3G45600		AT1G57790	AT3G48920
AT1G28280	AT1G26660	AT1G26208	AT1G29220	AT1G34420	AT1G28050		AT3G45780		AT1G57850	AT3G48980
AT1G28310	AT1G26665	AT1G05993	AT1G29240	AT1G34430	AT1G28060		AT3G45851		AT1G57860	AT3G49668
AT1G28320	AT1G26670	AT1G26260	AT1G29250	AT1G34470	AT1G28070		AT3G45860		AT1G57870	AT3G49680
AT1G28330	AT1G26690	AT1G26270	AT1G29260	AT1G34550	AT1G28090		AT3G46130		AT1G57906	AT3G49790
AT1G28340	AT1G26730	AT1G26300	AT1G29280	AT1G34630	AT1G28110		AT3G46530		AT1G57980	AT3G49840
AT1G28350	AT1G26740	AT1G26340	AT1G29290	AT1G34750	AT1G28120		AT3G46540		AT1G57990	AT3G49880
AT1G28370	AT1G26750	AT1G26370	AT1G29300	AT1G34780	AT1G28140		AT3G46550		AT1G58025	AT3G49940
AT1G28380	AT1G26761	AT1G26420	AT1G29310	AT1G34844	AT1G28150		AT3G46590		AT1G58080	AT3G50440
AT1G28395	AT1G26770	AT1G26440	AT1G29320	AT1G35140	AT1G28190		AT3G46600		AT1G58110	AT3G50470
AT1G28410	AT1G26800	AT1G26460	AT1G29330	AT1G35160	AT1G28200		AT3G46780		AT1G58160	AT3G50620
AT1G28440	AT1G26810	AT1G26470	AT1G29340	AT1G35190	AT1G28210		AT3G46900		AT1G58180	AT3G50685
AT1G28480	AT1G26830	AT1G26500	AT1G29357	AT1G35210	AT1G28230		AT3G46970		AT1G58190	AT3G50690
AT1G28490	AT1G26850	AT1G26520	AT1G29390	AT1G35220	AT1G28240		AT3G46990		AT1G58200	AT3G50700
AT1G28510	AT1G06033	AT1G26550	AT1G29395	AT1G35230	AT1G28250		AT3G47010		AT1G58210	AT3G50750
AT1G28520	AT1G26900	AT1G26560	AT1G29400	AT1G35340	AT1G28265		AT3G47070		AT1G58220	AT3G50780
AT1G28540	AT1G26910	AT1G26570	AT1G29410	AT1G35350	AT1G28280		AT3G47160		AT1G58230	AT3G50810
AT1G28530	AT1G26920	AT1G26580	AT1G06233	AT1G06873	AT1G28310		AT3G47430		AT1G58270	AT3G50820
AT1G28560	AT1G26930	AT1G26620	AT1G29450	AT1G35420	AT1G28320		AT3G47490		AT1G58290	AT3G50840
AT1G28570	AT1G26940	AT1G26630	AT1G29470	AT1G35430	AT1G28330		AT3G47540		AT1G58350	AT3G50950
AT1G28580	AT1G26960	AT1G26640	AT1G29530	AT1G35460	AT1G28340		AT3G47560		AT1G58360	AT3G51080
AT1G28600	AT1G27000	AT1G26650	AT1G29550	AT1G35470	AT1G28350		AT3G47640		AT1G58410	AT3G51180
AT1G28610	AT1G27050	AT1G26660	AT1G29640	AT1G35510	AT1G28360		AT3G47650		AT1G58420	AT3G51370
AT1G28660	AT1G27060	AT1G26665	AT1G29660	AT1G35516	AT1G28370		AT3G47800		AT1G58440	AT3G51670
AT1G28670	AT1G27070	AT1G26670	AT1G29670	AT1G35560	AT1G28375		AT3G48100		AT1G58470	AT3G51740
AT1G28680	AT1G27090	AT1G26690	AT1G29690	AT1G35580	AT1G28380		AT3G48200		AT1G58590	AT3G51820
AT1G28690	AT1G27100	AT1G26730	AT1G29710	AT1G35610	AT1G06153		AT3G48280		AT1G58602	AT3G51850
AT1G28715	AT1G27110	AT1G26740	AT1G29730	AT1G35620	AT1G28395		AT3G48360		AT1G59510	AT3G51880
AT1G28760	AT1G27120	AT1G26761	AT1G29750	AT1G35660	AT1G28410		AT3G48420		AT1G59520	AT3G51950
AT1G28960	AT1G27130	AT1G26770	AT1G29760	AT1G35670	AT1G28440		AT3G48600		AT1G59580	AT3G51960
AT1G29030	AT1G27150	AT1G26800	AT1G29785	AT1G35680	AT1G28480		AT3G48610		AT1G59590	AT3G52060
AT1G06213	AT1G27180	AT1G26810	AT1G29790	AT1G35780	AT1G28490		AT3G48690		AT1G59600	AT3G52230
AT1G29060	AT1G27190	AT1G26830	AT1G29800	AT1G36050	AT1G28510		AT3G48790		AT1G59620	AT3G52290
AT1G29070	AT1G27200	AT1G26850	AT1G29810	AT1G36060	AT1G28520		AT3G49010		AT1G59650	AT3G52340
AT1G29150	AT1G27210	AT1G06033	AT1G29850	AT1G36160	AT1G28530		AT3G49220		AT1G59700	AT3G52370
AT1G29220	AT1G06073	AT1G26900	AT1G29880	AT1G36280	AT1G28560		AT3G49240		AT1G59710	AT3G52470
AT1G29240	AT1G27290	AT1G26910	AT1G29890	AT1G36370	AT1G28570		AT3G49260		AT1G59720	AT3G52500
AT1G29250	AT1G06083	AT1G06037	AT1G29900	AT1G36380	AT1G28580		AT3G49470		AT1G59750	AT3G52590
AT1G29280	AT1G27310	AT1G26920	AT1G29930	AT1G36980	AT1G28590		AT3G49560		AT1G59760	AT3G52800
AT1G29290	AT1G27320	AT1G26930	AT1G29940	AT1G36990	AT1G28600		AT3G49668		AT1G59820	AT3G52840
AT1G29300	AT1G27330	AT1G26940	AT1G29950	AT1G37130	AT1G28610		AT3G49790		AT1G59865	AT3G52870
AT1G29310	AT1G27340	AT1G26945	AT1G29965	AT1G07027	AT1G28660		AT3G49810		AT1G59870	AT3G52920
AT1G29320	AT1G27350	AT1G26960	AT1G29970	AT1G38131	AT1G28670		AT3G49910		AT1G59890	AT3G52940
AT1G29330	AT1G27360	AT1G27000	AT1G29980	AT1G41830	AT1G28680		AT3G49930		AT1G59910	AT3G53170
AT1G29340	AT1G27370	AT1G27020	AT1G29990	AT1G41880	AT1G28690		AT3G50120		AT1G60010	AT3G53260
AT1G29357	AT1G27385	AT1G27030	AT1G30000	AT1G42430	AT1G28715		AT3G50240		AT1G60070	AT3G53380
AT1G29390	AT1G27390	AT1G27050	AT1G30010	AT1G42440	AT1G28760		AT3G50270		AT1G60080	AT3G53420
AT1G29395	AT1G06087	AT1G27060	AT1G30040	AT1G42470	AT1G28960		AT3G50470		AT1G60140	AT3G53430
AT1G29400	AT1G27410	AT1G27070	AT1G30070	AT1G42480	AT1G29040		AT3G50500		AT1G60160	AT3G53490
AT1G29410	AT1G27430	AT1G27090	AT1G30090	AT1G42550	AT1G06213		AT3G50530		AT1G60170	AT3G53540
AT1G06227	AT1G27435	AT1G27100	AT1G30100	AT1G42970	AT1G29050		AT3G50630		AT1G60190	AT3G53740
AT1G29420	AT1G27440	AT1G27120	AT1G30120	AT1G42990	AT1G29060		AT3G50660		AT1G60230	AT3G53760
AT1G29450	AT1G27450	AT1G27130	AT1G30130	AT1G43000	AT1G29070		AT3G50685		AT1G60260	AT3G53840
AT1G29460	AT1G27460	AT1G27150	AT1G30135	AT1G43130	AT1G29120		AT3G50740		AT1G60430	AT3G53990
AT1G06263	AT1G27470	AT1G27170	AT1G30200	AT1G43160	AT1G29150		AT3G50790		AT1G60440	AT3G54140
AT1G29470	AT1G27480	AT1G27180	AT1G30210	AT1G43190	AT1G29160		AT3G50820		AT1G60505	AT3G54366
AT1G29530	AT1G27510	AT1G27190	AT1G30230	AT1G43245	AT1G29220		AT3G50830		AT1G60525	AT3G54430
AT1G29640	AT1G27520	AT1G27200	AT1G30240	AT1G43560	AT1G29230		AT3G50860		AT1G60545	AT3G54640
AT1G29660	AT1G27530	AT1G06047	AT1G30250	AT1G43580	AT1G29240		AT3G51080		AT1G60560	AT3G54690
AT1G29670	AT1G27540	AT1G27210	AT1G30260	AT1G43690	AT1G29250		AT3G51150		AT1G60620	AT3G54740
AT1G29690	AT1G27595	AT1G27290	AT1G30270	AT1G43700	AT1G29280		AT3G51340		AT1G60660	AT3G54790
AT1G29710	AT1G27600	AT1G06083	AT1G30282	AT1G43710	AT1G29290		AT3G51420		AT1G60790	AT3G54880
AT1G29720	AT1G27640	AT1G27310	AT1G30290	AT1G43770	AT1G29300		AT3G51470		AT1G60800	AT3G54910
AT1G29730	AT1G27680	AT1G27320	AT1G30300	AT1G43850	AT1G29310		AT3G51510		AT1G60870	AT3G54925
AT1G29750	AT1G27690	AT1G27330	AT1G06323	AT1G43860	AT1G29320		AT3G51600		AT1G60890	AT3G54990
AT1G29760	AT1G27695	AT1G27340	AT1G30320	AT1G07233	AT1G29330		AT3G51670		AT1G60900	AT3G55005
AT1G29785	AT1G27700	AT1G27350	AT1G30330	AT1G43900	AT1G29340		AT3G51730		AT1G61030	AT3G55030
AT1G29790	AT1G27720	AT1G27360	AT1G30360	AT1G43980	AT1G29357		AT3G51740		AT1G61100	AT3G55250
AT1G29800	AT1G27750	AT1G27370	AT1G30380	AT1G44125	AT1G29390		AT3G51750		AT1G61150	AT3G55280
AT1G29810	AT1G27752	AT1G27385	AT1G30400	AT1G44170	AT1G29395		AT3G51820		AT1G61170	AT3G55290
AT1G29850	AT1G27760	AT1G06087	AT1G30440	AT1G44350	AT1G29400		AT3G51910		AT1G61190	AT3G55330
AT1G29880	AT1G27770	AT1G27410	AT1G30450	AT1G44414	AT1G06233		AT3G51920		AT1G61210	AT3G55360
AT1G29890	AT1G27840	AT1G27430	AT1G30460	AT1G44446	AT1G06263		AT3G51950		AT1G61240	AT3G55420
AT1G29900	AT1G27850	AT1G27435	AT1G30470	AT1G44575	AT1G29470		AT3G51980		AT1G61250	AT3G55440
AT1G29940	AT1G27900	AT1G27440	AT1G30475	AT1G44770	AT1G29550		AT3G52060		AT1G61260	AT3G55450
AT1G29950	AT1G27910	AT1G27450	AT1G30490	AT1G44780	AT1G29640		AT3G52070		AT1G61280	AT3G55530
AT1G29960	AT1G27921	AT1G27460	AT1G30500	AT1G44790	AT1G29670		AT3G52072		AT1G61300	AT3G55600
AT1G29965	AT1G27930	AT1G27470	AT1G30510	AT1G44810	AT1G29690		AT3G52250		AT1G61340	AT3G55740
AT1G29970	AT1G27950	AT1G27480	AT1G30530	AT1G44820	AT1G29700		AT3G52360		AT1G61350	AT3G55770
AT1G29980	AT1G27960	AT1G27510	AT1G30540	AT1G44835	AT1G29730		AT3G52370		AT1G61360	AT3G56010
AT1G29990	AT1G27970	AT1G27520	AT1G30545	AT1G44890	AT1G29750		AT3G52380		AT1G61380	AT3G56050
AT1G30000	AT1G27980	AT1G27530	AT1G30570	AT1G44895	AT1G29760		AT3G52430		AT1G61400	AT3G56300
AT1G30010	AT1G28050	AT1G27540	AT1G30580	AT1G44910	AT1G29785		AT3G52460		AT1G61420	AT3G56340
AT1G30040	AT1G28060	AT1G27595	AT1G30590	AT1G44920	AT1G29790		AT3G52500		AT1G61430	AT3G56360
AT1G30070	AT1G28070	AT1G27600	AT1G30610	AT1G44960	AT1G29800		AT3G52520		AT1G61460	AT3G56590
AT1G30090	AT1G28090	AT1G27630	AT1G30620	AT1G45000	AT1G29810		AT3G52590		AT1G61470	AT3G56650
AT1G30120	AT1G28100	AT1G27640	AT1G30630	AT1G45050	AT1G29850		AT3G52660		AT1G61490	AT3G56710
AT1G30130	AT1G28110	AT1G27660	AT1G30640	AT1G45110	AT1G29840		AT3G52740		AT1G61520	AT3G56930
AT1G30200	AT1G28120	AT1G27680	AT1G30680	AT1G45145	AT1G29880		AT3G52840		AT1G61560	AT3G56940
AT1G30210	AT1G28140	AT1G27690	AT1G30690	AT1G45150	AT1G29890		AT3G52920		AT1G61570	AT3G57072
AT1G30230	AT1G28150	AT1G27695	AT1G30720	AT1G45160	AT1G29900		AT3G52960		AT1G61580	AT3G57320
AT1G30240	AT1G28190	AT1G27700	AT1G30730	AT1G45163	AT1G29940		AT3G53190		AT1G61610	AT3G57420
AT1G30250	AT1G28200	AT1G27720	AT1G30757	AT1G45170	AT1G29950		AT3G53240		AT1G61620	AT3G57450
AT1G30260	AT1G28210	AT1G27750	AT1G30810	AT1G45207	AT1G29960		AT3G53260		AT1G61640	AT3G57720
AT1G30270	AT1G28230	AT1G27752	AT1G30820	AT1G45233	AT1G29965		AT3G53280		AT1G61660	AT3G57760
AT1G30282	AT1G28240	AT1G27760	AT1G30825	AT1G45230	AT1G29970		AT3G53400		AT1G61667	AT3G57790
AT1G30290	AT1G28250	AT1G27770	AT1G30830	AT1G45332	AT1G29980		AT3G53420		AT1G61670	AT3G57800
AT1G30300	AT1G28265	AT1G27840	AT1G30845	AT1G45474	AT1G29990		AT3G53470		AT1G61690	AT3G57830
AT1G30320	AT1G28280	AT1G27850	AT1G30860	AT1G45688	AT1G30000		AT3G53540		AT1G61730	AT3G58130
AT1G30330	AT1G28310	AT1G27900	AT1G30880	AT1G45976	AT1G30010		AT3G53560		AT1G61740	AT3G58196
AT1G30360	AT1G28320	AT1G27910	AT1G30890	AT1G46264	AT1G30040		AT3G53720		AT1G61780	AT3G59000
AT1G30380	AT1G28330	AT1G27921	AT1G30910	AT1G46554	AT1G30070		AT3G53760		AT1G61790	AT3G59050
AT1G30400	AT1G28340	AT1G27930	AT1G30960	AT1G46768	AT1G30090		AT3G53870		AT1G61795	AT3G59060
AT1G30410	AT1G28350	AT1G27950	AT1G30970	AT1G47056	AT1G30100		AT3G53890		AT1G61890	AT3G59210
AT1G30440	AT1G28370	AT1G27960	AT1G31010	AT1G47128	AT1G30120		AT3G53920		AT1G61900	AT3G59400
AT1G30450	AT1G28380	AT1G27970	AT1G31020	AT1G07323	AT1G30130		AT3G53960		AT1G61960	AT3G59650
AT1G30460	AT1G28395	AT1G27980	AT1G31120	AT1G47200	AT1G30135		AT3G53990		AT1G61970	AT3G59780
AT1G30470	AT1G28410	AT1G28050	AT1G31130	AT1G47210	AT1G30190		AT3G54000		AT1G61990	AT3G60130
AT1G30475	AT1G28440	AT1G28060	AT1G31150	AT1G47230	AT1G30200		AT3G54050		AT1G62010	AT3G60180
AT1G30490	AT1G28480	AT1G28070	AT1G31160	AT1G47240	AT1G30210		AT3G54220		AT1G62020	AT3G60220
AT1G30500	AT1G28490	AT1G28090	AT1G31170	AT1G47250	AT1G30230		AT3G54320		AT1G62040	AT3G60245
AT1G30510	AT1G28510	AT1G28110	AT1G31173	AT1G47260	AT1G30240		AT3G54600		AT1G62085	AT3G60320
AT1G30520	AT1G28520	AT1G28120	AT1G31175	AT1G47310	AT1G30250		AT3G54790		AT1G62120	AT3G60370
AT1G30530	AT1G28540	AT1G28140	AT1G31180	AT1G47330	AT1G30260		AT3G54810		AT1G62200	AT3G60390
AT1G30540	AT1G28530	AT1G28190	AT1G31190	AT1G47380	AT1G30270		AT3G54900		AT1G62250	AT3G60440
AT1G30545	AT1G28560	AT1G28200	AT1G31220	AT1G47420	AT1G30290		AT3G54910		AT1G62300	AT3G60450
AT1G30570	AT1G28570	AT1G28210	AT1G31230	AT1G47450	AT1G06323		AT3G54920		AT1G62310	AT3G60530
AT1G30580	AT1G28580	AT1G28220	AT1G31243	AT1G47480	AT1G30320		AT3G55330		AT1G62320	AT3G60630
AT1G30590	AT1G28600	AT1G28230	AT1G31280	AT1G47490	AT1G30330		AT3G55420		AT1G62370	AT3G60690
AT1G30610	AT1G28610	AT1G28240	AT1G31300	AT1G47500	AT1G30360		AT3G55620		AT1G62380	AT3G60750
AT1G30620	AT1G28660	AT1G28250	AT1G31330	AT1G47530	AT1G30380		AT3G55630		AT1G62390	AT3G60830
AT1G30630	AT1G28670	AT1G28265	AT1G31335	AT1G47550	AT1G30400		AT3G55690		AT1G62422	AT3G61060
AT1G30640	AT1G28680	AT1G28280	AT1G31340	AT1G47560	AT1G30410		AT3G55734		AT1G62430	AT3G61150
AT1G30690	AT1G28690	AT1G28310	AT1G31350	AT1G47570	AT1G30420		AT3G55800		AT1G62520	AT3G61220
AT1G30757	AT1G28715	AT1G28320	AT1G31360	AT1G47580	AT1G30440		AT3G56040		AT1G62640	AT3G61420
AT1G30810	AT1G28760	AT1G28330	AT1G31410	AT1G47640	AT1G30450		AT3G56050		AT1G62660	AT3G61430
AT1G30820	AT1G28960	AT1G28340	AT1G31420	AT1G47710	AT1G30460		AT3G56060		AT1G62680	AT3G61460
AT1G30825	AT1G29030	AT1G28350	AT1G31430	AT1G47720	AT1G30470		AT3G56070		AT1G62820	AT3G61470
AT1G30830	AT1G29040	AT1G28370	AT1G31440	AT1G47750	AT1G30475		AT3G56130		AT1G62840	AT3G61620
AT1G30845	AT1G06213	AT1G28375	AT1G31460	AT1G47890	AT1G30490		AT3G56140		AT1G62850	AT3G61820
AT1G30880	AT1G29060	AT1G28380	AT1G31470	AT1G47900	AT1G30500		AT3G56160		AT1G62880	AT3G61870
AT1G30890	AT1G29070	AT1G28395	AT1G31480	AT1G47970	AT1G30510		AT3G56270		AT1G62914	AT3G61897
AT1G30900	AT1G29120	AT1G28410	AT1G31500	AT1G48000	AT1G30530		AT3G56370		AT1G62930	AT3G61950
AT1G30910	AT1G29150	AT1G28440	AT1G31540	AT1G48030	AT1G30540		AT3G56400		AT1G63000	AT3G61970
AT1G30960	AT1G29170	AT1G28480	AT1G31550	AT1G48040	AT1G30545		AT3G56650		AT1G63010	AT3G62030
AT1G30970	AT1G29220	AT1G28490	AT1G06447	AT1G48160	AT1G30570		AT3G56710		AT1G63080	AT3G62110
AT1G31010	AT1G29240	AT1G28510	AT1G31580	AT1G48200	AT1G30580		AT3G56940		AT1G63090	AT3G62140
AT1G31020	AT1G29250	AT1G28520	AT1G31650	AT1G48230	AT1G30590		AT3G57040		AT1G63110	AT3G62410
AT1G31070	AT1G29300	AT1G28530	AT1G31660	AT1G48240	AT1G30610		AT3G57050		AT1G63120	AT3G62530
AT1G31120	AT1G29310	AT1G28560	AT1G31690	AT1G48267	AT1G30620		AT3G57070		AT1G63130	AT3G62550
AT1G31130	AT1G29320	AT1G28570	AT1G31730	AT1G48270	AT1G30630		AT3G57072		AT1G63170	AT3G62630
AT1G31150	AT1G29330	AT1G28580	AT1G31760	AT1G48280	AT1G30640		AT3G57150		AT1G63230	AT3G62650
AT1G31160	AT1G29340	AT1G28600	AT1G31780	AT1G48300	AT1G30680		AT3G57180		AT1G63280	AT3G62660
AT1G31170	AT1G29357	AT1G28610	AT1G31800	AT1G48310	AT1G30690		AT3G57400		AT1G63290	AT3G62700
AT1G31173	AT1G29390	AT1G28660	AT1G31812	AT1G48320	AT1G30720		AT3G57490		AT1G63360	AT3G62750
AT1G31175	AT1G29395	AT1G28670	AT1G31814	AT1G48330	AT1G30730		AT3G57560		AT1G63420	AT3G62860
AT1G31180	AT1G29400	AT1G28680	AT1G31820	AT1G48350	AT1G30757		AT3G57630		AT1G63430	AT3G62980
AT1G31190	AT1G29410	AT1G28690	AT1G31830	AT1G48370	AT1G30810		AT3G57645		AT1G63460	AT3G63010
AT1G31220	AT1G06227	AT1G28715	AT1G06453	AT1G48380	AT1G30820		AT3G57800		AT1G63500	AT3G63120
AT1G31230	AT1G29420	AT1G28760	AT1G31850	AT1G48410	AT1G30825		AT3G57830		AT1G63670	AT3G63130
AT1G31243	AT1G29435	AT1G28960	AT1G31870	AT1G48440	AT1G30830		AT3G57930		AT1G63680	AT3G63160
AT1G31280	AT1G29450	AT1G29030	AT1G31910	AT1G48430	AT1G30845		AT3G58100		AT1G63700	AT3G63180
AT1G31300	AT1G29460	AT1G06213	AT1G31920	AT1G48450	AT1G30880		AT3G58120		AT1G63720	AT3G63210
AT1G31330	AT1G06263	AT1G29050	AT1G31930	AT1G07487	AT1G30900		AT3G58620		AT1G63750	AT3G63215
AT1G31335	AT1G29470	AT1G29060	AT1G31940	AT1G48480	AT1G30910		AT3G58830		AT1G63800	AT3G63410
AT1G31340	AT1G29530	AT1G29070	AT1G06473	AT1G48490	AT1G06387		AT3G58840		AT1G63830	AT3G63445
AT1G31350	AT1G29550	AT1G29120	AT1G06487	AT1G48520	AT1G30960		AT3G59068		AT1G63840	AT3G66652
AT1G31360	AT1G29640	AT1G29150	AT1G31970	AT1G48540	AT1G30970		AT3G59110		AT1G63860	AT4G00050
AT1G31410	AT1G29660	AT1G29170	AT1G31990	AT1G48560	AT1G31010		AT3G59300		AT1G63900	AT4G00150
AT1G31420	AT1G29670	AT1G29195	AT1G32050	AT1G48570	AT1G31120		AT3G59310		AT1G63970	AT4G00165
AT1G31430	AT1G29690	AT1G29220	AT1G32060	AT1G48600	AT1G31130		AT3G59400		AT1G64040	AT4G00310
AT1G31440	AT1G29700	AT1G29240	AT1G32070	AT1G48610	AT1G31150		AT3G59540		AT1G64065	AT4G00430
AT1G31460	AT1G29720	AT1G29250	AT1G32090	AT1G48620	AT1G31160		AT3G59780		AT1G64080	AT4G00710
AT1G31470	AT1G29730	AT1G29280	AT1G32120	AT1G48630	AT1G31170		AT3G60130		AT1G64090	AT4G00730
AT1G31480	AT1G29750	AT1G29290	AT1G32127	AT1G48650	AT1G31175		AT3G60200		AT1G64140	AT4G01050
AT1G31500	AT1G29760	AT1G29300	AT1G32130	AT1G48745	AT1G31180		AT3G60310		AT1G64190	AT4G01080
AT1G31540	AT1G29785	AT1G29310	AT1G32150	AT1G48750	AT1G31220		AT3G60320		AT1G64200	AT4G01120
AT1G31550	AT1G29790	AT1G29320	AT1G32160	AT1G48760	AT1G31243		AT3G60380		AT1G64230	AT4G01130
AT1G06447	AT1G29800	AT1G29330	AT1G32170	AT1G48770	AT1G31280		AT3G60390		AT1G64280	AT4G01460
AT1G06443	AT1G29810	AT1G29340	AT1G32190	AT1G48790	AT1G31300		AT3G60415		AT1G64300	AT4G01535
AT1G31580	AT1G29850	AT1G29357	AT1G32200	AT1G48840	AT1G31330		AT3G60530		AT1G64310	AT4G01610
AT1G31650	AT1G29880	AT1G29390	AT1G32210	AT1G48850	AT1G31335		AT3G60630		AT1G64350	AT4G01720
AT1G31660	AT1G29890	AT1G29395	AT1G32230	AT1G48860	AT1G31340		AT3G60750		AT1G64355	AT4G01900
AT1G31690	AT1G29900	AT1G29400	AT1G32240	AT1G48870	AT1G31350		AT3G60770		AT1G64380	AT4G01960
AT1G31730	AT1G29910	AT1G06233	AT1G32260	AT1G48880	AT1G31360		AT3G60910		AT1G64430	AT4G01995
AT1G31760	AT1G29920	AT1G29420	AT1G32280	AT1G48900	AT1G31410		AT3G61010		AT1G64460	AT4G02050
AT1G31780	AT1G29930	AT1G29450	AT1G32310	AT1G48950	AT1G31420		AT3G61100		AT1G64490	AT4G02060
AT1G31800	AT1G29940	AT1G29460	AT1G32330	AT1G07513	AT1G31440		AT3G61110		AT1G64510	AT4G02130
AT1G31812	AT1G29950	AT1G06263	AT1G32340	AT1G48970	AT1G31450		AT3G61150		AT1G64563	AT4G02760
AT1G31814	AT1G29960	AT1G29470	AT1G32350	AT1G49000	AT1G31470		AT3G61260		AT1G64570	AT4G03240
AT1G31817	AT1G29965	AT1G29530	AT1G32360	AT1G49010	AT1G31480		AT3G61280		AT1G64610	AT4G03390
AT1G31830	AT1G29970	AT1G29550	AT1G32370	AT1G49032	AT1G31500		AT3G61310		AT1G64710	AT4G03410
AT1G06453	AT1G29980	AT1G29640	AT1G06547	AT1G49040	AT1G31540		AT3G61320		AT1G64720	AT4G03415
AT1G31850	AT1G29990	AT1G29660	AT1G32400	AT1G49050	AT1G31550		AT3G61440		AT1G64740	AT4G03420
AT1G06467	AT1G30000	AT1G29670	AT1G32410	AT1G49130	AT1G06447		AT3G61470		AT1G64750	AT4G03445
AT1G31870	AT1G30010	AT1G29690	AT1G32415	AT1G49140	AT1G31580		AT3G61550		AT1G64760	AT4G03510
AT1G31880	AT1G30040	AT1G29700	AT1G32440	AT1G49170	AT1G31660		AT3G61670		AT1G64770	AT4G03560
AT1G31910	AT1G30070	AT1G29720	AT1G32460	AT1G49180	AT1G31730		AT3G61750		AT1G64795	AT4G03811
AT1G31920	AT1G30090	AT1G29730	AT1G06573	AT1G49200	AT1G31760		AT3G61820		AT1G64810	AT4G03875
AT1G31930	AT1G30120	AT1G29750	AT1G32470	AT1G49245	AT1G31780		AT3G61870		AT1G64840	AT4G03915
AT1G31940	AT1G30130	AT1G29760	AT1G32490	AT1G49340	AT1G31790		AT3G61897		AT1G64850	AT4G04040
AT1G06473	AT1G30200	AT1G29785	AT1G32500	AT1G07543	AT1G31800		AT3G61950		AT1G64880	AT4G04205
AT1G06487	AT1G30210	AT1G29790	AT1G32530	AT1G49360	AT1G31810		AT3G61970		AT1G64980	AT4G04330
AT1G31970	AT1G30230	AT1G29800	AT1G32540	AT1G49380	AT1G31812		AT3G62030		AT1G64990	AT4G04340
AT1G31990	AT1G30240	AT1G29810	AT1G32550	AT1G49400	AT1G31814		AT3G62050		AT1G65000	AT4G04630
AT1G32050	AT1G30250	AT1G29840	AT1G32580	AT1G49410	AT1G31817		AT3G62110		AT1G65010	AT4G04640
AT1G32060	AT1G30260	AT1G29880	AT1G32582	AT1G49450	AT1G31820		AT3G62150		AT1G65032	AT4G04750
AT1G32070	AT1G30270	AT1G29890	AT1G32610	AT1G49480	AT1G31830		AT3G62390		AT1G65220	AT4G04890
AT1G32080	AT1G30282	AT1G29900	AT1G32640	AT1G49490	AT1G06453		AT3G62400		AT1G65250	AT4G05040
AT1G32090	AT1G30290	AT1G29930	AT1G32650	AT1G49500	AT1G31850		AT3G62410		AT1G65260	AT4G05070
AT1G32120	AT1G30300	AT1G29940	AT1G32690	AT1G49520	AT1G31870		AT3G62560		AT1G65280	AT4G05090
AT1G32127	AT1G06323	AT1G29950	AT1G32700	AT1G49540	AT1G31910		AT3G62630		AT1G65290	AT4G05120
AT1G32130	AT1G30320	AT1G29960	AT1G32740	AT1G49560	AT1G31930		AT3G62660		AT1G65295	AT4G05180
AT1G32150	AT1G30330	AT1G29965	AT1G06613	AT1G49580	AT1G31940		AT3G62750		AT1G65320	AT4G05315
AT1G32160	AT1G30360	AT1G29970	AT1G32760	AT1G49600	AT1G06473		AT3G62870		AT1G65380	AT4G05320
AT1G32170	AT1G30380	AT1G29980	AT1G32790	AT1G49610	AT1G06487		AT3G62910		AT1G65390	AT4G05465
AT1G32190	AT1G30400	AT1G29990	AT1G32810	AT1G49620	AT1G31970		AT3G63120		AT1G65410	AT4G05650
AT1G32200	AT1G30410	AT1G30000	AT1G32860	AT1G49630	AT1G32050		AT3G63160		AT1G65420	AT4G06410
AT1G32210	AT1G30440	AT1G30010	AT1G32870	AT1G49650	AT1G32060		AT3G63170		AT1G65440	AT4G06534
AT1G32230	AT1G30450	AT1G30040	AT1G06627	AT1G49660	AT1G32070		AT3G63190		AT1G65486	AT4G06634
AT1G32240	AT1G30460	AT1G30070	AT1G32920	AT1G49670	AT1G32127		AT3G63200		AT1G65490	AT4G06665
AT1G32260	AT1G30470	AT1G30090	AT1G32928	AT1G49710	AT1G32130		AT3G63215		AT1G65520	AT4G06980
AT1G32310	AT1G30475	AT1G30100	AT1G32930	AT1G49730	AT1G32150		AT3G63240		AT1G65541	AT4G07865
AT1G32330	AT1G30490	AT1G30120	AT1G32940	AT1G49740	AT1G32160		AT3G63410		AT1G65580	AT4G07950
AT1G32340	AT1G30500	AT1G30130	AT1G32990	AT1G49750	AT1G32170		AT3G63445		AT1G65700	AT4G08116
AT1G32360	AT1G30510	AT1G30200	AT1G33030	AT1G49760	AT1G32190		AT3G63450		AT1G65790	AT4G08205
AT1G32370	AT1G30520	AT1G30210	AT1G33040	AT1G49780	AT1G32200		AT3G63490		AT1G65820	AT4G08305
AT1G06547	AT1G30530	AT1G30230	AT1G33050	AT1G49790	AT1G32210		AT3G63540		AT1G65845	AT4G08455
AT1G32400	AT1G30540	AT1G30240	AT1G33060	AT1G49820	AT1G32230		AT4G00050		AT1G65850	AT4G08615
AT1G32410	AT1G30545	AT1G30250	AT1G33110	AT1G49832	AT1G32260		AT4G00150		AT1G65930	AT4G08805
AT1G32415	AT1G30570	AT1G30260	AT1G33170	AT1G49840	AT1G32280		AT4G00163		AT1G65960	AT4G08810
AT1G32440	AT1G30580	AT1G30270	AT1G33230	AT1G49850	AT1G32300		AT4G00165		AT1G65980	AT4G08815
AT1G32450	AT1G30590	AT1G30282	AT1G33240	AT1G49880	AT1G32310		AT4G00180		AT1G66090	AT4G08870
AT1G32460	AT1G30600	AT1G30290	AT1G33250	AT1G49890	AT1G32330		AT4G00340		AT1G66100	AT4G08920
AT1G32470	AT1G30610	AT1G30320	AT1G33260	AT1G49950	AT1G32340		AT4G00400		AT1G66150	AT4G08980
AT1G32490	AT1G30620	AT1G30330	AT1G33265	AT1G49970	AT1G32350		AT4G00730		AT1G66160	AT4G09020
AT1G32500	AT1G30630	AT1G30350	AT1G33270	AT1G49975	AT1G32360		AT4G00750		AT1G66180	AT4G09040
AT1G32520	AT1G30640	AT1G30360	AT1G33290	AT1G49990	AT1G32370		AT4G00755		AT1G66190	AT4G09320
AT1G32530	AT1G30680	AT1G30380	AT1G33330	AT1G50000	AT1G32380		AT4G00895		AT1G66200	AT4G09510
AT1G32540	AT1G30690	AT1G30400	AT1G33360	AT1G50020	AT1G06547		AT4G00950		AT1G66230	AT4G09520
AT1G32550	AT1G30757	AT1G30410	AT1G06673	AT1G50030	AT1G32400		AT4G00955		AT1G66240	AT4G09620
AT1G32580	AT1G30810	AT1G30440	AT1G33390	AT1G50040	AT1G32410		AT4G00970		AT1G66260	AT4G09650
AT1G06597	AT1G30820	AT1G30450	AT1G33400	AT1G50170	AT1G32440		AT4G00980		AT1G66340	AT4G09800
AT1G32610	AT1G30825	AT1G30460	AT1G33415	AT1G50200	AT1G32460		AT4G01050		AT1G66345	AT4G09840
AT1G32630	AT1G30830	AT1G30470	AT1G33420	AT1G50250	AT1G06573		AT4G01070		AT1G66350	AT4G09890
AT1G32640	AT1G30845	AT1G30475	AT1G33470	AT1G50260	AT1G32490		AT4G01150		AT1G66400	AT4G09900
AT1G32690	AT1G30860	AT1G30490	AT1G33490	AT1G50270	AT1G32500		AT4G01310		AT1G66410	AT4G09925
AT1G32700	AT1G30880	AT1G30500	AT1G33520	AT1G50290	AT1G32530		AT4G01330		AT1G66480	AT4G09955
AT1G32740	AT1G30890	AT1G30510	AT1G33560	AT1G50300	AT1G32540		AT4G01410		AT1G66510	AT4G10060
AT1G32760	AT1G30900	AT1G30520	AT1G33590	AT1G50320	AT1G32550		AT4G01460		AT1G66520	AT4G10280
AT1G32790	AT1G30910	AT1G30530	AT1G33600	AT1G50370	AT1G32580		AT4G01590		AT1G66530	AT4G10340
AT1G32810	AT1G30960	AT1G30540	AT1G33610	AT1G50380	AT1G32610		AT4G01800		AT1G66580	AT4G10480
AT1G32860	AT1G30970	AT1G30545	AT1G33680	AT1G50410	AT1G32640		AT4G01840		AT1G66660	AT4G10770
AT1G32870	AT1G31010	AT1G30570	AT1G33760	AT1G50420	AT1G32650		AT4G02075		AT1G66670	AT4G11100
AT1G32920	AT1G31020	AT1G30580	AT1G33770	AT1G50430	AT1G32690		AT4G02100		AT1G66760	AT4G11270
AT1G32928	AT1G31070	AT1G30590	AT1G33780	AT1G50440	AT1G32700		AT4G02130		AT1G66870	AT4G11960
AT1G32940	AT1G31120	AT1G30610	AT1G33800	AT1G50450	AT1G32740		AT4G02370		AT1G66900	AT4G12005
AT1G32990	AT1G31130	AT1G30620	AT1G33810	AT1G50460	AT1G06613		AT4G02410		AT1G66910	AT4G12290
AT1G33040	AT1G31150	AT1G30630	AT1G33970	AT1G50500	AT1G32760		AT4G02420		AT1G66920	AT4G12300
AT1G33050	AT1G31160	AT1G30640	AT1G33980	AT1G50570	AT1G32790		AT4G02425		AT1G66940	AT4G12320
AT1G33055	AT1G31170	AT1G30680	AT1G33990	AT1G50600	AT1G32810		AT4G02440		AT1G66970	AT4G12390
AT1G33060	AT1G31173	AT1G30690	AT1G34000	AT1G50620	AT1G32860		AT4G02510		AT1G66980	AT4G12420
AT1G33080	AT1G31175	AT1G30720	AT1G34010	AT1G50630	AT1G32870		AT4G02520		AT1G67050	AT4G12450
AT1G33102	AT1G31180	AT1G30757	AT1G34020	AT1G50640	AT1G06627		AT4G02530		AT1G67060	AT4G12650
AT1G33110	AT1G31190	AT1G30810	AT1G34030	AT1G50659	AT1G32920		AT4G02540		AT1G67080	AT4G12800
AT1G33170	AT1G31220	AT1G30820	AT1G06743	AT1G07667	AT1G32928		AT4G02720		AT1G67090	AT4G12850
AT1G33230	AT1G31230	AT1G30825	AT1G34110	AT1G50710	AT1G32930		AT4G02770		AT1G67170	AT4G12880
AT1G33240	AT1G31243	AT1G30830	AT1G34120	AT1G50730	AT1G32940		AT4G02790		AT1G67190	AT4G12910
AT1G33250	AT1G31280	AT1G30845	AT1G34130	AT1G50740	AT1G06637		AT4G02920		AT1G67195	AT4G12917
AT1G33260	AT1G31300	AT1G30860	AT1G34150	AT1G50790	AT1G32960		AT4G02940		AT1G67250	AT4G12970
AT1G33265	AT1G31330	AT1G30880	AT1G34180	AT1G50840	AT1G32990		AT4G03110		AT1G67280	AT4G13020
AT1G33270	AT1G31335	AT1G30900	AT1G34190	AT1G50890	AT1G33030		AT4G03150		AT1G67300	AT4G13100
AT1G33290	AT1G31340	AT1G30910	AT1G34200	AT1G50900	AT1G33040		AT4G03280		AT1G67310	AT4G13410
AT1G33330	AT1G31350	AT1G30960	AT1G34210	AT1G50920	AT1G33050		AT4G03450		AT1G67325	AT4G13495
AT1G33350	AT1G31360	AT1G30970	AT1G34220	AT1G50970	AT1G33060		AT4G03520		AT1G67340	AT4G13500
AT1G33360	AT1G31410	AT1G31010	AT1G34260	AT1G51060	AT1G33102		AT4G03560		AT1G67350	AT4G13830
AT1G06673	AT1G31420	AT1G31020	AT1G34270	AT1G51080	AT1G33110		AT4G03925		AT1G67360	AT4G13930
AT1G33390	AT1G31430	AT1G31070	AT1G34300	AT1G51090	AT1G33230		AT4G03955		AT1G67365	AT4G13950
AT1G33400	AT1G31440	AT1G31120	AT1G34315	AT1G51100	AT1G33240		AT4G04040		AT1G67410	AT4G14000
AT1G33415	AT1G31450	AT1G31130	AT1G34320	AT1G51140	AT1G33250		AT4G04125		AT1G67470	AT4G14320
AT1G33420	AT1G31470	AT1G31150	AT1G34340	AT1G51160	AT1G33260		AT4G04135		AT1G67480	AT4G14340
AT1G33470	AT1G31480	AT1G31160	AT1G34350	AT1G51170	AT1G33265		AT4G04210		AT1G67510	AT4G14360
AT1G33475	AT1G31500	AT1G31170	AT1G34360	AT1G51200	AT1G33270		AT4G04330		AT1G67520	AT4G14400
AT1G33480	AT1G31540	AT1G31173	AT1G06753	AT1G51310	AT1G33290		AT4G04350		AT1G67530	AT4G14410
AT1G33490	AT1G31550	AT1G31175	AT1G34380	AT1G51350	AT1G33330		AT4G04435		AT1G67550	AT4G14520
AT1G33520	AT1G06447	AT1G31180	AT1G34418	AT1G51360	AT1G33360		AT4G04570		AT1G67560	AT4G14540
AT1G33560	AT1G31580	AT1G31220	AT1G34420	AT1G51390	AT1G06673		AT4G04630		AT1G67620	AT4G14548
AT1G33590	AT1G31650	AT1G31230	AT1G34470	AT1G07737	AT1G33390		AT4G04640		AT1G67623	AT4G14620
AT1G33600	AT1G31660	AT1G31240	AT1G34550	AT1G51400	AT1G33400		AT4G04690		AT1G67660	AT4G14660
AT1G33610	AT1G31690	AT1G31280	AT1G34570	AT1G51430	AT1G33410		AT4G04695		AT1G67730	AT4G14760
AT1G33680	AT1G31730	AT1G31300	AT1G34630	AT1G51450	AT1G33415		AT4G04750		AT1G67785	AT4G14830
AT1G33720	AT1G31760	AT1G31330	AT1G34640	AT1G51500	AT1G33420		AT4G04850		AT1G67792	AT4G14890
AT1G33760	AT1G31780	AT1G31335	AT1G34750	AT1G51510	AT1G33470		AT4G04890		AT1G67800	AT4G14990
AT1G33770	AT1G31790	AT1G31340	AT1G34780	AT1G51520	AT1G33490		AT4G05180		AT1G67840	AT4G15440
AT1G33780	AT1G31800	AT1G31350	AT1G34844	AT1G51538	AT1G33520		AT4G05400		AT1G67850	AT4G15450
AT1G33800	AT1G31810	AT1G31360	AT1G35140	AT1G51540	AT1G33560		AT4G05690		AT1G67880	AT4G15510
AT1G33810	AT1G31812	AT1G31410	AT1G35160	AT1G51550	AT1G33590		AT4G05845		AT1G67890	AT4G15545
AT1G33930	AT1G31814	AT1G31420	AT1G35190	AT1G51560	AT1G33600		AT4G06534		AT1G67900	AT4G15560
AT1G33970	AT1G31817	AT1G31440	AT1G35210	AT1G51580	AT1G06677		AT4G06665		AT1G67920	AT4G15760
AT1G33980	AT1G31820	AT1G31460	AT1G35220	AT1G51600	AT1G33610		AT4G06746		AT1G67930	AT4G15800
AT1G33990	AT1G31830	AT1G31470	AT1G35230	AT1G51610	AT1G33680		AT4G06880		AT1G67960	AT4G15920
AT1G06717	AT1G06453	AT1G31480	AT1G06837	AT1G51630	AT1G33760		AT4G07625		AT1G67970	AT4G16140
AT1G34010	AT1G31850	AT1G31500	AT1G35340	AT1G51645	AT1G33770		AT4G07825		AT1G68000	AT4G16146
AT1G34020	AT1G06467	AT1G31540	AT1G35350	AT1G51650	AT1G33780		AT4G08015		AT1G68010	AT4G16370
AT1G34030	AT1G31870	AT1G31550	AT1G06873	AT1G51660	AT1G33800		AT4G08230		AT1G68020	AT4G16380
AT1G06743	AT1G31910	AT1G06447	AT1G06877	AT1G51670	AT1G33810		AT4G08615		AT1G68050	AT4G16410
AT1G34065	AT1G31920	AT1G06443	AT1G35420	AT1G51680	AT1G33970		AT4G08625		AT1G68070	AT4G16520
AT1G34110	AT1G31930	AT1G31580	AT1G35430	AT1G51690	AT1G33980		AT4G08685		AT1G68080	AT4G16650
AT1G34120	AT1G31940	AT1G31600	AT1G35460	AT1G51700	AT1G33990		AT4G08690		AT1G68120	AT4G16845
AT1G34130	AT1G06473	AT1G31650	AT1G35470	AT1G51710	AT1G34000		AT4G08850		AT1G68130	AT4G16983
AT1G34150	AT1G06487	AT1G31660	AT1G35510	AT1G51730	AT1G34010		AT4G08920		AT1G68160	AT4G16990
AT1G34200	AT1G31970	AT1G31690	AT1G35516	AT1G51745	AT1G34020		AT4G08930		AT1G68185	AT4G17090
AT1G34210	AT1G31990	AT1G31730	AT1G35560	AT1G51760	AT1G34030		AT4G08950		AT1G68190	AT4G17098
AT1G34220	AT1G32050	AT1G31760	AT1G35580	AT1G51805	AT1G06743		AT4G09153		AT1G68340	AT4G17240
AT1G34260	AT1G32060	AT1G31780	AT1G35610	AT1G51940	AT1G34110		AT4G09350		AT1G68410	AT4G17420
AT1G34270	AT1G32070	AT1G31790	AT1G35620	AT1G51950	AT1G34120		AT4G09495		AT1G68440	AT4G17570
AT1G34300	AT1G32080	AT1G31800	AT1G35660	AT1G51960	AT1G34130		AT4G09555		AT1G68490	AT4G17680
AT1G34315	AT1G32090	AT1G31810	AT1G35670	AT1G51965	AT1G34150		AT4G09640		AT1G68520	AT4G17730
AT1G34320	AT1G32120	AT1G31812	AT1G35680	AT1G51980	AT1G34180		AT4G09650		AT1G68526	AT4G17740
AT1G34340	AT1G32127	AT1G31814	AT1G35710	AT1G52000	AT1G34190		AT4G09975		AT1G68530	AT4G17810
AT1G34350	AT1G32130	AT1G31820	AT1G35720	AT1G52030	AT1G34200		AT4G10080		AT1G68540	AT4G17870
AT1G34360	AT1G32150	AT1G31830	AT1G36050	AT1G52040	AT1G34210		AT4G10120		AT1G68550	AT4G17880
AT1G06753	AT1G32160	AT1G06453	AT1G36070	AT1G52080	AT1G34220		AT4G10340		AT1G68560	AT4G17890
AT1G34418	AT1G32170	AT1G31850	AT1G36160	AT1G52140	AT1G34245		AT4G10360		AT1G68580	AT4G17950
AT1G34420	AT1G32172	AT1G06467	AT1G36280	AT1G07793	AT1G34260		AT4G10600		AT1G68590	AT4G17960
AT1G34430	AT1G32190	AT1G31870	AT1G36310	AT1G52200	AT1G34270		AT4G11175		AT1G68600	AT4G18070
AT1G34470	AT1G32200	AT1G31910	AT1G36320	AT1G52230	AT1G34300		AT4G11280		AT1G68660	AT4G18100
AT1G34550	AT1G32210	AT1G31920	AT1G36370	AT1G52260	AT1G34315		AT4G11360		AT1G68670	AT4G18140
AT1G34570	AT1G32230	AT1G31930	AT1G36380	AT1G52280	AT1G34320		AT4G11530		AT1G68680	AT4G18170
AT1G34630	AT1G32240	AT1G31940	AT1G36390	AT1G52290	AT1G34340		AT4G11900		AT1G68720	AT4G18230
AT1G34640	AT1G32260	AT1G06473	AT1G36730	AT1G52300	AT1G34350		AT4G12290		AT1G68730	AT4G18390
AT1G34750	AT1G32280	AT1G06487	AT1G36980	AT1G52320	AT1G34360		AT4G12300		AT1G68770	AT4G18440
AT1G34760	AT1G32310	AT1G31970	AT1G36992	AT1G52330	AT1G06753		AT4G12310		AT1G68795	AT4G18480
AT1G34780	AT1G32330	AT1G31990	AT1G37130	AT1G52342	AT1G34380		AT4G12320		AT1G68820	AT4G18570
AT1G34844	AT1G32340	AT1G32050	AT1G07027	AT1G52347	AT1G34418		AT4G12390		AT1G68830	AT4G18670
AT1G35140	AT1G32360	AT1G32060	AT1G38131	AT1G52360	AT1G34420		AT4G12420		AT1G68872	AT4G18700
AT1G35160	AT1G32370	AT1G32070	AT1G41830	AT1G52370	AT1G34430		AT4G12600		AT1G68890	AT4G18710
AT1G35210	AT1G32380	AT1G32080	AT1G41880	AT1G52380	AT1G34470		AT4G12730		AT1G68910	AT4G18760
AT1G35220	AT1G06547	AT1G32090	AT1G42440	AT1G52400	AT1G34550		AT4G12800		AT1G68920	AT4G18820
AT1G35340	AT1G32400	AT1G32120	AT1G42470	AT1G52420	AT1G34570		AT4G12830		AT1G69010	AT4G19006
AT1G35350	AT1G32410	AT1G32127	AT1G42480	AT1G52500	AT1G34640		AT4G12917		AT1G69020	AT4G19095
AT1G06867	AT1G32415	AT1G32130	AT1G42540	AT1G52510	AT1G34750		AT4G12970		AT1G69030	AT4G19120
AT1G35420	AT1G32440	AT1G32150	AT1G42550	AT1G52520	AT1G34770		AT4G12980		AT1G69040	AT4G19160
AT1G35430	AT1G32450	AT1G32160	AT1G42960	AT1G52540	AT1G34780		AT4G13100		AT1G69060	AT4G19170
AT1G35460	AT1G32460	AT1G32170	AT1G42970	AT1G52550	AT1G34844		AT4G13195		AT1G69170	AT4G19200
AT1G35467	AT1G32470	AT1G32190	AT1G42990	AT1G52565	AT1G35140		AT4G13250		AT1G69252	AT4G19220
AT1G35470	AT1G32490	AT1G32200	AT1G43000	AT1G52590	AT1G35160		AT4G13350		AT1G69260	AT4G19395
AT1G35510	AT1G32500	AT1G32210	AT1G43130	AT1G52618	AT1G35190		AT4G13500		AT1G69270	AT4G19410
AT1G35515	AT1G32520	AT1G32230	AT1G43160	AT1G52620	AT1G35210		AT4G13575		AT1G69295	AT4G19530
AT1G35516	AT1G32530	AT1G32240	AT1G43170	AT1G52710	AT1G35220		AT4G13670		AT1G69340	AT4G19610
AT1G35560	AT1G32540	AT1G32260	AT1G43190	AT1G52720	AT1G35230		AT4G13720		AT1G69360	AT4G19670
AT1G35580	AT1G32550	AT1G32280	AT1G43245	AT1G52730	AT1G35340		AT4G13830		AT1G69370	AT4G19700
AT1G35610	AT1G32580	AT1G32310	AT1G43560	AT1G52740	AT1G35350		AT4G14030		AT1G69380	AT4G19840
AT1G35620	AT1G06597	AT1G32330	AT1G43580	AT1G52760	AT1G06873		AT4G14320		AT1G69390	AT4G19860
AT1G35660	AT1G32610	AT1G32340	AT1G43620	AT1G52770	AT1G06867		AT4G14350		AT1G69410	AT4G20130
AT1G35670	AT1G32630	AT1G32350	AT1G43670	AT1G52800	AT1G35353		AT4G14400		AT1G69420	AT4G20220
AT1G35680	AT1G32640	AT1G32360	AT1G43690	AT1G52825	AT1G35420		AT4G14440		AT1G69430	AT4G20290
AT1G35710	AT1G32690	AT1G32370	AT1G43700	AT1G52870	AT1G35430		AT4G14540		AT1G69450	AT4G20760
AT1G35720	AT1G32700	AT1G32380	AT1G43710	AT1G52880	AT1G35460		AT4G14620		AT1G69460	AT4G20870
AT1G35780	AT1G32730	AT1G06547	AT1G43765	AT1G52890	AT1G35470		AT4G14830		AT1G69485	AT4G20960
AT1G36050	AT1G32740	AT1G32400	AT1G43770	AT1G52930	AT1G35510		AT4G14870		AT1G69510	AT4G21192
AT1G36070	AT1G06613	AT1G32410	AT1G43850	AT1G52950	AT1G35515		AT4G14890		AT1G69550	AT4G21215
AT1G36160	AT1G32760	AT1G32440	AT1G43860	AT1G52980	AT1G35516		AT4G14900		AT1G69587	AT4G21280
AT1G36180	AT1G32790	AT1G32450	AT1G07233	AT1G53000	AT1G35560		AT4G14930		AT1G69610	AT4G21326
AT1G36280	AT1G32810	AT1G32460	AT1G43890	AT1G53025	AT1G35580		AT4G15000		AT1G69640	AT4G21445
AT1G36310	AT1G32860	AT1G32470	AT1G43900	AT1G53035	AT1G35610		AT4G15450		AT1G69670	AT4G21570
AT1G36320	AT1G32870	AT1G32490	AT1G43980	AT1G53040	AT1G35620		AT4G15500		AT1G69680	AT4G21620
AT1G36370	AT1G32900	AT1G32500	AT1G44000	AT1G53060	AT1G35660		AT4G15510		AT1G69690	AT4G21670
AT1G36380	AT1G32920	AT1G32520	AT1G07243	AT1G53070	AT1G35670		AT4G15530		AT1G69730	AT4G21870
AT1G36390	AT1G32928	AT1G32530	AT1G44100	AT1G53110	AT1G35680		AT4G15540		AT1G69740	AT4G21890
AT1G36730	AT1G32940	AT1G32540	AT1G44125	AT1G53120	AT1G35710		AT4G15545		AT1G69750	AT4G21910
AT1G36980	AT1G32990	AT1G32550	AT1G44170	AT1G53170	AT1G35720		AT4G15550		AT1G69760	AT4G21940
AT1G36990	AT1G33040	AT1G32580	AT1G44350	AT1G53190	AT1G36050		AT4G15560		AT1G69780	AT4G21960
AT1G37130	AT1G33050	AT1G06597	AT1G44414	AT1G53200	AT1G36070		AT4G15975		AT1G69790	AT4G22150
AT1G07027	AT1G33060	AT1G32610	AT1G44446	AT1G53210	AT1G36160		AT4G16140		AT1G69830	AT4G22190
AT1G38131	AT1G33102	AT1G32640	AT1G44575	AT1G53230	AT1G36180		AT4G16141		AT1G69840	AT4G22200
AT1G41830	AT1G33110	AT1G32690	AT1G44750	AT1G53240	AT1G36280		AT4G16146		AT1G69850	AT4G22250
AT1G41880	AT1G33170	AT1G32700	AT1G44770	AT1G53280	AT1G36310		AT4G16340		AT1G69870	AT4G22290
AT1G42440	AT1G33230	AT1G32730	AT1G44780	AT1G53290	AT1G36320		AT4G16370		AT1G69890	AT4G22530
AT1G42470	AT1G33240	AT1G32740	AT1G44790	AT1G53300	AT1G36370		AT4G16380		AT1G69910	AT4G22540
AT1G42480	AT1G33250	AT1G32760	AT1G44810	AT1G53310	AT1G36380		AT4G16410		AT1G69935	AT4G22550
AT1G42540	AT1G33260	AT1G32790	AT1G44820	AT1G53320	AT1G36390		AT4G16490		AT1G69940	AT4G22560
AT1G42550	AT1G33265	AT1G32810	AT1G44835	AT1G53330	AT1G36622		AT4G16610		AT1G69960	AT4G22755
AT1G42960	AT1G33270	AT1G32860	AT1G44890	AT1G53380	AT1G36730		AT4G16690		AT1G69980	AT4G22890
AT1G42970	AT1G33290	AT1G32870	AT1G44895	AT1G53400	AT1G36980		AT4G16780		AT1G70000	AT4G23060
AT1G42990	AT1G33330	AT1G32920	AT1G44910	AT1G53430	AT1G36990		AT4G16880		AT1G70060	AT4G23440
AT1G43000	AT1G33360	AT1G32928	AT1G44920	AT1G53440	AT1G37130		AT4G16890		AT1G70090	AT4G23600
AT1G43130	AT1G06673	AT1G32930	AT1G44960	AT1G53450	AT1G07027		AT4G16983		AT1G70100	AT4G23630
AT1G43170	AT1G33390	AT1G32940	AT1G45000	AT1G53460	AT1G38131		AT4G16990		AT1G70140	AT4G23690
AT1G43190	AT1G33400	AT1G06637	AT1G45010	AT1G53470	AT1G41880		AT4G17085		AT1G70150	AT4G23710
AT1G43245	AT1G33410	AT1G32960	AT1G45050	AT1G53480	AT1G42430		AT4G17340		AT1G70160	AT4G23730
AT1G43560	AT1G33415	AT1G32990	AT1G45110	AT1G53510	AT1G42440		AT4G17370		AT1G70180	AT4G23740
AT1G43580	AT1G33420	AT1G33040	AT1G45145	AT1G53530	AT1G42470		AT4G17460		AT1G70190	AT4G23750
AT1G07173	AT1G33470	AT1G33050	AT1G45150	AT1G07903	AT1G42480		AT4G17490		AT1G70200	AT4G23840
AT1G43620	AT1G33475	AT1G33055	AT1G45160	AT1G53560	AT1G42540		AT4G17500		AT1G70209	AT4G23930
AT1G43670	AT1G33480	AT1G33060	AT1G45165	AT1G53570	AT1G42550		AT4G17670		AT1G70230	AT4G23950
AT1G43690	AT1G33490	AT1G33102	AT1G45170	AT1G53580	AT1G42960		AT4G17680		AT1G70280	AT4G23980
AT1G43700	AT1G33520	AT1G33110	AT1G45180	AT1G53625	AT1G42990		AT4G17810		AT1G70290	AT4G24090
AT1G43710	AT1G33560	AT1G33170	AT1G45201	AT1G53633	AT1G43000		AT4G17870		AT1G70300	AT4G24210
AT1G43765	AT1G33590	AT1G33230	AT1G45207	AT1G53645	AT1G43130		AT4G18100		AT1G70310	AT4G24220
AT1G43770	AT1G33600	AT1G33240	AT1G45233	AT1G53650	AT1G43170		AT4G18197		AT1G70335	AT4G24240
AT1G43850	AT1G33610	AT1G33250	AT1G45248	AT1G53670	AT1G43190		AT4G18203		AT1G70350	AT4G24490
AT1G43860	AT1G33680	AT1G33260	AT1G45249	AT1G53710	AT1G43245		AT4G18205		AT1G70400	AT4G24660
AT1G07233	AT1G33720	AT1G33265	AT1G45230	AT1G53760	AT1G43560		AT4G18210		AT1G70410	AT4G24780
AT1G43890	AT1G33770	AT1G33270	AT1G45332	AT1G53770	AT1G43580		AT4G18250		AT1G70420	AT4G24800
AT1G43900	AT1G33780	AT1G33290	AT1G45474	AT1G53780	AT1G43620		AT4G18253		AT1G70480	AT4G24960
AT1G43980	AT1G33800	AT1G33330	AT1G45688	AT1G53840	AT1G43690		AT4G18390		AT1G70490	AT4G24972
AT1G44000	AT1G33810	AT1G33350	AT1G45976	AT1G53910	AT1G43700		AT4G18460		AT1G70518	AT4G25050
AT1G44100	AT1G33970	AT1G06673	AT1G46554	AT1G53920	AT1G43710		AT4G18480		AT1G70520	AT4G25080
AT1G44125	AT1G33980	AT1G33390	AT1G46768	AT1G54010	AT1G43770		AT4G18570		AT1G70530	AT4G25290
AT1G44170	AT1G33990	AT1G33400	AT1G47056	AT1G54020	AT1G43850		AT4G18660		AT1G70581	AT4G25315
AT1G44350	AT1G06717	AT1G33410	AT1G47128	AT1G54030	AT1G43860		AT4G18670		AT1G70590	AT4G25835
AT1G44414	AT1G34010	AT1G33415	AT1G07323	AT1G54040	AT1G07233		AT4G18740		AT1G70610	AT4G25910
AT1G44446	AT1G34020	AT1G33420	AT1G47200	AT1G54050	AT1G43890		AT4G18760		AT1G70640	AT4G25940
AT1G44575	AT1G34030	AT1G33470	AT1G47210	AT1G54060	AT1G43900		AT4G18800		AT1G70660	AT4G25990
AT1G44740	AT1G06743	AT1G33475	AT1G47230	AT1G54090	AT1G43980		AT4G18810		AT1G70700	AT4G26070
AT1G44750	AT1G34065	AT1G33480	AT1G47240	AT1G54095	AT1G44000		AT4G18880		AT1G70730	AT4G26080
AT1G44770	AT1G34110	AT1G33490	AT1G47250	AT1G54100	AT1G07243		AT4G19110		AT1G70740	AT4G26110
AT1G44790	AT1G34120	AT1G33520	AT1G47260	AT1G54115	AT1G44100		AT4G19160		AT1G70750	AT4G26130
AT1G44810	AT1G34130	AT1G33560	AT1G47278	AT1G54120	AT1G44125		AT4G19170		AT1G70760	AT4G26230
AT1G44820	AT1G34150	AT1G33590	AT1G47310	AT1G54130	AT1G44130		AT4G19420		AT1G70770	AT4G26520
AT1G44835	AT1G34190	AT1G33600	AT1G47330	AT1G54150	AT1G44170		AT4G19450		AT1G70780	AT4G26540
AT1G44890	AT1G34200	AT1G06677	AT1G47340	AT1G54200	AT1G44350		AT4G19530		AT1G70790	AT4G26542
AT1G44895	AT1G34210	AT1G33610	AT1G47380	AT1G54210	AT1G44414		AT4G19650		AT1G70800	AT4G26555
[truncated: 13,642 more rows]

## Sheet: Table S3
TABLE S3 Venn diagram.
Categories	Total	Genes
WT_HD > WT_UD	166	AT4G29950
WT_HD > HDA6-OX2_HD		AT1G49500
WT_HD > hac1_HD		AT2G06050
		AT5G49520
		AT1G51790
		AT1G52400
		AT3G14360
		AT1G71110
		AT1G78080
		AT3G23580
		AT2G03980
		AT3G13870
		AT3G05640
		AT1G70700
		AT1G17370
		AT1G32928
		AT3G23590
		AT2G07555
		AT1G30320
		AT1G32650
		AT5G41590
		AT3G57760
		AT3G11470
		AT4G14340
		AT4G31800
		AT4G12005
		AT3G15790
		AT3G43270
		AT3G50620
		AT5G42650
		AT4G27852
		AT2G39020
		AT3G17120
		AT1G52730
		AT2G33370
		AT4G24220
		AT5G10300
		AT5G21970
		AT1G58270
		AT3G57450
		AT3G47341
		AT2G30270
		AT5G62000
		AT1G22490
		AT3G15720
		AT1G11440
		AT1G19570
		AT1G15720
		AT2G41475
		AT4G08870
		AT4G18140
		AT3G63010
		AT1G64200
		AT2G39420
		AT5G01275
		AT1G28040
		AT4G34230
		AT1G72180
		AT5G18610
		AT3G05220
		AT2G34930
		AT3G16470
		AT3G05120
		AT2G30250
		AT5G24780
		AT1G75220
		AT4G00310
		AT5G65870
		AT5G15650
		AT3G52800
		AT5G52120
		AT1G09457
		AT3G27960
		AT3G29575
		AT1G72520
		AT3G07045
		AT5G57630
		AT5G12200
		AT4G31805
		AT1G32640
		AT1G51760
		AT3G02150
		AT1G06640
		AT1G01030
		AT2G43510
		AT2G38760
		AT5G20190
		AT3G53490
		AT1G58200
		AT4G23600
		AT5G02045
		AT2G46505
		AT1G44790
		AT1G73210
		AT1G76790
		AT1G75490
		AT1G14250
		AT4G38800
		AT1G35580
		AT1G74950
		AT5G61270
		AT3G26520
		AT4G30530
		AT4G39690
		AT2G22450
		AT5G00870
		AT4G21910
		AT1G78070
		AT5G08135
		AT5G05600
		AT1G20890
		AT4G15440
		AT5G01380
		AT1G51160
		AT1G32920
		AT1G06323
		AT4G32790
		AT5G41600
		AT1G30135
		AT3G13770
		AT5G57910
		AT5G05140
		AT2G33380
		AT2G27690
		AT4G18440
		AT4G21570
		AT2G01450
		AT5G60890
		AT1G66760
		AT5G23820
		AT1G19190
		AT1G52410
		AT2G24545
		AT4G19200
		AT5G50940
		AT4G33467
		AT4G23060
		AT1G19580
		AT4G18170
		AT4G29700
		AT2G46510
		AT2G44840
		AT4G15920
		AT1G22570
		AT3G25770
		AT5G24770
		AT3G48350
		AT1G62660
		AT5G54940
		AT1G24070
		AT2G27230
		AT5G09865
		AT2G22500
		AT4G03420
		AT3G25760
		AT3G59050
		AT5G08980
		AT2G06255
		AT5G44420
		AT2G34810
		AT1G61890
		AT3G45140
		AT1G52040
		AT5G57660
		AT4G36648
		AT5G47240
WT_HD > WT_UD	329	AT2G42780
WT_HD > hac1_HD		AT4G22780
		AT3G26840
		AT3G28930
		AT2G09670
		AT1G80840
		AT4G15280
		AT3G09920
		AT4G12000
		AT2G26530
		AT5G58720
		AT1G50640
		AT5G43420
		AT1G10410
		AT3G01970
		AT1G25500
		AT3G62010
		AT5G26030
		AT3G61190
		AT4G17895
		AT5G01095
		AT5G17860
		AT3G04010
		AT4G29790
		AT2G42760
		AT5G36925
		AT2G21490
		AT4G21560
		AT1G68340
		AT5G22545
		AT3G02460
		AT5G06885
		AT5G56760
		AT1G69935
		AT3G27210
		AT4G20860
		AT3G03050
		AT2G42350
		AT1G58420
		AT5G03204
		AT2G37760
		AT3G49350
		AT4G31780
		AT3G05500
		AT4G05020
		AT5G07920
		AT3G57260
		AT5G07730
		AT5G19100
		AT1G48430
		AT1G80820
		AT2G46520
		AT4G37140
		AT1G28190
		AT4G05100
		AT1G23850
		AT1G01660
		AT3G23250
		AT3G48760
		AT4G21850
		AT1G01650
		AT4G29930
		AT4G35110
		AT1G17430
		AT3G58730
		AT4G36900
		AT1G14780
		AT4G14370
		AT2G32150
		AT5G53060
		AT3G57460
		AT2G43290
		AT5G24590
		AT3G59360
		AT1G19680
		AT1G51780
		AT2G22760
		AT1G18300
		AT3G55980
		AT1G70800
		AT5G56840
		AT3G01055
		AT4G11890
		AT3G07700
		AT5G45410
		AT5G45630
		AT5G54390
		AT4G36510
		AT2G16720
		AT2G31710
		AT1G03080
		AT4G30600
		AT5G43780
		AT2G21500
		AT5G16360
		AT5G16910
		AT1G74100
		AT1G71360
		AT2G26540
		AT5G05150
		AT4G29160
		AT2G32140
		AT1G45145
		AT4G05010
		AT3G15500
		AT1G66100
		AT4G07845
		AT4G23210
		AT1G55160
		AT5G40460
		AT1G05323
		AT3G09910
		AT5G53750
		AT5G58680
		AT3G20390
		AT5G64750
		AT1G06620
		AT3G50760
		AT1G69790
		AT5G13800
		AT5G52310
		AT3G06550
		AT4G11911
		AT4G33145
		AT1G70140
		AT5G02170
		AT2G25460
		AT2G22770
		AT5G13310
		AT1G76040
		AT4G31870
		AT3G17810
		AT1G02900
		AT5G01540
		AT5G19230
		AT4G29780
		AT5G61780
		AT5G59400
		AT4G27654
		AT1G10865
		AT5G67500
		AT1G59910
		AT1G13990
		AT1G62370
		AT2G36815
		AT5G63160
		AT5G20230
		AT1G19660
		AT2G43020
		AT4G13400
		AT3G16400
		AT3G50280
		AT1G08920
		AT2G44578
		AT5G10410
		AT5G57150
		AT1G05387
		AT2G14290
		AT5G63970
		AT4G11350
		AT5G12340
		AT2G38250
		AT4G17230
		AT2G46650
		AT5G65300
		AT2G34600
		AT1G09557
		AT3G54020
		AT1G32630
		AT5G09980
		AT1G09970
		AT4G08565
		AT2G38240
		AT3G43250
		AT3G04060
		AT1G29330
		AT5G67220
		AT4G28300
		AT5G53360
		AT5G57140
		AT1G69370
		AT5G45130
		AT1G60190
		AT5G45490
		AT2G43010
		AT3G46700
		AT5G38710
		AT3G50770
		AT4G21790
		AT4G36950
		AT1G34420
		AT1G01470
		AT2G14750
		AT1G09940
		AT2G39050
		AT2G39030
		AT4G27657
		AT5G50370
		AT2G29640
		AT1G09987
		AT2G32930
		AT4G15765
		AT1G15010
		AT4G05870
		AT3G08720
		AT5G13190
		AT5G49525
		AT5G27520
		AT2G18690
		AT5G28830
		AT5G60300
		AT5G17850
		AT5G19110
		AT3G19970
		AT2G22880
		AT1G05473
		AT1G79680
		AT5G41810
		AT4G18980
		AT2G27080
		AT1G61340
		AT3G55050
		AT1G80245
		AT2G18090
		AT1G71697
		AT1G49832
		AT1G20970
		AT1G44350
		AT4G27500
		AT3G25780
		AT4G33150
		AT4G37010
		AT1G73480
		AT1G78280
		AT5G27930
		AT2G28400
		AT2G39330
		AT1G13060
		AT1G62320
		AT5G54470
		AT3G50930
		AT1G17420
		AT5G58350
		AT5G09876
		AT2G02870
		AT1G76650
		AT5G44050
		AT3G19580
		AT1G77370
		AT1G28480
		AT4G28088
		AT4G36380
		AT1G29290
		AT3G59880
		AT4G30996
		AT5G28237
		AT3G14050
		AT4G07815
		AT4G18010
		AT1G76580
		AT4G12790
		AT1G72855
		AT1G78660
		AT5G59820
		AT3G28340
		AT4G18930
		AT1G28370
		AT2G37040
		AT1G07430
		AT1G69260
		AT5G21960
		AT1G52030
		AT1G24330
		AT2G21780
		AT2G22330
		AT4G32480
		AT1G29340
		AT1G54020
		AT2G46270
		AT3G55410
		AT3G16860
		AT4G17100
		AT5G22540
		AT3G55940
		AT5G01250
		AT2G42360
		AT4G16740
		AT1G72440
		AT1G76170
		AT5G52410
		AT3G03535
		AT5G03135
		AT5G24290
		AT5G17000
		AT2G35290
		AT2G47190
		AT3G55970
		AT1G68795
		AT4G28085
		AT2G02860
		AT1G80160
		AT5G60290
		AT1G10090
		AT1G69610
		AT2G23450
		AT2G32510
		AT3G44860
		AT1G79250
		AT5G25910
		AT3G45040
		AT3G22290
		AT5G56980
		AT1G73080
		AT2G30040
		AT1G65390
		AT3G10260
		AT4G10390
		AT1G76070
		AT1G52890
		AT1G61610
		AT2G29460
		AT5G42380
		AT4G28140
		AT1G26730
		AT5G25770
		AT2G22910
		AT5G09665
		AT5G13330
		AT2G17840
WT_HD > WT_UD	10	AT1G63030
WT_HD > HDA6-OX2_HD		AT5G38120
		AT5G07720
		AT1G10370
		AT1G73325
		AT5G17490
		AT5G48170
		AT2G43535
		AT4G23690
		AT5G07010
WT_HD > HDA6-OX2_HD	2112	AT1G12840
WT_HD > hac1_HD		AT4G34980
		AT5G50110
		AT2G26900
		AT1G72450
		AT4G26555
		AT3G08510
		AT5G62890
		AT4G35920
		AT4G23710
		AT1G79700
		AT2G43750
		AT2G15080
		AT1G73360
		AT2G45695
		AT1G54410
		AT2G37678
		AT5G14440
		AT4G28570
		AT5G67360
		AT3G06130
		AT4G37180
		AT3G05660
		AT2G26990
		AT1G29890
		AT5G60215
		AT5G10605
		AT5G08760
		AT5G15170
		AT2G25250
		AT5G62720
		AT5G20250
		AT3G61870
		AT1G63360
		AT3G29010
		AT1G63430
		AT2G26330
		AT2G39280
		AT1G69295
		AT5G07095
		AT1G75730
		AT4G29940
		AT4G32470
		AT5G48545
		AT5G10980
		AT3G22380
		AT2G17320
		AT1G22630
		AT1G75580
		AT5G23090
		AT3G26240
		AT2G24420
		AT1G19870
		AT3G10010
		AT3G16500
		AT5G50180
		AT3G50810
		AT2G31360
		AT2G01830
		AT3G02910
		AT3G01885
		AT3G03605
		AT1G45050
		AT5G15410
		AT2G14210
		AT5G59800
		AT4G12800
		AT4G27430
		AT3G22320
		AT5G13180
		AT5G14740
		AT5G14880
		AT5G49950
		AT3G01795
		AT2G03550
		AT3G25700
		AT1G69420
		AT5G43320
		AT1G04120
		AT5G02960
		AT3G14880
		AT5G67240
		AT3G45600
		AT1G55460
		AT1G05023
		AT3G62140
		AT2G38010
		AT3G26810
		AT3G48810
		AT1G73460
		AT5G09850
		AT5G44020
		AT3G52590
		AT1G02475
		AT1G32470
		AT2G02060
		AT5G60400
		AT1G20696
		AT1G66150
		AT3G62630
		AT5G45790
		AT2G02710
		AT5G10290
		AT1G64980
		AT3G44735
		AT4G24660
		AT4G08810
		AT3G25030
		AT5G56710
		AT1G26800
		AT1G53510
		AT1G22370
		AT1G60790
		AT4G17890
		AT1G08380
		AT3G22900
		AT3G51880
		AT5G03110
		AT5G56550
		AT4G01995
		AT1G52000
		AT2G41082
		AT5G40240
		AT4G03811
		AT1G67900
		AT4G28550
		AT1G48200
		AT2G45830
		AT5G59480
		AT1G51080
		AT4G19410
		AT3G25545
		AT5G02565
		AT3G29100
		AT2G39770
		AT5G16130
		AT2G29970
		AT4G09900
		AT5G46105
		AT1G01230
		AT4G33100
		AT2G34770
		AT3G49668
		AT3G50840
		AT4G35100
		AT1G72510
		AT4G08980
		AT3G17040
		AT1G64355
		AT1G04820
		AT2G03340
		AT3G19400
		AT3G61150
		AT1G30210
		AT5G45775
		AT5G24530
		AT4G18390
		AT5G61570
		AT4G34950
		AT5G34850
		AT3G54140
		AT5G63780
		AT1G27700
		AT4G09840
		AT5G66400
		AT1G35340
		AT4G01960
		AT4G04640
		AT1G57860
		AT4G30080
		AT1G58360
		AT3G51960
		AT2G05810
		AT3G25540
		AT5G50280
		AT2G41945
		AT2G28880
		AT1G70230
		AT3G27770
		AT5G19260
		AT2G01290
		AT4G38060
		AT1G04280
		AT4G10770
		AT3G26934
		AT4G31820
		AT1G04037
		AT2G36160
		AT1G05320
		AT1G61795
		AT2G07340
		AT1G48840
		AT3G25520
		AT3G46020
		AT4G19700
		AT2G16400
		AT2G44660
		AT4G28760
		AT1G22140
		AT1G30330
		AT1G30360
		AT5G49100
		AT3G26290
		AT5G59730
		AT3G51370
		AT3G53990
		AT4G39160
		AT1G11260
		AT5G62070
		AT2G25640
		AT2G16940
		AT3G10120
		AT4G08805
		AT2G31560
		AT1G47740
		AT1G32060
		AT5G25350
		AT3G61470
		AT4G25290
		AT4G05180
		AT3G07555
		AT5G48150
		AT2G40720
		AT2G39010
		AT3G47580
		AT1G55690
		AT2G04115
		AT2G37585
		AT4G37470
		AT4G24090
		AT2G14460
		AT1G32550
		AT1G03930
		AT2G03750
		AT3G60130
		AT5G06870
		AT3G46200
		AT3G19030
		AT1G63420
		AT1G29470
		AT2G46710
		AT3G11170
		AT1G79110
		AT5G04215
		AT1G68490
		AT5G52830
		AT2G34200
		AT1G72430
		AT3G01690
		AT2G46820
		AT3G51950
		AT5G47900
		AT1G60870
		AT1G69870
		AT2G02080
		AT5G66335
		AT1G22360
		AT5G02555
		AT1G13640
		AT1G33230
		AT3G02170
		AT2G46220
		AT2G37650
		AT3G62980
		AT5G21990
		AT1G64380
		AT4G16990
		AT1G72160
		AT3G26710
		AT1G71010
		AT4G20290
		AT2G23347
		AT1G20630
		AT3G29360
		AT4G17570
		AT1G31500
		AT1G04853
		AT5G15220
		AT5G64572
		AT5G46790
		AT2G32240
		AT2G19810
		AT3G24050
		AT1G02300
		AT3G28920
		AT1G06717
		AT4G17880
		AT5G40550
		AT1G05190
		AT1G30090
		AT5G07280
		AT5G50950
		AT2G37630
		AT1G04430
		AT5G38520
		AT3G55530
		AT2G41870
		AT2G18876
		AT1G49650
		AT1G68520
		AT3G23300
		AT1G11860
		AT1G20010
		AT1G55673
		AT5G43810
		AT4G36920
		AT1G58160
		AT3G23690
		AT3G07085
		AT3G08670
		AT1G17650
		AT2G31040
		AT5G47620
		AT4G16370
		AT4G13100
		AT3G10510
		AT1G19920
		AT3G56340
		AT4G01050
		AT2G44730
		AT1G34010
		AT1G67480
		AT4G15560
		AT3G14860
		AT2G18960
		AT1G03680
		AT5G16630
		AT5G10460
		AT1G71030
		AT3G55005
		AT5G19190
		AT1G75190
		AT3G53430
		AT5G48760
		AT1G66190
		AT4G40060
		AT2G47610
		AT1G28540
		AT3G04470
		AT3G16800
		AT5G66770
		AT3G63160
		AT1G62520
		AT5G56520
		AT5G05250
		AT5G58420
		AT4G30440
		AT5G24170
		AT1G70530
		AT4G12850
		AT1G32170
		AT5G62390
		AT5G47780
		AT2G47160
		AT1G24625
		AT1G75800
		AT1G21060
		AT3G06030
		AT3G49840
		AT5G11270
		AT1G19990
		AT2G42880
		AT1G50460
		AT1G61350
		AT5G06865
		AT1G49480
		AT2G43530
		AT3G28070
		AT1G49180
		AT2G01850
		AT5G43060
		AT1G76180
		AT3G45780
		AT5G06390
		AT3G04910
		AT2G42600
		AT1G28440
		AT3G02785
		AT5G64500
		AT4G15800
		AT3G57800
		AT5G59790
		AT5G45480
		AT3G06868
		AT4G37300
		AT1G27290
		AT2G18390
		AT1G78240
		AT5G16030
		AT3G16610
		AT4G14620
		AT3G20770
		AT4G36660
		AT2G04790
		AT5G54310
		AT4G34620
		AT1G55365
		AT1G16880
		AT3G45230
		AT3G49680
		AT5G09255
		AT1G66970
		AT4G28080
		AT1G68890
		AT3G10060
		AT1G26270
		AT4G10280
		AT1G14205
		AT5G35700
		AT3G01675
		AT3G26740
		AT5G19090
		AT4G29750
		AT4G26070
		AT1G09690
		AT5G65880
		AT1G73180
		AT5G18680
		AT1G73760
		AT2G27860
		AT1G28330
		AT2G42190
		AT2G36460
		AT1G51140
		AT1G66200
		AT2G18860
		AT3G43670
		AT1G50290
		AT2G36500
		AT5G67380
		AT1G16020
		AT2G18700
		AT4G39510
		AT4G09520
		AT2G45810
		AT2G42040
		AT1G58110
		AT1G01550
		AT4G21870
		AT2G40570
		AT1G74940
		AT2G45440
		AT1G13360
		AT3G10770
		AT3G09775
		AT5G55540
		AT1G10200
		AT2G04780
		AT1G07250
		AT4G04330
		AT1G09575
		AT2G26360
		AT1G04635
		AT1G07600
		AT5G42620
		AT5G46570
		AT5G13460
		AT4G21890
		AT3G14981
		AT5G61130
		AT2G22990
		AT5G21940
		AT3G02080
		AT3G09820
		AT5G60920
		AT1G50480
		AT5G58700
		AT2G22125
		AT5G09660
		AT4G38520
		AT3G54640
		AT1G06645
		AT4G03415
		AT2G16280
		AT3G05932
		AT4G31050
		AT5G60840
		AT1G14840
		AT5G23065
		AT5G07220
		AT2G39470
		AT1G14685
		AT2G41530
		AT2G02765
		AT2G01680
		AT1G13100
		AT1G33470
		AT4G24490
		AT5G11740
		AT1G08793
		AT5G38980
		AT4G24960
		AT4G22540
		AT2G20260
		AT5G67390
		AT2G41560
		AT3G21390
		AT1G67930
		AT3G23570
		AT3G47060
		AT5G09055
		AT3G56590
		AT1G60800
		AT4G34050
		AT5G01615
		AT2G23770
		AT2G34010
		AT1G70760
		AT3G17950
		AT1G18075
		AT5G52880
		AT5G09960
		AT2G18230
		AT1G08010
		AT2G14080
		AT4G26110
		AT1G68160
		AT2G02910
		AT3G54990
		AT3G20820
		AT5G44190
		AT1G09157
		AT5G24490
		AT1G17830
		AT3G51670
		AT5G61820
		AT5G04060
		AT2G33410
		AT5G02155
		AT1G03730
		AT5G35490
		AT4G17090
		AT2G41310
		AT4G36360
		AT5G35630
		AT3G59210
		AT1G68560
		AT1G18990
		AT2G23910
		AT5G15090
		AT1G30130
		AT5G54980
		AT2G47450
		AT1G20340
		AT1G09530
		AT1G67050
		AT2G41090
		AT3G44820
		AT1G66230
		AT1G23480
		AT1G65320
		AT5G42750
		AT2G03730
		AT4G27840
		AT3G09390
		AT4G38810
		AT3G04400
		AT1G07733
		AT3G11660
		AT5G42990
		AT3G22886
		AT2G43810
		AT1G70900
		AT1G27000
		AT5G09760
		AT3G06590
		AT2G42400
		AT4G35040
		AT2G46370
		AT1G09617
		AT4G37930
		AT5G05440
		AT2G18630
		AT1G54630
		AT5G58140
		AT5G35690
		AT2G02070
		AT3G52340
		AT5G02875
		AT2G27900
		AT3G05910
		AT3G52230
		AT1G47920
		AT2G18290
		AT1G28580
		AT3G19850
		AT2G40880
		AT1G56660
		AT5G44580
		AT5G44720
		AT3G13690
		AT1G30270
		AT1G77740
		AT5G43700
		AT1G70100
		AT3G27999
		AT5G25540
		AT1G35420
		AT4G03510
		AT3G25470
		AT5G42030
		AT5G08955
		AT1G69010
		AT1G60140
		AT5G14410
		AT3G57072
		AT5G37020
		AT3G52840
		AT2G32560
		AT5G46710
		AT3G50750
		AT2G28900
		AT5G55530
		AT3G62530
		AT2G29420
		AT2G42910
		AT1G31970
		AT5G53880
		AT4G27700
		AT2G24765
		AT5G57340
		AT3G53170
		AT4G27710
		AT5G61590
		AT4G23740
		AT4G18700
		AT4G36795
		AT3G10405
		AT3G59060
		AT4G18760
		AT2G46685
		AT1G75125
		AT3G27880
		AT3G16370
		AT1G10150
		AT4G28290
		AT5G04780
		AT1G53500
		AT4G25940
		AT4G03560
		AT4G25315
		AT5G08720
		AT3G45020
		AT5G25220
		AT1G31173
		AT3G18740
		AT3G61060
		AT5G09870
		AT5G57050
		AT5G50450
		AT1G69730
		AT1G64300
		AT1G53840
		AT5G27150
		AT2G22970
		AT4G30650
		AT5G46800
		AT3G21760
		AT1G35720
		AT3G25500
		AT5G52280
		AT1G78020
		AT2G14045
		AT2G40840
		AT3G50690
		AT1G19710
		AT2G22230
		AT4G34215
		AT2G38270
		AT3G26450
		AT2G28840
		AT5G10945
		AT5G27270
		AT3G22530
		AT2G16700
		AT1G30260
		AT5G61920
		AT2G39900
		AT5G08320
		AT2G32070
		AT5G61440
		AT5G09425
		AT3G02560
		AT3G28200
		AT5G16540
		AT3G27220
		AT5G02010
		AT1G03130
		AT2G42900
		AT2G33170
		AT3G05155
		AT1G13740
		AT1G52230
		AT2G40316
		AT5G14900
		AT5G64740
		AT4G15760
		AT1G55350
		AT5G06340
		AT5G19220
		AT1G14720
		AT5G53160
		AT3G55330
		AT1G69550
		AT4G00710
		AT3G17930
		AT4G17740
		AT1G12120
		AT5G64780
		AT5G64340
		AT1G12900
		AT1G69740
		AT2G22190
		AT2G38970
		AT4G31040
		AT1G45010
		AT5G54250
		AT1G69780
		AT2G37920
		AT5G64850
		AT3G60830
		AT4G00430
		AT3G54430
		AT3G51180
		AT1G47720
		AT5G55490
		AT5G23280
		AT4G32410
		AT3G45100
		AT1G07050
		AT2G45740
		AT4G38240
		AT1G76920
		AT3G10840
		AT5G15745
		AT3G07310
		AT1G20450
		AT5G08755
		AT1G54680
		AT4G09800
		AT4G01130
		AT3G03880
		AT1G76990
		AT3G13540
		AT4G26940
		AT2G26500
		AT3G43720
		AT1G21980
		AT2G45180
		AT4G08305
		AT3G59650
		AT1G05277
		AT3G60320
		AT1G68080
		AT2G26550
		AT1G72930
		AT3G22970
		AT1G70290
		AT1G76100
		AT2G26250
		AT3G16870
		AT1G56460
		AT2G32520
		AT1G51680
		AT3G55600
		AT2G15970
		AT3G23820
		AT1G69380
		AT4G02130
		AT2G37450
		AT4G09320
		AT1G27910
		AT4G36220
		AT3G24480
		AT5G05170
		AT3G59780
		AT3G06035
		AT2G30570
		AT5G66190
		AT4G11100
		AT4G36810
		AT4G17960
		AT1G04993
		AT3G25890
		AT1G49010
		AT3G24315
		AT3G11330
		AT2G39705
		AT1G69690
		AT5G46100
		AT5G47060
		AT4G13495
		AT4G14990
		AT5G65700
		AT1G68830
		AT1G04690
		AT3G22104
		AT4G14320
		AT4G05090
		AT1G74910
		AT5G11070
		AT1G63500
		AT4G40050
		AT4G19610
		AT4G27450
		AT3G08010
		AT1G72630
		AT4G18710
		AT5G47070
		AT5G62930
		AT1G09780
		AT3G47650
		AT5G05210
		AT1G51570
		AT4G12420
		AT5G40710
		AT5G07870
		AT3G25880
		AT3G11490
		AT5G45680
		AT4G11270
		AT5G67150
		AT1G48600
		AT2G40490
		AT1G75380
		AT1G07090
		AT1G31550
		AT1G31850
		AT5G27670
		AT4G26080
		AT5G67440
		AT1G31330
		AT4G21215
		AT3G46530
		AT2G22795
		AT3G03140
		AT3G29130
		AT1G70895
		AT1G48330
		AT3G28100
		AT3G60390
		AT5G14170
		AT3G03600
		AT3G24612
		AT3G56360
		AT3G19790
		AT3G61970
		AT4G14410
		AT3G07005
		AT4G21960
		AT2G04880
		AT3G05840
		AT3G11670
		AT1G74160
		AT4G10060
		AT2G03420
		AT5G64460
		AT1G78100
		AT4G39090
		AT5G20060
		AT4G37553
		AT5G61520
		AT3G05160
		AT2G36050
		AT2G29628
		AT2G37250
		AT3G53740
		AT1G62380
		AT2G23740
		AT5G60710
		AT1G68590
		AT2G28605
		AT1G06547
		AT3G26490
		AT3G27050
		AT5G05690
		AT5G63020
		AT1G12780
		AT1G30300
		AT3G10740
		AT3G04840
		AT3G04181
		AT3G20230
		AT3G04760
		AT1G32610
		AT3G01120
		AT1G08563
		AT3G20680
		AT2G32970
		AT5G45100
		AT1G44100
		AT5G41905
		AT1G75180
		AT3G27020
		AT4G12917
		AT5G01645
		AT1G21270
		AT3G26100
		AT2G34480
		AT2G04240
		AT4G24210
		AT2G28950
		AT5G04345
		AT2G06520
		AT1G65960
		AT4G36780
		AT5G56860
		AT2G06605
		AT2G15890
		AT3G63180
		AT2G20990
		AT1G13270
		AT5G15802
		AT5G13730
		AT1G75680
		AT3G02750
		AT5G24930
		AT1G12420
		AT1G56045
		AT3G52500
		AT4G28240
		AT2G27050
		AT1G71020
		AT1G60010
		AT3G53840
		AT3G43800
		AT5G16010
		AT2G36910
		AT4G06665
		AT1G21380
		AT1G66940
		AT2G26975
		AT2G45330
		AT4G00730
		AT5G65740
		AT2G19860
		AT1G05360
		AT1G21410
		AT1G31230
		AT1G08570
		AT3G10610
		AT3G08680
		AT1G15260
		AT2G22890
		AT3G15450
		AT1G30820
		AT4G20220
		AT2G30505
		AT1G69040
		AT3G55450
		AT1G48267
		AT2G47070
		AT1G13390
		AT4G32020
		AT2G01980
		AT4G23950
		AT1G79040
		AT5G40405
		AT2G02800
		AT5G10150
		AT3G23880
		AT2G41940
		AT3G55740
		AT5G40890
		AT3G23390
		AT2G40540
		AT3G11120
		AT2G01930
		AT3G54880
		AT3G03770
		AT2G03480
		AT5G15200
		AT3G63130
		AT2G09235
		AT1G51110
		AT5G67350
		AT5G38400
		AT4G22755
		AT3G44716
		AT5G43190
		AT2G19780
		AT1G44446
		AT5G17230
		AT1G49730
		AT1G43170
		AT2G43910
		AT1G76892
		AT1G76660
		AT1G62040
		AT4G01720
		AT1G68872
		AT3G16140
		AT2G23080
		AT3G47680
		AT1G75700
		AT4G16520
		AT5G63800
		AT1G15740
		AT4G21326
		AT4G12650
		AT2G07915
		AT3G57790
		AT1G68020
		AT1G56700
		AT2G25010
		AT5G39600
		AT3G45851
		AT3G60630
		AT4G37790
		AT1G12250
		AT3G14750
		AT1G62680
		AT4G38580
		AT5G28020
		AT5G23920
		AT3G04155
		AT1G75370
		AT1G72310
		AT5G39210
		AT4G31877
		AT1G12090
		AT2G28080
		AT5G60980
		AT3G27390
		AT3G02600
		AT5G63530
		AT1G13440
		AT3G15730
		AT2G30760
		AT1G22330
		AT3G62410
		AT1G03600
		AT2G41430
		AT3G47120
		AT4G26540
		AT2G32580
		AT4G29240
		AT4G37250
		AT2G25190
		AT1G72175
		AT2G20723
		AT5G55640
		AT3G15880
		AT3G23200
		AT3G14000
		AT3G49790
		AT3G48140
		AT3G26570
		AT2G42320
		AT2G18560
		AT1G14280
		AT5G13240
		AT5G46850
		AT3G27420
		AT4G31700
		AT3G56010
		AT2G04885
		AT1G61240
		AT1G58080
		AT4G09925
		AT1G19720
		AT1G13750
		AT4G14400
		AT3G47160
		AT1G33240
		AT3G62660
		AT3G21670
		AT1G09570
		AT3G28050
		AT2G23760
		AT2G09205
		AT1G28310
		AT3G48920
		AT3G22550
		AT1G12710
		AT5G62920
		AT5G15980
		AT1G48230
		AT5G07290
		AT2G21370
		AT1G52280
		AT2G33855
		AT2G03810
		AT4G34670
		AT1G68530
		AT5G50740
		AT2G34620
		AT4G07865
		AT2G40435
		AT5G25040
		AT2G29730
		AT1G03590
		AT3G50700
		AT2G04145
		AT1G05010
		AT4G39980
		AT1G21690
		AT3G63120
		AT3G53420
		AT1G75410
		AT1G15690
		AT2G23430
		AT1G49150
		AT1G53290
		AT1G18720
		AT2G05520
		AT1G13980
		AT1G07793
		AT3G50440
		AT3G48360
		AT4G28490
		AT3G02180
		AT1G09333
		AT4G19006
		AT1G24148
		AT1G73940
		AT4G06634
		AT4G16380
		AT3G46590
		AT2G04125
		AT2G31230
		AT5G43270
		AT2G38290
		AT3G11510
		AT2G18350
		AT4G33580
		AT1G15750
		AT2G19650
		AT2G19310
		AT1G77940
		AT5G62350
		AT1G35460
		AT1G30845
		AT1G69020
		AT3G12150
		AT2G24280
		AT1G53380
		AT1G51805
		AT3G13040
		AT4G12300
		AT5G44005
		AT2G45310
		AT4G37480
		AT1G47970
		AT5G23930
		AT3G15410
		AT2G18750
		AT3G63210
		AT4G36530
		AT3G47800
		AT5G23760
		AT2G44120
		AT5G07020
		AT4G28270
		AT2G26640
		AT5G25280
		AT1G12470
		AT3G29160
		AT1G14345
		AT5G57800
		AT3G11402
		AT4G01535
		AT3G43740
		AT4G18070
		AT4G34990
		AT2G08735
		AT5G60450
		AT1G68190
		AT1G68010
		AT5G27290
		AT3G16240
		AT4G14660
		AT1G02350
		AT2G30870
		AT4G09890
		AT1G49975
		AT1G60160
		AT5G41000
		AT4G09020
		AT3G29645
		AT3G25690
		AT3G01500
		AT3G54740
		AT4G06980
		AT1G28280
		AT1G31190
		AT3G50950
		AT5G54760
		AT1G75760
		AT1G53030
		AT5G10450
		AT4G33980
		AT1G26550
		AT5G24155
		AT1G57610
		AT2G28305
		AT1G54730
		AT2G34630
		AT3G14415
		AT5G35407
		AT3G03773
		AT1G02130
		AT2G28050
		AT4G19670
		AT2G47440
		AT4G16146
		AT1G05337
		AT3G16350
		AT3G55280
		AT5G11950
		AT3G66652
		AT5G02950
		AT4G35770
		AT2G03760
		AT2G22170
		AT3G16560
		AT3G53540
		AT3G16570
		AT4G18230
		AT3G21260
		AT3G12920
		AT1G04000
		AT2G05695
		AT5G62530
		AT4G40045
		AT2G10606
		AT1G29310
		AT4G18570
		AT2G09465
		AT2G22800
		AT3G20970
		AT1G47310
		AT5G57180
		AT3G14240
		AT1G73687
		AT3G54910
		AT5G55910
		AT2G07042
		AT1G51500
		AT1G04657
		AT3G60450
		AT1G18460
		AT5G21170
		AT4G09620
		AT1G68130
		AT1G72130
		AT1G05247
		AT4G15510
		AT4G11960
		AT3G20600
		AT5G44063
		AT2G21530
		AT4G14760
		AT2G18300
		AT5G65683
		AT3G08185
		AT1G57540
		AT5G61020
		AT1G45474
		AT1G23080
		AT5G08645
		AT3G17390
		AT1G61660
		AT1G68600
		AT2G22820
		AT4G09510
		AT5G16590
		AT2G17820
		AT2G20540
		AT1G75460
		AT3G01480
		AT5G12150
		AT2G18969
		AT1G71710
		AT2G45960
		AT2G03640
		AT4G30190
		AT3G06436
		AT5G16190
		AT5G59750
		AT5G25210
		AT5G48160
		AT1G55335
		AT5G46760
		AT1G31920
		AT4G14360
		AT3G09185
		AT2G04039
		AT1G08645
		AT5G08520
		AT4G12880
		AT1G72150
		AT2G28550
		AT4G23630
		AT5G54569
		AT2G41180
		AT5G14210
		AT5G27350
		AT1G63080
		AT2G30170
		AT1G08510
		AT5G54200
		AT1G03610
		AT4G24800
		AT1G19670
		AT1G14700
		AT1G19050
		AT3G02205
		AT3G30720
		AT2G16660
		AT2G44210
		AT2G03310
		AT3G48000
		AT1G13260
		AT4G19170
		AT4G03240
		AT1G34418
		AT1G20020
		AT5G39240
		AT1G53233
		AT5G41690
		AT1G14690
		AT1G06447
		AT5G13740
		AT2G14560
		AT3G60245
		AT5G09335
		AT4G17240
		AT3G08825
		AT5G57940
		AT5G60970
		AT5G04430
		AT5G15880
		AT1G45201
		AT3G58130
		AT3G10572
		AT4G20870
		AT3G02915
		AT1G55340
		AT3G52060
		AT2G18990
		AT2G26340
		AT2G39730
		AT3G13750
		AT5G06690
		AT2G26200
		AT1G19730
		AT5G61600
		AT2G28120
		AT1G09083
		AT3G52920
		AT4G28755
		AT1G60900
		AT3G12120
		AT5G44680
		AT3G21250
		AT5G67480
		AT5G59080
		AT4G34760
		AT1G19310
		AT1G33990
		AT5G22440
		AT2G17442
		AT1G49750
		AT5G07440
		AT5G06220
		AT1G59620
		AT1G03280
		AT3G04130
		AT5G12010
		AT3G11580
		AT1G07743
		AT4G15545
		AT3G50470
		AT4G04630
		AT5G43760
		AT5G58000
		AT3G56050
		AT2G42210
		AT1G33260
		AT2G36880
		AT5G57040
		AT2G30766
		AT3G61220
		AT1G31120
		AT1G52220
		AT5G27050
		AT5G63040
		AT1G49510
		AT1G26930
		AT4G32340
		AT1G21840
		AT1G70000
		AT3G12690
		AT5G56000
		AT1G05805
		AT5G65660
		AT3G26160
		AT1G10657
		AT2G37950
		AT1G57850
		AT2G03350
		AT2G26100
		AT2G20830
		AT1G64720
		AT4G06534
		AT3G07450
		AT3G45880
		AT1G09787
		AT1G54140
		AT1G01430
		AT1G76590
		AT2G44198
		AT5G41980
		AT1G08583
		AT2G32010
		AT1G66980
		AT4G14548
		AT5G53580
		AT5G66270
		AT2G24270
		AT4G38850
		AT4G02050
		AT1G53040
		AT5G67420
		AT4G03915
		AT1G63120
		AT3G63445
		AT5G46780
		AT5G09620
		AT1G79560
		AT5G56240
		AT1G30290
		AT4G39400
		AT4G22550
		AT3G45260
		AT2G41740
		AT2G46530
		AT3G46630
		AT5G65830
		AT4G17098
		AT1G23490
		AT1G04400
		AT1G23390
		AT1G65295
		AT1G09330
		AT5G48790
		AT1G79160
		AT5G05295
		AT4G01120
		AT4G23730
		AT3G44798
		AT5G52970
		AT1G17380
		AT1G67300
		AT1G22300
		AT1G24120
		AT2G08795
		AT4G19860
		AT1G43670
		AT3G61620
		AT5G43830
		AT5G22080
		AT2G23610
		AT2G29450
		AT5G63570
		AT5G28288
		AT3G07640
		AT5G28300
		AT3G17940
		AT3G06085
		AT1G09270
		AT4G37680
		AT5G61940
		AT1G29395
		AT4G13410
		AT1G20430
		AT5G40160
		AT1G19400
		AT2G23460
		AT1G32070
		AT5G28262
		AT2G30520
		AT3G46290
		AT3G02570
		AT5G42530
		AT1G52710
		AT5G14780
		AT3G03150
		AT5G58800
		AT1G69850
		AT2G26680
		AT2G44150
[truncated: 7,339 more rows]

## Sheet: Table S4
TABLE S4 The list of enriched Gene Ontology (GO) on 166 genes in the categories (WT_HD > WT_UD; WT_HD > hac1_HD; WT_HD > HDA6OX2_HD).
GO.ID	Term	Annotated	Count	Expected	p-value	q-value	Aspect	Genes	Origin input
GO:0009611	response to wounding	217	22	1.21	1.5e-21	8.58e-18	P	AT1G30135, AT1G32640, AT1G32920, AT1G51760, AT1G66760, AT1G70700, AT1G72520, AT1G74950, AT1G78080, AT2G27690, AT2G34810, AT2G46510, AT3G16470, AT3G45140, AT4G15440, AT4G23600, AT4G24220, AT5G10300, AT5G24770, AT5G42650, AT5G44420, AT5G47240	AT1G30135, AT1G32640, AT1G32920, AT1G51760, AT1G66760, AT1G70700, AT1G72520, AT1G74950, AT1G78080, AT2G27690, AT2G34810, AT2G46510, AT3G16470, AT3G45140, AT4G15440, AT4G23600, AT4G24220, AT5G10300, AT5G24770, AT5G42650, AT5G44420, AT5G47240
GO:0006950	response to stress	3567	56	19.88	6.9e-14	1.973e-10	P	AT1G19570, AT1G30135, AT1G32640, AT1G32920, AT1G35580, AT1G51760, AT1G52040, AT1G52400, AT1G52410, AT1G58200, AT1G66760, AT1G70700, AT1G72180, AT1G72520, AT1G74950, AT1G78080, AT2G06050, AT2G27690, AT2G30250, AT2G30270, AT2G33380, AT2G34810, AT2G34930, AT2G38760, AT2G43510, AT2G44840, AT2G46510, AT3G02150, AT3G05640, AT3G16470, AT3G23580, AT3G25760, AT3G25770, AT3G26520, AT3G27960, AT3G45140, AT4…	AT1G19570, AT1G30135, AT1G32640, AT1G32920, AT1G35580, AT1G51760, AT1G52040, AT1G52400, AT1G52410, AT1G58200, AT1G66760, AT1G70700, AT1G72180, AT1G72520, AT1G74950, AT1G78080, AT2G06050, AT2G27690, AT2G30250, AT2G30270, AT2G33380, AT2G34810, AT2G34930, AT2G38760, AT2G43510, AT2G44840, AT2G46510, AT3G02150, AT3G05640, AT3G16470, AT3G23580, AT3G25760, AT3G25770, AT3G26520, AT3G27960, AT3G45140, AT4…
GO:1901700	response to oxygen-containing compound	1537	35	8.57	5.9e-13	1.125e-09	P	AT1G19570, AT1G30135, AT1G32640, AT1G35580, AT1G52400, AT1G62660, AT1G70700, AT1G72520, AT1G74950, AT1G75490, AT1G78080, AT2G06050, AT2G33380, AT2G34810, AT2G38760, AT2G44840, AT2G46510, AT3G05120, AT3G05640, AT3G16470, AT3G25760, AT3G45140, AT3G52800, AT3G63010, AT4G15920, AT4G23060, AT4G23600, AT4G31800, AT5G24770, AT5G24780, AT5G42650, AT5G44420, AT5G49520, AT5G60890, AT5G62000	AT1G19570, AT1G30135, AT1G32640, AT1G35580, AT1G52400, AT1G62660, AT1G70700, AT1G72520, AT1G74950, AT1G75490, AT1G78080, AT2G06050, AT2G33380, AT2G34810, AT2G38760, AT2G44840, AT2G46510, AT3G05120, AT3G05640, AT3G16470, AT3G25760, AT3G45140, AT3G52800, AT3G63010, AT4G15920, AT4G23060, AT4G23600, AT4G31800, AT5G24770, AT5G24780, AT5G42650, AT5G44420, AT5G49520, AT5G60890, AT5G62000
GO:0001101	response to acid chemical	1182	29	6.59	1.4e-11	2.002e-08	P	AT1G19570, AT1G30135, AT1G32640, AT1G52400, AT1G62660, AT1G70700, AT1G72520, AT1G74950, AT1G78080, AT2G06050, AT2G33380, AT2G34810, AT2G38760, AT2G46510, AT3G05120, AT3G05640, AT3G16470, AT3G25760, AT3G45140, AT3G63010, AT4G23060, AT4G23600, AT4G31800, AT5G24770, AT5G24780, AT5G42650, AT5G44420, AT5G60890, AT5G62000	AT1G19570, AT1G30135, AT1G32640, AT1G52400, AT1G62660, AT1G70700, AT1G72520, AT1G74950, AT1G78080, AT2G06050, AT2G33380, AT2G34810, AT2G38760, AT2G46510, AT3G05120, AT3G05640, AT3G16470, AT3G25760, AT3G45140, AT3G63010, AT4G23060, AT4G23600, AT4G31800, AT5G24770, AT5G24780, AT5G42650, AT5G44420, AT5G60890, AT5G62000
GO:0009753	response to jasmonic acid	219	14	1.22	2.4e-11	2.746e-08	P	AT1G19570, AT1G30135, AT1G32640, AT1G70700, AT1G74950, AT2G34810, AT3G16470, AT3G45140, AT4G23600, AT5G24770, AT5G24780, AT5G42650, AT5G44420, AT5G60890	AT1G19570, AT1G30135, AT1G32640, AT1G70700, AT1G74950, AT2G34810, AT3G16470, AT3G45140, AT4G23600, AT5G24770, AT5G24780, AT5G42650, AT5G44420, AT5G60890
GO:0050896	response to stimulus	6373	71	35.52	1.5e-10	1.43e-07	P	AT1G19570, AT1G30135, AT1G32640, AT1G32920, AT1G35580, AT1G51760, AT1G52040, AT1G52400, AT1G52410, AT1G58200, AT1G61890, AT1G62660, AT1G66760, AT1G70700, AT1G72180, AT1G72520, AT1G74950, AT1G75490, AT1G78080, AT2G01450, AT2G06050, AT2G27690, AT2G30250, AT2G30270, AT2G33380, AT2G34810, AT2G34930, AT2G38760, AT2G43510, AT2G44840, AT2G46510, AT3G02150, AT3G05120, AT3G05640, AT3G16470, AT3G23580, AT3…	AT1G19570, AT1G30135, AT1G32640, AT1G32920, AT1G35580, AT1G51760, AT1G52040, AT1G52400, AT1G52410, AT1G58200, AT1G61890, AT1G62660, AT1G66760, AT1G70700, AT1G72180, AT1G72520, AT1G74950, AT1G75490, AT1G78080, AT2G01450, AT2G06050, AT2G27690, AT2G30250, AT2G30270, AT2G33380, AT2G34810, AT2G34930, AT2G38760, AT2G43510, AT2G44840, AT2G46510, AT3G02150, AT3G05120, AT3G05640, AT3G16470, AT3G23580, AT3…
GO:0009695	jasmonic acid biosynthetic process	27	6	0.15	7.3e-09	5.965e-06	P	AT1G72520, AT2G06050, AT3G25760, AT3G25770, AT3G45140, AT5G42650	AT1G72520, AT2G06050, AT3G25760, AT3G25770, AT3G45140, AT5G42650
GO:0009694	jasmonic acid metabolic process	33	6	0.18	2.6e-08	1.859e-05	P	AT1G72520, AT2G06050, AT3G25760, AT3G25770, AT3G45140, AT5G42650	AT1G72520, AT2G06050, AT3G25760, AT3G25770, AT3G45140, AT5G42650
GO:0042221	response to chemical	2847	39	15.87	7.1e-08	4.118e-05	P	AT1G19570, AT1G30135, AT1G32640, AT1G35580, AT1G52400, AT1G61890, AT1G62660, AT1G66760, AT1G70700, AT1G72520, AT1G74950, AT1G75490, AT1G78080, AT2G06050, AT2G33380, AT2G34810, AT2G38760, AT2G44840, AT2G46510, AT3G05120, AT3G05640, AT3G16470, AT3G25760, AT3G45140, AT3G52800, AT3G63010, AT4G15920, AT4G21910, AT4G23060, AT4G23600, AT4G31800, AT5G15650, AT5G24770, AT5G24780, AT5G42650, AT5G44420, AT5…	AT1G19570, AT1G30135, AT1G32640, AT1G35580, AT1G52400, AT1G61890, AT1G62660, AT1G66760, AT1G70700, AT1G72520, AT1G74950, AT1G75490, AT1G78080, AT2G06050, AT2G33380, AT2G34810, AT2G38760, AT2G44840, AT2G46510, AT3G05120, AT3G05640, AT3G16470, AT3G25760, AT3G45140, AT3G52800, AT3G63010, AT4G15920, AT4G21910, AT4G23060, AT4G23600, AT4G31800, AT5G15650, AT5G24770, AT5G24780, AT5G42650, AT5G44420, AT5…
GO:0006952	defense response	1616	28	9.01	7.2e-08	4.118e-05	P	AT1G19570, AT1G30135, AT1G32640, AT1G52040, AT1G52400, AT1G52410, AT1G70700, AT1G72520, AT1G74950, AT2G30270, AT2G33380, AT2G34930, AT2G43510, AT2G44840, AT3G02150, AT3G26520, AT3G27960, AT4G08870, AT4G31800, AT5G18610, AT5G23820, AT5G24770, AT5G24780, AT5G41590, AT5G42650, AT5G44420, AT5G49520, AT5G60890	AT1G19570, AT1G30135, AT1G32640, AT1G52040, AT1G52400, AT1G52410, AT1G70700, AT1G72520, AT1G74950, AT2G30270, AT2G33380, AT2G34930, AT2G43510, AT2G44840, AT3G02150, AT3G26520, AT3G27960, AT4G08870, AT4G31800, AT5G18610, AT5G23820, AT5G24770, AT5G24780, AT5G41590, AT5G42650, AT5G44420, AT5G49520, AT5G60890
GO:0031407	oxylipin metabolic process	25	5	0.14	2.4e-07	0.0001248	P	AT1G72520, AT2G06050, AT2G33380, AT3G45140, AT5G42650	AT1G72520, AT2G06050, AT2G33380, AT3G45140, AT5G42650
GO:0009719	response to endogenous stimulus	1767	28	9.85	4.5e-07	0.0002145	P	AT1G19570, AT1G30135, AT1G32640, AT1G52400, AT1G62660, AT1G70700, AT1G74950, AT1G75490, AT1G78080, AT2G33380, AT2G34810, AT2G44840, AT2G46510, AT3G05120, AT3G16470, AT3G45140, AT3G52800, AT3G63010, AT4G23060, AT4G23600, AT4G31800, AT5G24770, AT5G24780, AT5G42650, AT5G44420, AT5G49520, AT5G60890, AT5G62000	AT1G19570, AT1G30135, AT1G32640, AT1G52400, AT1G62660, AT1G70700, AT1G74950, AT1G75490, AT1G78080, AT2G33380, AT2G34810, AT2G44840, AT2G46510, AT3G05120, AT3G16470, AT3G45140, AT3G52800, AT3G63010, AT4G23060, AT4G23600, AT4G31800, AT5G24770, AT5G24780, AT5G42650, AT5G44420, AT5G49520, AT5G60890, AT5G62000
GO:0010033	response to organic substance	2026	29	11.29	2.1e-06	0.000924	P	AT1G19570, AT1G30135, AT1G32640, AT1G52400, AT1G62660, AT1G70700, AT1G74950, AT1G75490, AT1G78080, AT2G33380, AT2G34810, AT2G44840, AT2G46510, AT3G05120, AT3G16470, AT3G45140, AT3G52800, AT3G63010, AT4G15920, AT4G23060, AT4G23600, AT4G31800, AT5G24770, AT5G24780, AT5G42650, AT5G44420, AT5G49520, AT5G60890, AT5G62000	AT1G19570, AT1G30135, AT1G32640, AT1G52400, AT1G62660, AT1G70700, AT1G74950, AT1G75490, AT1G78080, AT2G33380, AT2G34810, AT2G44840, AT2G46510, AT3G05120, AT3G16470, AT3G45140, AT3G52800, AT3G63010, AT4G15920, AT4G23060, AT4G23600, AT4G31800, AT5G24770, AT5G24780, AT5G42650, AT5G44420, AT5G49520, AT5G60890, AT5G62000
GO:0009625	response to insect	42	5	0.23	3.6e-06	0.001471	P	AT1G32640, AT1G52400, AT5G24770, AT5G44420, AT5G60890	AT1G32640, AT1G52400, AT5G24770, AT5G44420, AT5G60890
GO:0031408	oxylipin biosynthetic process	24	4	0.13	9e-06	0.003432	P	AT1G72520, AT2G06050, AT3G45140, AT5G42650	AT1G72520, AT2G06050, AT3G45140, AT5G42650
GO:0009605	response to external stimulus	1617	24	9.01	1e-05	0.003575	P	AT1G19570, AT1G32640, AT1G52400, AT1G52410, AT1G62660, AT1G72180, AT1G72520, AT2G06050, AT2G33380, AT2G34930, AT2G43510, AT3G26520, AT3G45140, AT4G08870, AT4G15920, AT4G29950, AT4G31800, AT5G12200, AT5G24770, AT5G42650, AT5G44420, AT5G49520, AT5G60890, AT5G61270	AT1G19570, AT1G32640, AT1G52400, AT1G52410, AT1G62660, AT1G72180, AT1G72520, AT2G06050, AT2G33380, AT2G34930, AT2G43510, AT3G26520, AT3G45140, AT4G08870, AT4G15920, AT4G29950, AT4G31800, AT5G12200, AT5G24770, AT5G42650, AT5G44420, AT5G49520, AT5G60890, AT5G61270
GO:0009725	response to hormone	1655	24	9.22	1.5e-05	0.005047	P	AT1G19570, AT1G30135, AT1G32640, AT1G52400, AT1G62660, AT1G70700, AT1G74950, AT1G78080, AT2G33380, AT2G34810, AT2G44840, AT2G46510, AT3G05120, AT3G16470, AT3G45140, AT3G63010, AT4G23060, AT4G23600, AT5G24770, AT5G24780, AT5G42650, AT5G44420, AT5G60890, AT5G62000	AT1G19570, AT1G30135, AT1G32640, AT1G52400, AT1G62660, AT1G70700, AT1G74950, AT1G78080, AT2G33380, AT2G34810, AT2G44840, AT2G46510, AT3G05120, AT3G16470, AT3G45140, AT3G63010, AT4G23060, AT4G23600, AT5G24770, AT5G24780, AT5G42650, AT5G44420, AT5G60890, AT5G62000
GO:0043207	response to external biotic stimulus	1224	19	6.82	5.2e-05	0.01565	P	AT1G19570, AT1G32640, AT1G52400, AT1G52410, AT1G62660, AT1G72520, AT2G06050, AT2G33380, AT2G34930, AT2G43510, AT3G26520, AT3G45140, AT4G08870, AT4G31800, AT5G24770, AT5G42650, AT5G44420, AT5G49520, AT5G60890	AT1G19570, AT1G32640, AT1G52400, AT1G52410, AT1G62660, AT1G72520, AT2G06050, AT2G33380, AT2G34930, AT2G43510, AT3G26520, AT3G45140, AT4G08870, AT4G31800, AT5G24770, AT5G42650, AT5G44420, AT5G49520, AT5G60890
GO:0051707	response to other organism	1224	19	6.82	5.2e-05	0.01565	P	AT1G19570, AT1G32640, AT1G52400, AT1G52410, AT1G62660, AT1G72520, AT2G06050, AT2G33380, AT2G34930, AT2G43510, AT3G26520, AT3G45140, AT4G08870, AT4G31800, AT5G24770, AT5G42650, AT5G44420, AT5G49520, AT5G60890	AT1G19570, AT1G32640, AT1G52400, AT1G52410, AT1G62660, AT1G72520, AT2G06050, AT2G33380, AT2G34930, AT2G43510, AT3G26520, AT3G45140, AT4G08870, AT4G31800, AT5G24770, AT5G42650, AT5G44420, AT5G49520, AT5G60890
GO:0009607	response to biotic stimulus	1265	19	7.05	8.1e-05	0.02064	P	AT1G19570, AT1G32640, AT1G52400, AT1G52410, AT1G62660, AT1G72520, AT2G06050, AT2G33380, AT2G34930, AT2G43510, AT3G26520, AT3G45140, AT4G08870, AT4G31800, AT5G24770, AT5G42650, AT5G44420, AT5G49520, AT5G60890	AT1G19570, AT1G32640, AT1G52400, AT1G52410, AT1G62660, AT1G72520, AT2G06050, AT2G33380, AT2G34930, AT2G43510, AT3G26520, AT3G45140, AT4G08870, AT4G31800, AT5G24770, AT5G42650, AT5G44420, AT5G49520, AT5G60890
GO:0016053	organic acid biosynthetic process	567	12	3.16	8.3e-05	0.02064	P	AT1G52410, AT1G72520, AT2G06050, AT2G33380, AT3G11470, AT3G25760, AT3G25770, AT3G45140, AT4G38800, AT5G12200, AT5G42650, AT5G60890	AT1G52410, AT1G72520, AT2G06050, AT2G33380, AT3G11470, AT3G25760, AT3G25770, AT3G45140, AT4G38800, AT5G12200, AT5G42650, AT5G60890
GO:0046394	carboxylic acid biosynthetic process	567	12	3.16	8.3e-05	0.02064	P	AT1G52410, AT1G72520, AT2G06050, AT2G33380, AT3G11470, AT3G25760, AT3G25770, AT3G45140, AT4G38800, AT5G12200, AT5G42650, AT5G60890	AT1G52410, AT1G72520, AT2G06050, AT2G33380, AT3G11470, AT3G25760, AT3G25770, AT3G45140, AT4G38800, AT5G12200, AT5G42650, AT5G60890
GO:0044281	small molecule metabolic process	1964	25	10.95	8.3e-05	0.02064	P	AT1G35580, AT1G52400, AT1G52410, AT1G64200, AT1G72520, AT2G06050, AT2G22450, AT2G33380, AT2G46505, AT3G11470, AT3G23580, AT3G25760, AT3G25770, AT3G45140, AT4G08870, AT4G15440, AT4G18440, AT4G23600, AT4G29700, AT4G30530, AT4G38800, AT5G12200, AT5G15650, AT5G42650, AT5G60890	AT1G35580, AT1G52400, AT1G52410, AT1G64200, AT1G72520, AT2G06050, AT2G22450, AT2G33380, AT2G46505, AT3G11470, AT3G23580, AT3G25760, AT3G25770, AT3G45140, AT4G08870, AT4G15440, AT4G18440, AT4G23600, AT4G29700, AT4G30530, AT4G38800, AT5G12200, AT5G15650, AT5G42650, AT5G60890
GO:0044283	small molecule biosynthetic process	758	14	4.22	9.1e-05	0.02169	P	AT1G52410, AT1G72520, AT2G06050, AT2G22450, AT2G33380, AT3G11470, AT3G25760, AT3G25770, AT3G45140, AT4G38800, AT5G12200, AT5G15650, AT5G42650, AT5G60890	AT1G52410, AT1G72520, AT2G06050, AT2G22450, AT2G33380, AT3G11470, AT3G25760, AT3G25770, AT3G45140, AT4G38800, AT5G12200, AT5G15650, AT5G42650, AT5G60890
GO:0009620	response to fungus	579	12	3.23	0.0001	0.02288	P	AT1G19570, AT1G52400, AT1G52410, AT2G06050, AT2G33380, AT2G34930, AT2G43510, AT3G45140, AT4G08870, AT4G31800, AT5G42650, AT5G44420	AT1G19570, AT1G52400, AT1G52410, AT2G06050, AT2G33380, AT2G34930, AT2G43510, AT3G45140, AT4G08870, AT4G31800, AT5G42650, AT5G44420
GO:0010200	response to chitin	136	6	0.76	0.00012	0.0264	P	AT1G32640, AT1G75490, AT2G44840, AT3G52800, AT4G31800, AT5G49520	AT1G32640, AT1G75490, AT2G44840, AT3G52800, AT4G31800, AT5G49520
GO:0019752	carboxylic acid metabolic process	1209	18	6.74	0.00014	0.02959	P	AT1G35580, AT1G52400, AT1G52410, AT1G72520, AT2G06050, AT2G33380, AT2G46505, AT3G11470, AT3G25760, AT3G25770, AT3G45140, AT4G08870, AT4G15440, AT4G23600, AT4G38800, AT5G12200, AT5G42650, AT5G60890	AT1G35580, AT1G52400, AT1G52410, AT1G72520, AT2G06050, AT2G33380, AT2G46505, AT3G11470, AT3G25760, AT3G25770, AT3G45140, AT4G08870, AT4G15440, AT4G23600, AT4G38800, AT5G12200, AT5G42650, AT5G60890
GO:0043436	oxoacid metabolic process	1326	19	7.39	0.00015	0.02959	P	AT1G35580, AT1G52400, AT1G52410, AT1G72520, AT2G06050, AT2G33380, AT2G46505, AT3G11470, AT3G25760, AT3G25770, AT3G45140, AT4G08870, AT4G15440, AT4G23600, AT4G30530, AT4G38800, AT5G12200, AT5G42650, AT5G60890	AT1G35580, AT1G52400, AT1G52410, AT1G72520, AT2G06050, AT2G33380, AT2G46505, AT3G11470, AT3G25760, AT3G25770, AT3G45140, AT4G08870, AT4G15440, AT4G23600, AT4G30530, AT4G38800, AT5G12200, AT5G42650, AT5G60890
GO:0006082	organic acid metabolic process	1330	19	7.41	0.00015	0.02959	P	AT1G35580, AT1G52400, AT1G52410, AT1G72520, AT2G06050, AT2G33380, AT2G46505, AT3G11470, AT3G25760, AT3G25770, AT3G45140, AT4G08870, AT4G15440, AT4G23600, AT4G30530, AT4G38800, AT5G12200, AT5G42650, AT5G60890	AT1G35580, AT1G52400, AT1G52410, AT1G72520, AT2G06050, AT2G33380, AT2G46505, AT3G11470, AT3G25760, AT3G25770, AT3G45140, AT4G08870, AT4G15440, AT4G23600, AT4G30530, AT4G38800, AT5G12200, AT5G42650, AT5G60890
GO:0002213	defense response to insect	20	3	0.11	0.00018	0.03432	P	AT1G32640, AT5G24770, AT5G60890	AT1G32640, AT5G24770, AT5G60890
GO:0031347	regulation of defense response	213	7	1.19	0.0002	0.0369	P	AT1G30135, AT1G32640, AT1G70700, AT1G74950, AT3G02150, AT3G27960, AT4G31800	AT1G30135, AT1G32640, AT1G70700, AT1G74950, AT3G02150, AT3G27960, AT4G31800
GO:0009269	response to desiccation	21	3	0.12	0.00021	0.03754	P	AT1G32640, AT2G33380, AT3G25760	AT1G32640, AT2G33380, AT3G25760
GO:0006690	icosanoid metabolic process	5	2	0.03	0.00031	0.05066	P	AT3G45140, AT5G42650	AT3G45140, AT5G42650
GO:0010325	raffinose family oligosaccharide biosynthetic process	5	2	0.03	0.00031	0.05066	P	AT3G05120, AT3G63010	AT3G05120, AT3G63010
GO:1901568	fatty acid derivative metabolic process	5	2	0.03	0.00031	0.05066	P	AT3G45140, AT5G42650	AT3G45140, AT5G42650
GO:2000022	regulation of jasmonic acid mediated signaling pathway	25	3	0.14	0.00036	0.0572	P	AT1G30135, AT1G70700, AT1G74950	AT1G30135, AT1G70700, AT1G74950
GO:0010035	response to inorganic substance	899	14	5.01	0.00052	0.08039	P	AT1G19570, AT1G32640, AT1G35580, AT1G52400, AT1G72520, AT1G78080, AT2G06050, AT2G33380, AT2G38760, AT3G05640, AT3G25760, AT3G45140, AT5G15650, AT5G24770	AT1G19570, AT1G32640, AT1G35580, AT1G52400, AT1G72520, AT1G78080, AT2G06050, AT2G33380, AT2G38760, AT3G05640, AT3G25760, AT3G45140, AT5G15650, AT5G24770
GO:0010243	response to organonitrogen compound	183	6	1.02	0.00058	0.08507	P	AT1G32640, AT1G75490, AT2G44840, AT3G52800, AT4G31800, AT5G49520	AT1G32640, AT1G75490, AT2G44840, AT3G52800, AT4G31800, AT5G49520
GO:0009414	response to water deprivation	333	8	1.86	0.00058	0.08507	P	AT1G32640, AT1G52400, AT1G78080, AT2G33380, AT2G38760, AT3G05640, AT3G25760, AT3G45140	AT1G32640, AT1G52400, AT1G78080, AT2G33380, AT2G38760, AT3G05640, AT3G25760, AT3G45140
GO:0009939	positive regulation of gibberellic acid mediated signaling pathway	7	2	0.04	0.00064	0.09068	P	AT3G05120, AT3G63010	AT3G05120, AT3G63010
GO:0009415	response to water	339	8	1.89	0.00065	0.09068	P	AT1G32640, AT1G52400, AT1G78080, AT2G33380, AT2G38760, AT3G05640, AT3G25760, AT3G45140	AT1G32640, AT1G52400, AT1G78080, AT2G33380, AT2G38760, AT3G05640, AT3G25760, AT3G45140
GO:0006970	response to osmotic stress	614	11	3.42	0.00068	0.09261	P	AT1G52400, AT1G58200, AT1G78080, AT2G30250, AT2G33380, AT2G38760, AT3G16470, AT4G23600, AT5G15650, AT5G24770, AT5G57630	AT1G52400, AT1G58200, AT1G78080, AT2G30250, AT2G33380, AT2G38760, AT3G16470, AT4G23600, AT5G15650, AT5G24770, AT5G57630
GO:0051704	multi-organism process	1651	20	9.2	0.00086	0.1144	P	AT1G19570, AT1G32640, AT1G52400, AT1G52410, AT1G62660, AT1G72520, AT2G06050, AT2G33380, AT2G34930, AT2G43510, AT3G26520, AT3G27960, AT3G45140, AT4G08870, AT4G31800, AT5G24770, AT5G42650, AT5G44420, AT5G49520, AT5G60890	AT1G19570, AT1G32640, AT1G52400, AT1G52410, AT1G62660, AT1G72520, AT2G06050, AT2G33380, AT2G34930, AT2G43510, AT3G26520, AT3G27960, AT3G45140, AT4G08870, AT4G31800, AT5G24770, AT5G42650, AT5G44420, AT5G49520, AT5G60890
GO:0072330	monocarboxylic acid biosynthetic process	275	7	1.53	0.00091	0.1156	P	AT1G72520, AT2G06050, AT2G33380, AT3G25760, AT3G25770, AT3G45140, AT5G42650	AT1G72520, AT2G06050, AT2G33380, AT3G25760, AT3G25770, AT3G45140, AT5G42650
GO:0009867	jasmonic acid mediated signaling pathway	77	4	0.43	0.00091	0.1156	P	AT1G30135, AT1G32640, AT1G70700, AT1G74950	AT1G30135, AT1G32640, AT1G70700, AT1G74950
GO:0080134	regulation of response to stress	277	7	1.54	0.00095	0.1156	P	AT1G30135, AT1G32640, AT1G70700, AT1G74950, AT3G02150, AT3G27960, AT4G31800	AT1G30135, AT1G32640, AT1G70700, AT1G74950, AT3G02150, AT3G27960, AT4G31800
GO:0098542	defense response to other organism	958	14	5.34	0.00096	0.1156	P	AT1G32640, AT1G52400, AT1G52410, AT2G33380, AT2G34930, AT2G43510, AT3G26520, AT4G08870, AT4G31800, AT5G24770, AT5G42650, AT5G44420, AT5G49520, AT5G60890	AT1G32640, AT1G52400, AT1G52410, AT2G33380, AT2G34930, AT2G43510, AT3G26520, AT4G08870, AT4G31800, AT5G24770, AT5G42650, AT5G44420, AT5G49520, AT5G60890
GO:0010193	response to ozone	35	3	0.2	0.00097	0.1156	P	AT1G19570, AT1G72520, AT2G06050	AT1G19570, AT1G72520, AT2G06050
GO:0071395	cellular response to jasmonic acid stimulus	80	4	0.45	0.00105	0.1226	P	AT1G30135, AT1G32640, AT1G70700, AT1G74950	AT1G30135, AT1G32640, AT1G70700, AT1G74950
GO:0009651	response to salt stress	552	10	3.08	0.00109	0.1247	P	AT1G52400, AT1G78080, AT2G30250, AT2G33380, AT2G38760, AT3G16470, AT4G23600, AT5G15650, AT5G24770, AT5G57630	AT1G52400, AT1G78080, AT2G30250, AT2G33380, AT2G38760, AT3G16470, AT4G23600, AT5G15650, AT5G24770, AT5G57630
GO:0048583	regulation of response to stimulus	572	10	3.19	0.00142	0.1584	P	AT1G30135, AT1G32640, AT1G52400, AT1G70700, AT1G74950, AT3G02150, AT3G05120, AT3G27960, AT3G63010, AT4G31800	AT1G30135, AT1G32640, AT1G52400, AT1G70700, AT1G74950, AT3G02150, AT3G05120, AT3G27960, AT3G63010, AT4G31800
GO:0006576	cellular biogenic amine metabolic process	87	4	0.48	0.00144	0.1584	P	AT1G52410, AT3G59050, AT4G08870, AT5G60890	AT1G52410, AT3G59050, AT4G08870, AT5G60890
GO:0019438	aromatic compound biosynthetic process	3353	32	18.69	0.00148	0.1591	P	AT1G01030, AT1G22490, AT1G30135, AT1G32640, AT1G52410, AT1G64200, AT1G70700, AT1G74950, AT1G75490, AT1G76790, AT1G78080, AT2G27230, AT2G30250, AT2G44840, AT2G46510, AT3G02150, AT3G15790, AT3G23580, AT3G23590, AT4G18170, AT4G18440, AT4G31800, AT4G31805, AT4G34230, AT5G01380, AT5G05140, AT5G49520, AT5G50940, AT5G57660, AT5G60890, AT5G61270, AT5G62000	AT1G01030, AT1G22490, AT1G30135, AT1G32640, AT1G52410, AT1G64200, AT1G70700, AT1G74950, AT1G75490, AT1G76790, AT1G78080, AT2G27230, AT2G30250, AT2G44840, AT2G46510, AT3G02150, AT3G15790, AT3G23580, AT3G23590, AT4G18170, AT4G18440, AT4G31800, AT4G31805, AT4G34230, AT5G01380, AT5G05140, AT5G49520, AT5G50940, AT5G57660, AT5G60890, AT5G61270, AT5G62000
GO:0009628	response to abiotic stimulus	1987	22	11.07	0.00151	0.1591	P	AT1G32640, AT1G52400, AT1G52410, AT1G58200, AT1G61890, AT1G78080, AT2G30250, AT2G33380, AT2G38760, AT3G05640, AT3G16470, AT3G25760, AT3G25770, AT3G45140, AT4G15920, AT4G23600, AT5G05600, AT5G15650, AT5G24770, AT5G57630, AT5G57660, AT5G61270	AT1G32640, AT1G52400, AT1G52410, AT1G58200, AT1G61890, AT1G78080, AT2G30250, AT2G33380, AT2G38760, AT3G05640, AT3G16470, AT3G25760, AT3G25770, AT3G45140, AT4G15920, AT4G23600, AT5G05600, AT5G15650, AT5G24770, AT5G57630, AT5G57660, AT5G61270
GO:0071229	cellular response to acid chemical	480	9	2.67	0.00153	0.1591	P	AT1G30135, AT1G32640, AT1G52400, AT1G62660, AT1G70700, AT1G74950, AT2G46510, AT3G05120, AT3G63010	AT1G30135, AT1G32640, AT1G52400, AT1G62660, AT1G70700, AT1G74950, AT2G46510, AT3G05120, AT3G63010
GO:0018130	heterocycle biosynthetic process	3243	31	18.07	0.00174	0.1777	P	AT1G01030, AT1G22490, AT1G30135, AT1G32640, AT1G52410, AT1G64200, AT1G70700, AT1G74950, AT1G75490, AT1G78080, AT2G22450, AT2G27230, AT2G30250, AT2G44840, AT2G46510, AT3G02150, AT3G15790, AT3G23580, AT3G23590, AT4G18170, AT4G18440, AT4G31800, AT4G31805, AT5G01380, AT5G05140, AT5G49520, AT5G50940, AT5G57660, AT5G60890, AT5G61270, AT5G62000	AT1G01030, AT1G22490, AT1G30135, AT1G32640, AT1G52410, AT1G64200, AT1G70700, AT1G74950, AT1G75490, AT1G78080, AT2G22450, AT2G27230, AT2G30250, AT2G44840, AT2G46510, AT3G02150, AT3G15790, AT3G23580, AT3G23590, AT4G18170, AT4G18440, AT4G31800, AT4G31805, AT5G01380, AT5G05140, AT5G49520, AT5G50940, AT5G57660, AT5G60890, AT5G61270, AT5G62000
GO:0009755	hormone-mediated signaling pathway	821	12	4.58	0.00221	0.2189	P	AT1G30135, AT1G32640, AT1G52400, AT1G62660, AT1G70700, AT1G74950, AT1G78080, AT2G44840, AT2G46510, AT3G05120, AT3G63010, AT5G62000	AT1G30135, AT1G32640, AT1G52400, AT1G62660, AT1G70700, AT1G74950, AT1G78080, AT2G44840, AT2G46510, AT3G05120, AT3G63010, AT5G62000
GO:0034654	nucleobase-containing compound biosynthetic process	3009	29	16.77	0.00222	0.2189	P	AT1G01030, AT1G22490, AT1G30135, AT1G32640, AT1G64200, AT1G70700, AT1G74950, AT1G75490, AT1G78080, AT2G27230, AT2G30250, AT2G44840, AT2G46510, AT3G02150, AT3G15790, AT3G23580, AT3G23590, AT4G18170, AT4G18440, AT4G31800, AT4G31805, AT5G01380, AT5G05140, AT5G49520, AT5G50940, AT5G57660, AT5G60890, AT5G61270, AT5G62000	AT1G01030, AT1G22490, AT1G30135, AT1G32640, AT1G64200, AT1G70700, AT1G74950, AT1G75490, AT1G78080, AT2G27230, AT2G30250, AT2G44840, AT2G46510, AT3G02150, AT3G15790, AT3G23580, AT3G23590, AT4G18170, AT4G18440, AT4G31800, AT4G31805, AT5G01380, AT5G05140, AT5G49520, AT5G50940, AT5G57660, AT5G60890, AT5G61270, AT5G62000
GO:0050832	defense response to fungus	512	9	2.85	0.00236	0.2288	P	AT1G52400, AT1G52410, AT2G33380, AT2G34930, AT2G43510, AT4G08870, AT4G31800, AT5G42650, AT5G44420	AT1G52400, AT1G52410, AT2G33380, AT2G34930, AT2G43510, AT4G08870, AT4G31800, AT5G42650, AT5G44420
GO:0044106	cellular amine metabolic process	101	4	0.56	0.00249	0.2374	P	AT1G52410, AT3G59050, AT4G08870, AT5G60890	AT1G52410, AT3G59050, AT4G08870, AT5G60890
GO:0044699	single-organism process	11098	79	61.85	0.00266	0.2494	P	AT1G01030, AT1G06640, AT1G15720, AT1G19570, AT1G22570, AT1G30135, AT1G32640, AT1G35580, AT1G51160, AT1G52400, AT1G52410, AT1G58200, AT1G61890, AT1G62660, AT1G64200, AT1G66760, AT1G70700, AT1G72180, AT1G72520, AT1G74950, AT1G75220, AT1G78080, AT2G01450, AT2G03980, AT2G06050, AT2G22450, AT2G22500, AT2G27230, AT2G27690, AT2G33380, AT2G34810, AT2G34930, AT2G39420, AT2G44840, AT2G46505, AT2G46510, AT3…	AT1G01030, AT1G06640, AT1G15720, AT1G19570, AT1G22570, AT1G30135, AT1G32640, AT1G35580, AT1G51160, AT1G52400, AT1G52410, AT1G58200, AT1G61890, AT1G62660, AT1G64200, AT1G66760, AT1G70700, AT1G72180, AT1G72520, AT1G74950, AT1G75220, AT1G78080, AT2G01450, AT2G03980, AT2G06050, AT2G22450, AT2G22500, AT2G27230, AT2G27690, AT2G33380, AT2G34810, AT2G34930, AT2G39420, AT2G44840, AT2G46505, AT2G46510, AT3…
GO:1901362	organic cyclic compound biosynthetic process	3495	32	19.48	0.00288	0.2657	P	AT1G01030, AT1G22490, AT1G30135, AT1G32640, AT1G52410, AT1G64200, AT1G70700, AT1G74950, AT1G75490, AT1G78080, AT2G22450, AT2G27230, AT2G30250, AT2G44840, AT2G46510, AT3G02150, AT3G15790, AT3G23580, AT3G23590, AT4G18170, AT4G18440, AT4G31800, AT4G31805, AT4G34230, AT5G01380, AT5G05140, AT5G49520, AT5G50940, AT5G57660, AT5G60890, AT5G61270, AT5G62000	AT1G01030, AT1G22490, AT1G30135, AT1G32640, AT1G52410, AT1G64200, AT1G70700, AT1G74950, AT1G75490, AT1G78080, AT2G22450, AT2G27230, AT2G30250, AT2G44840, AT2G46510, AT3G02150, AT3G15790, AT3G23580, AT3G23590, AT4G18170, AT4G18440, AT4G31800, AT4G31805, AT4G34230, AT5G01380, AT5G05140, AT5G49520, AT5G50940, AT5G57660, AT5G60890, AT5G61270, AT5G62000
GO:0006633	fatty acid biosynthetic process	177	5	0.99	0.00319	0.2896	P	AT1G72520, AT2G06050, AT2G33380, AT3G45140, AT5G42650	AT1G72520, AT2G06050, AT2G33380, AT3G45140, AT5G42650
GO:0009311	oligosaccharide metabolic process	109	4	0.61	0.00327	0.2923	P	AT1G35580, AT1G62660, AT3G05120, AT3G63010	AT1G35580, AT1G62660, AT3G05120, AT3G63010
GO:0044711	single-organism biosynthetic process	1986	21	11.07	0.00337	0.2966	P	AT1G52410, AT1G64200, AT1G72520, AT2G06050, AT2G22450, AT2G33380, AT3G05120, AT3G11470, AT3G23580, AT3G25760, AT3G25770, AT3G45140, AT3G63010, AT4G08870, AT4G18440, AT4G34230, AT4G38800, AT5G12200, AT5G15650, AT5G42650, AT5G60890	AT1G52410, AT1G64200, AT1G72520, AT2G06050, AT2G22450, AT2G33380, AT3G05120, AT3G11470, AT3G23580, AT3G25760, AT3G25770, AT3G45140, AT3G63010, AT4G08870, AT4G18440, AT4G34230, AT4G38800, AT5G12200, AT5G15650, AT5G42650, AT5G60890
GO:0044249	cellular biosynthetic process	6153	49	34.29	0.00356	0.3085	P	AT1G01030, AT1G19580, AT1G22490, AT1G30135, AT1G32640, AT1G52410, AT1G64200, AT1G70700, AT1G72520, AT1G74950, AT1G75490, AT1G76790, AT1G78080, AT2G06050, AT2G22450, AT2G22500, AT2G27230, AT2G30250, AT2G33370, AT2G33380, AT2G44840, AT2G46510, AT3G02150, AT3G11470, AT3G15790, AT3G23580, AT3G23590, AT3G25760, AT3G25770, AT3G45140, AT4G08870, AT4G18170, AT4G18440, AT4G31800, AT4G31805, AT4G34230, AT4…	AT1G01030, AT1G19580, AT1G22490, AT1G30135, AT1G32640, AT1G52410, AT1G64200, AT1G70700, AT1G72520, AT1G74950, AT1G75490, AT1G76790, AT1G78080, AT2G06050, AT2G22450, AT2G22500, AT2G27230, AT2G30250, AT2G33370, AT2G33380, AT2G44840, AT2G46510, AT3G02150, AT3G11470, AT3G15790, AT3G23580, AT3G23590, AT3G25760, AT3G25770, AT3G45140, AT4G08870, AT4G18170, AT4G18440, AT4G31800, AT4G31805, AT4G34230, AT4…
GO:0009966	regulation of signal transduction	265	6	1.48	0.00378	0.3188	P	AT1G30135, AT1G52400, AT1G70700, AT1G74950, AT3G05120, AT3G63010	AT1G30135, AT1G52400, AT1G70700, AT1G74950, AT3G05120, AT3G63010
GO:0051259	protein oligomerization	56	3	0.31	0.00379	0.3188	P	AT1G19580, AT4G15920, AT4G18440	AT1G19580, AT4G15920, AT4G18440
GO:0032870	cellular response to hormone stimulus	880	12	4.9	0.00387	0.3206	P	AT1G30135, AT1G32640, AT1G52400, AT1G62660, AT1G70700, AT1G74950, AT1G78080, AT2G44840, AT2G46510, AT3G05120, AT3G63010, AT5G62000	AT1G30135, AT1G32640, AT1G52400, AT1G62660, AT1G70700, AT1G74950, AT1G78080, AT2G44840, AT2G46510, AT3G05120, AT3G63010, AT5G62000
GO:0001676	long-chain fatty acid metabolic process	17	2	0.09	0.00397	0.3206	P	AT2G33380, AT5G42650	AT2G33380, AT5G42650
GO:0009058	biosynthetic process	6668	52	37.16	0.00398	0.3206	P	AT1G01030, AT1G19580, AT1G22490, AT1G30135, AT1G32640, AT1G52410, AT1G64200, AT1G70700, AT1G72520, AT1G74950, AT1G75490, AT1G76790, AT1G78080, AT2G06050, AT2G22450, AT2G22500, AT2G27230, AT2G30250, AT2G33370, AT2G33380, AT2G44840, AT2G46510, AT3G02150, AT3G05120, AT3G11470, AT3G15790, AT3G23580, AT3G23590, AT3G25760, AT3G25770, AT3G45140, AT3G63010, AT4G08870, AT4G18170, AT4G18440, AT4G23600, AT4…	AT1G01030, AT1G19580, AT1G22490, AT1G30135, AT1G32640, AT1G52410, AT1G64200, AT1G70700, AT1G72520, AT1G74950, AT1G75490, AT1G76790, AT1G78080, AT2G06050, AT2G22450, AT2G22500, AT2G27230, AT2G30250, AT2G33370, AT2G33380, AT2G44840, AT2G46510, AT3G02150, AT3G05120, AT3G11470, AT3G15790, AT3G23580, AT3G23590, AT3G25760, AT3G25770, AT3G45140, AT3G63010, AT4G08870, AT4G18170, AT4G18440, AT4G23600, AT4…
GO:0023051	regulation of signaling	269	6	1.5	0.00406	0.3225	P	AT1G30135, AT1G52400, AT1G70700, AT1G74950, AT3G05120, AT3G63010	AT1G30135, AT1G52400, AT1G70700, AT1G74950, AT3G05120, AT3G63010
GO:0006631	fatty acid metabolic process	271	6	1.51	0.00421	0.3299	P	AT1G72520, AT2G06050, AT2G33380, AT3G45140, AT4G15440, AT5G42650	AT1G72520, AT2G06050, AT2G33380, AT3G45140, AT4G15440, AT5G42650
GO:0006351	transcription, DNA-templated	2722	26	15.17	0.00436	0.3325	P	AT1G01030, AT1G22490, AT1G30135, AT1G32640, AT1G70700, AT1G74950, AT1G75490, AT1G78080, AT2G27230, AT2G30250, AT2G44840, AT2G46510, AT3G02150, AT3G15790, AT3G23590, AT4G18170, AT4G31800, AT4G31805, AT5G01380, AT5G05140, AT5G49520, AT5G50940, AT5G57660, AT5G60890, AT5G61270, AT5G62000	AT1G01030, AT1G22490, AT1G30135, AT1G32640, AT1G70700, AT1G74950, AT1G75490, AT1G78080, AT2G27230, AT2G30250, AT2G44840, AT2G46510, AT3G02150, AT3G15790, AT3G23590, AT4G18170, AT4G31800, AT4G31805, AT5G01380, AT5G05140, AT5G49520, AT5G50940, AT5G57660, AT5G60890, AT5G61270, AT5G62000
GO:0010646	regulation of cell communication	273	6	1.52	0.00436	0.3325	P	AT1G30135, AT1G52400, AT1G70700, AT1G74950, AT3G05120, AT3G63010	AT1G30135, AT1G52400, AT1G70700, AT1G74950, AT3G05120, AT3G63010
GO:0071495	cellular response to endogenous stimulus	899	12	5.01	0.00458	0.3447	P	AT1G30135, AT1G32640, AT1G52400, AT1G62660, AT1G70700, AT1G74950, AT1G78080, AT2G44840, AT2G46510, AT3G05120, AT3G63010, AT5G62000	AT1G30135, AT1G32640, AT1G52400, AT1G62660, AT1G70700, AT1G74950, AT1G78080, AT2G44840, AT2G46510, AT3G05120, AT3G63010, AT5G62000
GO:0097659	nucleic acid-templated transcription	2735	26	15.24	0.00464	0.3447	P	AT1G01030, AT1G22490, AT1G30135, AT1G32640, AT1G70700, AT1G74950, AT1G75490, AT1G78080, AT2G27230, AT2G30250, AT2G44840, AT2G46510, AT3G02150, AT3G15790, AT3G23590, AT4G18170, AT4G31800, AT4G31805, AT5G01380, AT5G05140, AT5G49520, AT5G50940, AT5G57660, AT5G60890, AT5G61270, AT5G62000	AT1G01030, AT1G22490, AT1G30135, AT1G32640, AT1G70700, AT1G74950, AT1G75490, AT1G78080, AT2G27230, AT2G30250, AT2G44840, AT2G46510, AT3G02150, AT3G15790, AT3G23590, AT4G18170, AT4G31800, AT4G31805, AT5G01380, AT5G05140, AT5G49520, AT5G50940, AT5G57660, AT5G60890, AT5G61270, AT5G62000
GO:0006355	regulation of transcription, DNA-templated	2599	25	14.48	0.00476	0.3491	P	AT1G01030, AT1G22490, AT1G30135, AT1G32640, AT1G70700, AT1G74950, AT1G75490, AT1G78080, AT2G27230, AT2G30250, AT2G44840, AT2G46510, AT3G02150, AT3G15790, AT3G23590, AT4G18170, AT4G31800, AT4G31805, AT5G01380, AT5G05140, AT5G49520, AT5G57660, AT5G60890, AT5G61270, AT5G62000	AT1G01030, AT1G22490, AT1G30135, AT1G32640, AT1G70700, AT1G74950, AT1G75490, AT1G78080, AT2G27230, AT2G30250, AT2G44840, AT2G46510, AT3G02150, AT3G15790, AT3G23590, AT4G18170, AT4G31800, AT4G31805, AT5G01380, AT5G05140, AT5G49520, AT5G57660, AT5G60890, AT5G61270, AT5G62000
GO:0032774	RNA biosynthetic process	2744	26	15.29	0.00484	0.3504	P	AT1G01030, AT1G22490, AT1G30135, AT1G32640, AT1G70700, AT1G74950, AT1G75490, AT1G78080, AT2G27230, AT2G30250, AT2G44840, AT2G46510, AT3G02150, AT3G15790, AT3G23590, AT4G18170, AT4G31800, AT4G31805, AT5G01380, AT5G05140, AT5G49520, AT5G50940, AT5G57660, AT5G60890, AT5G61270, AT5G62000	AT1G01030, AT1G22490, AT1G30135, AT1G32640, AT1G70700, AT1G74950, AT1G75490, AT1G78080, AT2G27230, AT2G30250, AT2G44840, AT2G46510, AT3G02150, AT3G15790, AT3G23590, AT4G18170, AT4G31800, AT4G31805, AT5G01380, AT5G05140, AT5G49520, AT5G50940, AT5G57660, AT5G60890, AT5G61270, AT5G62000
GO:1903506	regulation of nucleic acid-templated transcription	2611	25	14.55	0.00504	0.3559	P	AT1G01030, AT1G22490, AT1G30135, AT1G32640, AT1G70700, AT1G74950, AT1G75490, AT1G78080, AT2G27230, AT2G30250, AT2G44840, AT2G46510, AT3G02150, AT3G15790, AT3G23590, AT4G18170, AT4G31800, AT4G31805, AT5G01380, AT5G05140, AT5G49520, AT5G57660, AT5G60890, AT5G61270, AT5G62000	AT1G01030, AT1G22490, AT1G30135, AT1G32640, AT1G70700, AT1G74950, AT1G75490, AT1G78080, AT2G27230, AT2G30250, AT2G44840, AT2G46510, AT3G02150, AT3G15790, AT3G23590, AT4G18170, AT4G31800, AT4G31805, AT5G01380, AT5G05140, AT5G49520, AT5G57660, AT5G60890, AT5G61270, AT5G62000
GO:2001141	regulation of RNA biosynthetic process	2611	25	14.55	0.00504	0.3559	P	AT1G01030, AT1G22490, AT1G30135, AT1G32640, AT1G70700, AT1G74950, AT1G75490, AT1G78080, AT2G27230, AT2G30250, AT2G44840, AT2G46510, AT3G02150, AT3G15790, AT3G23590, AT4G18170, AT4G31800, AT4G31805, AT5G01380, AT5G05140, AT5G49520, AT5G57660, AT5G60890, AT5G61270, AT5G62000	AT1G01030, AT1G22490, AT1G30135, AT1G32640, AT1G70700, AT1G74950, AT1G75490, AT1G78080, AT2G27230, AT2G30250, AT2G44840, AT2G46510, AT3G02150, AT3G15790, AT3G23590, AT4G18170, AT4G31800, AT4G31805, AT5G01380, AT5G05140, AT5G49520, AT5G57660, AT5G60890, AT5G61270, AT5G62000
GO:1901698	response to nitrogen compound	285	6	1.59	0.00536	0.3662	P	AT1G32640, AT1G75490, AT2G44840, AT3G52800, AT4G31800, AT5G49520	AT1G32640, AT1G75490, AT2G44840, AT3G52800, AT4G31800, AT5G49520
GO:0006520	cellular amino acid metabolic process	482	8	2.69	0.00574	0.3731	P	AT1G35580, AT1G52410, AT3G11470, AT4G08870, AT4G23600, AT4G38800, AT5G12200, AT5G60890	AT1G35580, AT1G52410, AT3G11470, AT4G08870, AT4G23600, AT4G38800, AT5G12200, AT5G60890
GO:0009409	response to cold	384	7	2.14	0.00587	0.3773	P	AT1G78080, AT2G30250, AT2G33380, AT2G38760, AT3G16470, AT3G25770, AT4G15920	AT1G78080, AT2G30250, AT2G33380, AT2G38760, AT3G16470, AT3G25770, AT4G15920
GO:0051252	regulation of RNA metabolic process	2650	25	14.77	0.00608	0.3864	P	AT1G01030, AT1G22490, AT1G30135, AT1G32640, AT1G70700, AT1G74950, AT1G75490, AT1G78080, AT2G27230, AT2G30250, AT2G44840, AT2G46510, AT3G02150, AT3G15790, AT3G23590, AT4G18170, AT4G31800, AT4G31805, AT5G01380, AT5G05140, AT5G49520, AT5G57660, AT5G60890, AT5G61270, AT5G62000	AT1G01030, AT1G22490, AT1G30135, AT1G32640, AT1G70700, AT1G74950, AT1G75490, AT1G78080, AT2G27230, AT2G30250, AT2G44840, AT2G46510, AT3G02150, AT3G15790, AT3G23590, AT4G18170, AT4G31800, AT4G31805, AT5G01380, AT5G05140, AT5G49520, AT5G57660, AT5G60890, AT5G61270, AT5G62000
GO:0044710	single-organism metabolic process	5206	42	29.01	0.00617	0.3878	P	AT1G06640, AT1G15720, AT1G35580, AT1G52400, AT1G52410, AT1G62660, AT1G64200, AT1G72520, AT2G01450, AT2G03980, AT2G06050, AT2G22450, AT2G27690, AT2G33380, AT2G34810, AT2G39420, AT2G46505, AT3G05120, AT3G11470, AT3G14360, AT3G23580, AT3G23590, AT3G25760, AT3G25770, AT3G45140, AT3G59050, AT3G63010, AT4G08870, AT4G15440, AT4G18440, AT4G23600, AT4G24220, AT4G29700, AT4G30530, AT4G34230, AT4G38800, AT5…	AT1G06640, AT1G15720, AT1G35580, AT1G52400, AT1G52410, AT1G62660, AT1G64200, AT1G72520, AT2G01450, AT2G03980, AT2G06050, AT2G22450, AT2G27690, AT2G33380, AT2G34810, AT2G39420, AT2G46505, AT3G05120, AT3G11470, AT3G14360, AT3G23580, AT3G23590, AT3G25760, AT3G25770, AT3G45140, AT3G59050, AT3G63010, AT4G08870, AT4G15440, AT4G18440, AT4G23600, AT4G24220, AT4G29700, AT4G30530, AT4G34230, AT4G38800, AT5…
GO:1901576	organic substance biosynthetic process	6338	49	35.32	0.00654	0.4066	P	AT1G01030, AT1G22490, AT1G30135, AT1G32640, AT1G52410, AT1G64200, AT1G70700, AT1G72520, AT1G74950, AT1G75490, AT1G78080, AT2G06050, AT2G22450, AT2G22500, AT2G27230, AT2G30250, AT2G33370, AT2G33380, AT2G44840, AT2G46510, AT3G02150, AT3G05120, AT3G11470, AT3G15790, AT3G23580, AT3G23590, AT3G25760, AT3G25770, AT3G45140, AT3G63010, AT4G08870, AT4G18170, AT4G18440, AT4G31800, AT4G31805, AT4G34230, AT4…	AT1G01030, AT1G22490, AT1G30135, AT1G32640, AT1G52410, AT1G64200, AT1G70700, AT1G72520, AT1G74950, AT1G75490, AT1G78080, AT2G06050, AT2G22450, AT2G22500, AT2G27230, AT2G30250, AT2G33370, AT2G33380, AT2G44840, AT2G46510, AT3G02150, AT3G05120, AT3G11470, AT3G15790, AT3G23580, AT3G23590, AT3G25760, AT3G25770, AT3G45140, AT3G63010, AT4G08870, AT4G18170, AT4G18440, AT4G31800, AT4G31805, AT4G34230, AT4…
GO:0006595	polyamine metabolic process	23	2	0.13	0.00723	0.4447	P	AT3G59050, AT4G08870	AT3G59050, AT4G08870
GO:0031667	response to nutrient levels	218	5	1.21	0.00762	0.4553	P	AT1G72180, AT4G15920, AT4G29950, AT5G12200, AT5G60890	AT1G72180, AT4G15920, AT4G29950, AT5G12200, AT5G60890
GO:0009900	dehiscence	24	2	0.13	0.00786	0.4553	P	AT1G72520, AT5G62000	AT1G72520, AT5G62000
GO:0009937	regulation of gibberellic acid mediated signaling pathway	24	2	0.13	0.00786	0.4553	P	AT3G05120, AT3G63010	AT3G05120, AT3G63010
GO:0033559	unsaturated fatty acid metabolic process	24	2	0.13	0.00786	0.4553	P	AT2G33380, AT5G42650	AT2G33380, AT5G42650
GO:1901701	cellular response to oxygen-containing compound	617	9	3.44	0.00786	0.4553	P	AT1G30135, AT1G32640, AT1G52400, AT1G62660, AT1G70700, AT1G74950, AT2G46510, AT3G05120, AT3G63010	AT1G30135, AT1G32640, AT1G52400, AT1G62660, AT1G70700, AT1G74950, AT2G46510, AT3G05120, AT3G63010
GO:0019219	regulation of nucleobase-containing compound metabolic process	2706	25	15.08	0.00788	0.4553	P	AT1G01030, AT1G22490, AT1G30135, AT1G32640, AT1G70700, AT1G74950, AT1G75490, AT1G78080, AT2G27230, AT2G30250, AT2G44840, AT2G46510, AT3G02150, AT3G15790, AT3G23590, AT4G18170, AT4G31800, AT4G31805, AT5G01380, AT5G05140, AT5G49520, AT5G57660, AT5G60890, AT5G61270, AT5G62000	AT1G01030, AT1G22490, AT1G30135, AT1G32640, AT1G70700, AT1G74950, AT1G75490, AT1G78080, AT2G27230, AT2G30250, AT2G44840, AT2G46510, AT3G02150, AT3G15790, AT3G23590, AT4G18170, AT4G31800, AT4G31805, AT5G01380, AT5G05140, AT5G49520, AT5G57660, AT5G60890, AT5G61270, AT5G62000
GO:0044763	single-organism cellular process	8410	61	46.87	0.00852	0.4837	P	AT1G15720, AT1G19570, AT1G30135, AT1G32640, AT1G35580, AT1G52400, AT1G52410, AT1G58200, AT1G61890, AT1G62660, AT1G64200, AT1G66760, AT1G70700, AT1G72180, AT1G72520, AT1G74950, AT1G75220, AT1G78080, AT2G01450, AT2G06050, AT2G22450, AT2G33380, AT2G34930, AT2G44840, AT2G46505, AT2G46510, AT3G02150, AT3G05120, AT3G05220, AT3G11470, AT3G13870, AT3G23580, AT3G23590, AT3G25760, AT3G25770, AT3G26520, AT3…	AT1G15720, AT1G19570, AT1G30135, AT1G32640, AT1G35580, AT1G52400, AT1G52410, AT1G58200, AT1G61890, AT1G62660, AT1G64200, AT1G66760, AT1G70700, AT1G72180, AT1G72520, AT1G74950, AT1G75220, AT1G78080, AT2G01450, AT2G06050, AT2G22450, AT2G33380, AT2G34930, AT2G44840, AT2G46505, AT2G46510, AT3G02150, AT3G05120, AT3G05220, AT3G11470, AT3G13870, AT3G23580, AT3G23590, AT3G25760, AT3G25770, AT3G26520, AT3…
GO:0009072	aromatic amino acid family metabolic process	75	3	0.42	0.00854	0.4837	P	AT1G52410, AT4G08870, AT5G60890	AT1G52410, AT4G08870, AT5G60890
GO:0008152	metabolic process	14067	93	78.39	0.0088	0.4862	P	AT1G01030, AT1G06640, AT1G11440, AT1G15720, AT1G17370, AT1G19190, AT1G19570, AT1G19580, AT1G22490, AT1G28040, AT1G30135, AT1G32640, AT1G35580, AT1G51160, AT1G51760, AT1G51790, AT1G52400, AT1G52410, AT1G62660, AT1G64200, AT1G70700, AT1G72180, AT1G72520, AT1G74950, AT1G75490, AT1G76790, AT1G78080, AT2G01450, AT2G03980, AT2G06050, AT2G22450, AT2G22500, AT2G27230, AT2G27690, AT2G30250, AT2G33370, AT2…	AT1G01030, AT1G06640, AT1G11440, AT1G15720, AT1G17370, AT1G19190, AT1G19570, AT1G19580, AT1G22490, AT1G28040, AT1G30135, AT1G32640, AT1G35580, AT1G51160, AT1G51760, AT1G51790, AT1G52400, AT1G52410, AT1G62660, AT1G64200, AT1G70700, AT1G72180, AT1G72520, AT1G74950, AT1G75490, AT1G76790, AT1G78080, AT2G01450, AT2G03980, AT2G06050, AT2G22450, AT2G22500, AT2G27230, AT2G27690, AT2G30250, AT2G33370, AT2…
GO:0032787	monocarboxylic acid metabolic process	630	9	3.51	0.00894	0.4862	P	AT1G52400, AT1G72520, AT2G06050, AT2G33380, AT3G25760, AT3G25770, AT3G45140, AT4G15440, AT5G42650	AT1G52400, AT1G72520, AT2G06050, AT2G33380, AT3G25760, AT3G25770, AT3G45140, AT4G15440, AT5G42650
GO:0048518	positive regulation of biological process	984	12	5.48	0.00913	0.4862	P	AT1G32640, AT1G51160, AT1G52400, AT1G75220, AT1G75490, AT2G27230, AT3G05120, AT3G63010, AT4G29950, AT5G49520, AT5G60890, AT5G62000	AT1G32640, AT1G51160, AT1G52400, AT1G75220, AT1G75490, AT2G27230, AT3G05120, AT3G63010, AT4G29950, AT5G49520, AT5G60890, AT5G62000
GO:0009967	positive regulation of signal transduction	77	3	0.43	0.00918	0.4862	P	AT1G52400, AT3G05120, AT3G63010	AT1G52400, AT3G05120, AT3G63010
GO:0023056	positive regulation of signaling	77	3	0.43	0.00918	0.4862	P	AT1G52400, AT3G05120, AT3G63010	AT1G52400, AT3G05120, AT3G63010
GO:0000162	tryptophan biosynthetic process	26	2	0.14	0.00918	0.4862	P	AT1G52410, AT5G60890	AT1G52410, AT5G60890
GO:0046219	indolalkylamine biosynthetic process	26	2	0.14	0.00918	0.4862	P	AT1G52410, AT5G60890	AT1G52410, AT5G60890
GO:1901360	organic cyclic compound metabolic process	5339	42	29.75	0.00961	0.5043	P	AT1G01030, AT1G15720, AT1G17370, AT1G22490, AT1G30135, AT1G32640, AT1G52410, AT1G64200, AT1G70700, AT1G74950, AT1G75490, AT1G78080, AT2G22450, AT2G27230, AT2G30250, AT2G44840, AT2G46510, AT3G02150, AT3G15790, AT3G23580, AT3G23590, AT4G08870, AT4G15440, AT4G18170, AT4G18440, AT4G24220, AT4G29700, AT4G31800, AT4G31805, AT4G34230, AT4G38800, AT5G01380, AT5G05140, AT5G12200, AT5G15650, AT5G42650, AT5…	AT1G01030, AT1G15720, AT1G17370, AT1G22490, AT1G30135, AT1G32640, AT1G52410, AT1G64200, AT1G70700, AT1G74950, AT1G75490, AT1G78080, AT2G22450, AT2G27230, AT2G30250, AT2G44840, AT2G46510, AT3G02150, AT3G15790, AT3G23580, AT3G23590, AT4G08870, AT4G15440, AT4G18170, AT4G18440, AT4G24220, AT4G29700, AT4G31800, AT4G31805, AT4G34230, AT4G38800, AT5G01380, AT5G05140, AT5G12200, AT5G15650, AT5G42650, AT5…

## Sheet: Table S5
TABLE S5 Relative levels of H3K9 acetylation in leaves of wild-type (WT), hac1, and HDA6-OX2 plants in the undamaged condition (UD) and in response to Spodoptera litura larvae (HD) for 24 h.
Genes	WT_UD	hac1_UD	HDA6_UD	WT_HD	hac1_HD	HDA6-OX_HD
AT1G01010	1	1.14457	1.18876	1.28711	1.39267	0.986036
AT1G01020	1	1.12565	0.846775	1.29553	0.908495	0.87707
AT1G01030	1	1.20328	1.00452	2.31586	2.27287	1.15301
AT1G01040	1	1.00489	0.807559	1.07754	1.04847	0.853083
AT1G01046	1	1.08477	0.802574	1.28543	0.597241	0.904767
AT1G01050	1	1.01598	0.969066	0.872422	0.732228	0.653659
AT1G01060	1	1.28848	0.761499	1.07841	0.684217	0.551925
AT1G01070	1	1.05452	1.01424	1.12393	0.538208	0.799381
AT1G01073	1	0.859836	0.711455	0.807431	0.411725	0.527711
AT1G01080	1	0.941515	0.822698	0.765054	0.746176	0.659401
AT1G01090	1	0.80426	0.772665	0.811228	0.672528	0.619009
AT1G01100	1	0.741323	0.801157	0.774556	0.569777	0.627528
AT1G01110	1	0.79723	0.85062	0.817147	0.625355	0.697644
AT1G01115	1	0.754795	0.591353	1.50985	0.788513	0.737727
AT1G01120	1	0.936457	0.772621	1.28233	1.35348	1.42587
AT1G01130	1	0.835212	0.644252	1.03295	0.806169	0.704119
AT1G01140	1	0.913572	0.822968	1.08175	0.725223	0.784027
AT1G01150	1	1.07348	0.956525	0.863641	0.850169	0.778863
AT1G01160	1	1.08053	0.927864	0.907806	0.881516	0.779498
AT1G01170	1	1.0393	1.04148	0.651044	0.896699	0.710349
AT1G01180	1	1.00226	0.99815	0.604397	0.857534	0.69247
AT1G01183	1	0.915334	0.843164	0.744104	0.270613	0.414596
AT1G01190	1	1.04225	0.653886	1.00848	0.797445	0.696531
AT1G01200	1	1.36398	1.12982	1.13791	1.05154	1.19914
AT1G01210	1	1.43362	1.21285	1.2261	1.1165	1.33826
AT1G01220	1	1.15984	1.15069	1.07948	1.3307	0.919762
AT1G01225	1	1.10258	0.884329	0.7743	0.670822	0.827993
AT1G01230	1	0.969278	1.01184	1.05365	0.797364	0.992617
AT1G01240	1	1.02904	1.54898	1.3226	1.19307	1.30517
AT1G01250	1	1.4785	2.37325	1.01013	1.44377	1.43073
AT1G01260	1	0.913786	0.952047	1.37373	1.36381	1.52464
AT1G01270	1	0.883516	0.467359	0.8861	1.18351	0.515743
AT1G01280	1	1.01122	0.702467	1.21784	1.18778	0.958598
AT1G01290	1	0.916341	0.904519	0.921929	0.939688	0.869348
AT1G01300	1	0.822411	1.10349	0.94534	1.35329	1.17059
AT1G01305	1	0.787928	1.12883	1.15225	1.31767	1.23475
AT1G01310	1	0.917701	1.25089	1.43697	1.48985	1.60267
AT1G01320	1	0.809464	0.936012	0.862909	0.682253	0.714925
AT1G01340	1	0.796881	0.864099	0.87535	0.745527	1.0466
AT1G01350	1	0.859985	0.88279	0.87393	0.763789	1.1333
AT1G01355	1	0.888987	0.976844	1.04735	0.8117	1.03349
AT1G01360	1	1.11305	1.00637	0.943184	1.13858	0.800877
AT1G01370	1	0.944039	0.9495	0.908917	0.999998	0.77433
AT1G01380	1	1.13586	0.993385	0.846901	0.255727	0.655726
AT1G01390	1	0.893573	0.731341	0.772935	0.839697	0.575291
AT1G01400	1	1.19875	0.597747	0.851444	0.565818	0.496155
AT1G01410	1	1.266	0.605132	0.910802	0.638657	0.548713
AT1G01420	1	0.882028	1.04432	0.686817	0.707776	0.497102
AT1G01430	1	0.948127	0.957448	0.694495	0.779269	0.400976
AT1G01440	1	1.08786	1.02173	0.972393	1.06147	0.906318
AT1G01448	1	1.06796	1.08588	0.966366	1.08652	1.03385
AT1G01450	1	1.38009	1.09738	1.17973	1.44155	1.16668
AT1G01453	1	1.28763	0.950285	0.849682	1.56249	1.54284
AT1G01460	1	1.26908	0.962139	0.972074	1.32893	1.37706
AT1G01470	1	0.86433	2.50317	2.20674	1.60058	2.42492
AT1G01480	1	1.05726	1.02679	1.33695	1.01941	2.38004
AT1G01490	1	0.854701	0.851084	0.626258	0.605725	0.550708
AT1G01500	1	1.08823	1.47661	0.915819	1.6038	1.45134
AT1G01510	1	1.02466	1.4089	1.02418	2.02292	1.51694
AT1G01520	1	1.16308	0.837038	1.00932	0.872543	0.787297
AT1G01530	1	0.956742	0.695384	0.857955	0.453132	0.481529
AT1G01540	1	0.954901	0.891199	0.977658	0.94116	0.697551
AT1G01550	1	0.849704	0.735463	1.24301	0.732012	0.924798
AT1G01560	1	0.865508	0.763442	1.27352	0.720855	1.11852
AT1G01570	1	1.00284	1.04335	1.29494	1.04813	1.4763
AT1G01580	1	1.17946	0.844653	1.16046	0.836396	1.26772
AT1G01590	1	0.88498	0.709974	0.699181	0.518564	0.528422
AT1G01600	1	0.959655	0.570057	0.997137	1.57537	0.590301
AT1G01610	1	0.91751	1.23592	0.850662	0.914552	0.631489
AT1G01620	1	0.859503	1.13434	0.746491	0.919251	0.435405
AT1G01630	1	0.757284	0.897579	0.72753	0.800713	0.458404
AT1G01640	1	0.835921	0.561214	1.02865	0.54427	0.738137
AT1G01650	1	0.881146	0.826407	1.64454	1.17667	1.43057
AT1G01660	1	1.19941	1.39423	2.20727	2.10346	1.89632
AT1G01670	1	1.04549	0.86146	0.963926	0.860126	1.03519
AT1G01680	1	1.08748	0.837611	0.946221	0.761302	1.17002
AT1G01690	1	1.22171	0.953194	1.06275	0.870738	1.3553
AT1G01695	1	1.11744	0.824492	1.1011	0.738607	0.648088
AT1G01700	1	1.09918	0.959372	0.95296	1.04448	1.18315
AT1G01710	1	1.17746	0.955489	1.14241	1.07333	1.09874
AT1G01720	1	0.963992	0.780554	1.014	1.11223	1.11474
AT1G01725	1	1.01625	1.09989	1.13528	1.27052	1.06074
AT1G01730	1	0.983523	0.828525	1.0332	1.31991	1.06605
AT1G01740	1	1.0382	0.746688	0.953632	0.670871	0.675636
AT1G01750	1	1.12896	0.862727	0.993932	0.821322	0.701261
AT1G01760	1	1.04559	0.875939	0.84289	1.03605	0.919956
AT1G01770	1	1.11073	0.909966	0.839194	1.046	0.877318
AT1G01780	1	1.20165	0.889283	0.996979	0.772054	0.672665
AT1G01790	1	1.1168	0.757972	0.981496	0.89437	0.701369
AT1G01800	1	0.964359	0.775925	0.743099	0.813297	0.74209
AT1G01810	1	0.998962	0.86227	0.863286	0.949802	0.776673
AT1G01820	1	1.11009	1.23196	1.09972	1.52038	1.09938
AT1G01830	1	1.04442	1.12726	0.908583	1.11787	0.79512
AT1G01840	1	1.15339	1.04068	0.709758	0.608641	0.619464
AT1G01860	1	1.40988	1.24046	0.936327	1.46267	0.960825
AT1G01870	1	1.46112	1.2327	1.00382	1.51271	0.959205
AT1G01880	1	1.20483	1.01989	0.836048	1.22698	0.834016
AT1G01890	1	1.26637	1.15186	0.831276	1.11385	0.992127
AT1G01900	1	0.933974	0.891756	0.899759	1.34702	0.833277
AT1G01910	1	1.01779	0.902297	1.32795	1.41494	1.24357
AT1G01920	1	0.996883	0.870495	1.31127	1.36402	1.19034
AT1G01930	1	1.19959	1.09424	1.02093	1.21808	1.17407
AT1G01940	1	1.2104	1.0407	0.990807	1.24905	1.19012
AT1G01950	1	0.999214	0.679689	0.943918	0.90337	0.893062
AT1G01960	1	1.0076	0.95555	0.997601	1.34051	0.922526
AT1G01970	1	1.00705	1.03829	0.991877	1.64831	0.998348
AT1G01980	1	1.11418	1.03956	1.05735	1.83147	1.2544
AT1G01990	1	1.16489	1.23546	1.19705	1.99673	1.26067
AT1G02000	1	1.22902	1.23787	1.29457	2.06974	1.31269
AT1G02010	1	1.23463	1.30635	1.31026	1.79751	1.29535
AT1G02020	1	1.11586	1.03393	1.06181	1.6908	1.21779
AT1G02030	1	1.24381	0.952334	1.05227	0.873311	1.11091
AT1G02040	1	1.65276	0.894669	1.31975	1.80183	0.857063
AT1G02050	1	1.33775	0.90636	1.25864	1.27086	1.01307
AT1G02060	1	1.16805	1.01283	0.997958	1.51693	1.01657
AT1G02065	1	1.20989	0.744743	1.01453	0.922196	0.724427
AT1G02070	1	1.21989	1.13971	1.10033	0.761607	0.701851
AT1G02074	1	1.14813	1.15497	1.05903	0.827709	0.653579
AT1G02080	1	1.14398	0.892864	1.06007	0.881983	0.884594
AT1G02090	1	0.992288	0.900933	1.11761	1.20134	1.17099
AT1G02100	1	0.995789	0.937053	1.09902	1.27223	1.14886
AT1G02110	1	1.00506	0.854938	0.611783	0.919103	0.439969
AT1G02120	1	1.16521	0.880165	0.802289	0.96321	0.775983
AT1G02130	1	1.18903	0.907599	0.844357	0.86119	0.722201
AT1G02136	1	1.32249	1.05919	1.17735	1.27271	1.36041
AT1G02140	1	1.37473	1.2068	1.25886	1.43311	1.51128
AT1G02145	1	1.39599	1.21885	1.26919	1.39796	1.42062
AT1G02150	1	1.2197	1.06193	0.926081	1.78087	1.08295
AT1G02160	1	1.12941	1.13363	1.10823	1.50082	1.22709
AT1G02170	1	1.17444	1.17912	1.33551	1.54433	1.75548
AT1G02180	1	1.14568	0.935408	1.23217	1.58765	0.962334
AT1G02190	1	1.11998	1.00494	1.38455	1.48531	1.05886
AT1G02205	1	1.14421	1.2395	1.27829	1.00141	0.950065
AT1G02210	1	0.878528	0.720631	0.975872	0.559802	0.795217
AT1G02220	1	1.11869	0.776483	1.19608	0.827075	0.877949
AT1G02228	1	1.04364	0.771292	0.731627	0.746713	0.512015
AT1G02230	1	1.00283	0.756964	0.466526	0.402292	0.485336
AT1G02250	1	0.899411	0.710341	0.856791	0.643176	0.563558
AT1G02260	1	0.872072	0.752455	0.915869	0.754594	0.809834
AT1G02270	1	1.04272	0.905002	1.64736	1.21397	2.03496
AT1G02280	1	1.04458	1.01769	1.12079	1.21199	0.886691
AT1G02290	1	0.950154	1.28966	0.753334	0.672622	0.630061
AT1G02300	1	1.03005	1.33217	0.785204	0.642596	0.672478
AT1G02305	1	1.02841	1.13782	0.988951	0.712452	0.904042
AT1G02310	1	1.12258	0.993435	1.41754	0.812641	1.73806
AT1G02320	1	1.15432	0.704782	1.76473	0.803641	1.49571
AT1G02330	1	0.928726	1.12306	0.983634	1.08348	1.18438
AT1G02335	1	0.928656	1.21717	0.701286	0.517484	0.528299
AT1G02340	1	1.01509	1.70225	0.860645	0.597927	0.754569
AT1G02350	1	1.12624	1.24313	0.704399	0.696649	0.571472
AT1G02360	1	1.17773	1.08098	0.6782	1.03451	0.97079
AT1G02370	1	1.06146	1.04953	0.692912	0.803993	0.944351
AT1G02380	1	0.919277	0.981222	0.617709	0.537633	0.751705
AT1G02390	1	0.910785	1.60047	0.94876	0.614819	1.21211
AT1G02391	1	1.00635	0.811887	1.12657	0.739068	0.997577
AT1G02400	1	0.925887	1.17025	2.01543	1.23126	2.46837
AT1G02405	1	1.1236	1.13163	1.26085	1.39404	1.57295
AT1G02410	1	1.09557	1.12754	1.38456	1.33081	1.67485
AT1G02420	1	0.962056	1.05188	1.07399	1.16673	1.1632
AT1G02430	1	1.14208	1.03123	0.769451	0.722855	0.885048
AT1G02440	1	1.09252	1.02512	0.580785	0.416527	0.633915
AT1G02450	1	0.956304	0.921893	0.468614	0.349493	0.512817
AT1G02460	1	1.21334	0.959428	0.851586	0.662051	0.791159
AT1G02470	1	0.991981	0.995595	0.835086	0.719966	0.815769
AT1G02475	1	0.908334	0.956057	0.797959	0.756046	0.715721
AT1G02480	1	1.01835	1.0296	0.832724	0.736189	0.76326
AT1G02490	1	0.928789	0.975128	0.824965	0.76326	0.710196
AT1G02500	1	0.857486	0.816833	0.9973	0.814037	0.897105
AT1G02510	1	0.897172	0.736069	0.83768	0.658367	0.549842
AT1G02520	1	1.06177	0.922782	0.990994	0.77363	0.606874
AT1G02530	1	1.15493	0.878433	1.27342	1.16468	0.679945
AT1G02540	1	0.832283	0.490889	0.614234	0.328665	0.561493
AT1G02550	1	0.818396	0.376563	0.631884	0.283877	0.488539
AT1G02560	1	0.962426	1.24875	0.966525	1.08352	1.32924
AT1G02570	1	0.800157	0.60337	0.936753	0.564761	0.429732
AT1G02575	1	0.956961	0.528748	0.830051	0.673756	0.452332
AT1G02580	1	1.03394	0.700732	1.09496	0.488128	0.542596
AT1G02590	1	0.788179	0.525087	0.645884	0.310051	0.465519
AT1G02610	1	0.671506	0.981345	0.678078	0.605262	0.690109
AT1G02620	1	0.671906	1.0872	0.707113	0.716779	0.726301
AT1G02630	1	0.776573	0.672296	0.684462	0.64136	0.40052
AT1G02640	1	0.73226	0.670639	0.642342	0.787434	0.511301
AT1G02650	1	0.752055	0.741417	0.793703	1.093	0.532543
AT1G02660	1	0.813469	0.90191	1.2859	1.3613	1.64279
AT1G02670	1	0.892044	1.06864	1.31522	1.50849	1.85146
AT1G02680	1	1.23072	1.01267	1.19278	0.933766	1.06656
AT1G02681	1	1.178	0.909681	1.22835	0.945896	1.04153
AT1G02690	1	1.0673	0.688247	0.99537	0.746861	0.63068
AT1G02700	1	0.995228	0.810637	0.917918	1.20408	0.841654
AT1G02710	1	1.07867	0.716915	1.06457	0.489852	0.705113
AT1G02720	1	1.39449	1.06695	1.11893	1.55492	1.18131
AT1G02730	1	0.879027	0.647014	0.774803	0.72964	0.574017
AT1G02740	1	0.985927	1.09755	0.984182	0.884083	1.25847
AT1G02750	1	0.978684	1.06132	0.972241	0.91731	1.26038
AT1G02760	1	0.840406	0.978269	0.910846	0.823632	0.997435
AT1G02770	1	1.04778	0.628365	0.873786	0.575412	0.66911
AT1G02780	1	0.919684	0.719848	0.813086	0.903651	0.735797
AT1G02790	1	1.16034	0.688957	0.930401	0.916637	0.588337
AT1G02800	1	1.10683	0.876023	1.00922	0.565339	0.685074
AT1G02810	1	1.03713	0.716862	1.07679	0.975349	0.9337
AT1G02813	1	1.00009	0.491942	1.11619	1.28417	1.02488
AT1G02816	1	0.82305	0.980681	0.732087	0.890436	0.934608
AT1G02820	1	1.38029	0.875042	0.817741	0.587683	0.662883
AT1G02830	1	1.18494	0.861337	1.21383	1.0509	0.967418
AT1G02840	1	1.14509	0.76779	1.07099	0.879695	0.850792
AT1G02850	1	0.941873	0.909311	0.896179	0.414805	0.465526
AT1G02860	1	0.790044	0.944263	0.702112	0.519729	0.573073
AT1G02870	1	1.16156	0.864427	0.849492	1.38875	1.06387
AT1G02880	1	1.04381	1.10594	0.808479	0.541922	0.945104
AT1G02890	1	0.877705	0.957807	1.15252	0.951441	0.94375
AT1G02900	1	1.22063	0.763414	2.3884	1.51131	1.81622
AT1G02910	1	1.06999	0.956941	0.920041	1.17369	1.0751
AT1G02920	1	0.79903	1.23814	0.721496	0.79864	1.37819
AT1G02930	1	0.948741	1.33152	0.950834	0.831853	1.62718
AT1G02940	1	0.984108	0.939433	1.16553	0.671226	1.26479
AT1G02950	1	1.12271	0.85059	1.4484	0.766021	0.814996
AT1G02952	1	1.02606	0.908361	1.20792	0.576782	1.23244
AT1G02960	1	1.10091	1.2206	1.24131	1.36423	1.32955
AT1G02965	1	0.75717	0.420591	0.598205	0.922061	0.480919
AT1G02970	1	0.825771	0.487831	0.714201	0.943053	0.55267
AT1G02980	1	0.974911	0.640106	1.10141	0.63103	0.681023
AT1G02990	1	1.05859	0.943033	1.25412	1.04204	1.07861
AT1G03000	1	1.04978	0.847581	0.85019	1.0273	0.847184
AT1G03010	1	1.1096	0.87284	0.836571	1.0281	0.858979
AT1G03020	1	1.15531	0.849278	1.11877	0.706713	0.601196
AT1G03022	1	1.22249	0.795584	0.947075	0.767406	0.681674
AT1G03030	1	1.3238	1.10688	1.12743	0.916738	1.17197
AT1G03040	1	1.09948	0.967271	1.00484	1.30327	0.99601
AT1G03050	1	1.07067	1.02691	0.897638	1.33328	1.06198
AT1G03055	1	1.08532	0.765561	0.709629	0.628054	0.549849
AT1G03060	1	1.06926	0.776072	0.940434	1.04395	0.842477
AT1G03070	1	0.798344	0.582773	0.919776	0.761001	0.521308
AT1G03080	1	1.09555	1.13224	1.68221	1.62675	1.57165
AT1G03090	1	0.973835	1.05044	1.42772	1.33193	1.55546
AT1G03100	1	1.37003	0.838542	1.14841	1.20485	0.742213
AT1G03103	1	1.4299	0.90518	1.05556	1.3298	0.703337
AT1G03106	1	1.02706	0.823469	1.02016	0.849239	0.716017
AT1G03110	1	1.1011	0.815667	1.02919	0.812319	0.672877
AT1G03120	1	1.03033	1.0221	0.781166	0.795441	0.656101
AT1G03130	1	1.0977	1.76621	0.916719	1.28242	1.18725
AT1G03140	1	1.2004	1.43827	1.09314	1.17176	1.43611
AT1G03150	1	1.21622	1.44419	1.09766	1.17296	1.44735
AT1G03160	1	1.19976	1.16376	1.16102	1.2674	1.04545
AT1G03170	1	0.823651	0.481801	0.722849	0.394479	0.456708
AT1G03180	1	0.994482	0.635745	0.805972	0.449724	0.566085
AT1G03190	1	1.11929	0.851183	0.895055	0.855406	0.75342
AT1G03210	1	1.0672	0.771206	0.70222	0.993782	0.543025
AT1G03220	1	1.25184	0.871913	0.648407	0.9287	0.497933
AT1G03230	1	0.918406	0.845793	0.574884	1.03883	0.425474
AT1G03240	1	1.07465	0.778694	1.0224	1.01445	1.22178
AT1G03250	1	1.23584	0.822401	1.01825	1.23416	1.28319
AT1G03260	1	1.22371	0.92732	0.95049	1.27155	1.01146
AT1G03270	1	1.13613	0.927246	0.923214	1.2155	0.989946
AT1G03280	1	1.17985	1.10629	1.30108	0.947301	1.28078
AT1G03290	1	0.929097	0.869599	0.841022	0.527968	0.676796
AT1G03300	1	0.854048	0.904595	0.622735	0.725015	0.370185
AT1G03310	1	0.879532	0.897	0.652788	0.768551	0.421135
AT1G03320	1	0.924985	0.700775	0.94841	0.94305	0.596779
AT1G03330	1	1.23974	1.07828	1.1493	1.10206	1.15185
AT1G03340	1	1.23403	1.07311	1.17061	1.09537	1.10134
AT1G03350	1	0.861624	1.22679	1.12629	1.34633	1.35522
AT1G03360	1	0.860399	1.22402	1.11322	1.33447	1.34692
AT1G03365	1	1.14778	1.07828	1.10767	1.3167	1.10986
AT1G03370	1	1.06655	0.800194	1.1232	0.944777	1.68492
AT1G03380	1	1.07531	0.939265	1.11266	1.22238	1.19798
AT1G03390	1	1.01896	0.89355	0.857482	1.17172	0.772925
AT1G03400	1	0.927067	0.844081	0.735997	1.07312	0.715478
AT1G03410	1	0.97776	1.11521	0.90634	1.28626	0.775203
AT1G03420	1	1.08949	1.15723	0.977539	1.51843	0.80955
AT1G03430	1	0.987652	1.12578	0.894748	1.38246	0.759526
AT1G03440	1	1.0701	0.963663	0.606315	1.2018	0.667464
AT1G03445	1	1.09608	0.626538	1.03395	0.526333	0.486907
AT1G03457	1	0.868547	0.486956	0.807471	0.477347	0.49194
AT1G03470	1	0.773686	0.643835	0.7031	0.507402	0.48165
AT1G03475	1	1.01283	0.97444	0.761443	0.951896	0.947382
AT1G03490	1	1.03591	0.978877	0.749839	1.00019	0.968919
AT1G03495	1	1.1005	1.09724	0.781019	0.761353	1.01505
AT1G03502	1	1.22699	0.767676	1.21294	1.10249	1.02756
AT1G03506	1	1.21954	0.766379	1.21471	1.1198	1.02742
AT1G03510	1	1.08794	0.900338	1.25006	0.919257	0.867948
AT1G03515	1	1.21867	0.795623	1.21222	1.17103	1.03968
AT1G03520	1	0.969357	1.00729	0.952777	0.736654	0.818068
AT1G03530	1	1.04675	0.87238	0.917186	1.64195	0.905957
AT1G03540	1	1.06117	0.887107	0.93545	1.69728	0.954163
AT1G03545	1	1.1126	0.782586	0.990484	1.59904	0.846092
AT1G03550	1	1.15154	0.640727	1.11567	0.670137	0.734522
AT1G03560	1	0.945049	0.853886	0.916008	1.0143	0.82749
AT1G03570	1	1.14962	1.0083	1.17981	1.42226	1.13726
AT1G03580	1	0.896699	0.860435	0.926178	0.998821	0.831716
AT1G03590	1	0.996356	0.868508	0.870067	0.860449	0.631713
AT1G03600	1	0.966819	0.81673	0.773922	0.883772	0.528797
AT1G03610	1	0.86766	0.85435	0.771656	0.740971	0.661351
AT1G03620	1	0.946928	1.00905	0.628661	0.638156	0.506284
AT1G03630	1	0.991811	1.03445	0.66042	0.76502	0.555534
AT1G03640	1	0.98871	0.664641	0.938444	1.45438	0.738806
AT1G03650	1	0.980753	0.680053	0.878098	1.25893	0.723565
AT1G03660	1	1.11783	0.816538	1.04013	0.850928	0.759555
AT1G03670	1	0.984583	1.22079	0.739934	0.736298	0.72674
AT1G03680	1	1.25121	1.19211	0.844494	1.1481	0.73756
AT1G03687	1	1.17902	1.11065	0.832774	1.03286	0.708385
AT1G03700	1	1.29618	0.819733	1.29565	0.89925	0.76849
AT1G03710	1	1.12437	0.63907	1.2007	1.08563	0.732728
AT1G03720	1	1.07823	0.540295	1.3637	1.05888	0.552963
AT1G03730	1	0.887263	1.03834	1.08186	1.47956	1.53004
AT1G03740	1	0.925077	0.982503	1.03612	1.14993	1.57067
AT1G03743	1	0.76521	0.6753	0.738031	0.802293	0.619465
AT1G03746	1	0.775634	0.729964	0.698354	0.887435	0.710401
AT1G03750	1	0.946204	0.74968	0.882496	0.90962	0.684878
AT1G03760	1	1.04533	0.904498	1.02963	0.916029	0.999138
AT1G03770	1	1.03974	0.871109	1.03412	0.790695	0.981039
AT1G03780	1	0.954813	0.823461	0.938357	0.44664	0.783484
AT1G03790	1	0.929541	0.83364	1.10957	0.862218	1.08436
AT1G03800	1	0.705865	0.481452	0.600559	0.737016	0.542608
AT1G03810	1	0.706806	0.46184	0.617822	0.726064	0.52129
AT1G03820	1	1.11888	1.27781	0.998766	0.819631	0.959302
AT1G03830	1	1.35804	1.0951	1.19693	1.2011	1.01727
AT1G03840	1	1.11145	1.07108	1.06635	0.943017	1.07802
AT1G03850	1	0.711859	0.716619	0.556492	0.531223	0.528318
AT1G03860	1	0.817073	0.536531	0.512006	0.46876	0.459239
AT1G03870	1	0.750365	0.412291	0.308555	0.273584	0.184121
AT1G03880	1	0.888791	0.580115	0.795078	0.761065	0.489833
AT1G03890	1	1.37629	0.761912	0.941765	1.10158	0.929386
AT1G03900	1	1.09808	0.961619	1.1926	1.59688	1.41318
AT1G03905	1	1.00646	0.846267	1.17359	1.52846	1.25402
AT1G03910	1	1.08826	0.879947	1.02108	1.02003	1.01932
AT1G03920	1	1.22725	0.761776	0.893598	0.837369	0.746593
AT1G03930	1	1.06651	1.05249	1.09255	1.29705	0.872204
AT1G03935	1	0.958484	0.991801	1.21459	0.914561	0.965259
AT1G03940	1	0.960227	1.00783	1.18768	1.08982	1.1527
AT1G03950	1	1.21858	1.2098	1.35358	1.41504	1.16952
AT1G03960	1	1.31399	1.19794	1.33016	1.32427	1.14677
AT1G03970	1	1.01686	0.9205	0.937141	1.20219	1.08813
AT1G03980	1	0.985639	0.971833	1.01295	0.775422	0.963207
AT1G03982	1	1.16337	0.77495	1.13486	0.703896	0.856305
AT1G03990	1	1.07677	0.819741	0.982568	0.888157	0.653007
AT1G04000	1	0.926534	0.864824	0.773031	0.948457	0.649267
AT1G04010	1	1.15013	0.745143	0.984323	0.985658	0.743003
AT1G04020	1	1.10444	0.836058	0.999222	1.16128	0.767481
AT1G04030	1	1.11906	0.992994	0.928391	0.904205	0.60766
AT1G04040	1	0.830255	0.441155	0.644732	0.460804	0.368056
AT1G04050	1	1.07884	0.963797	1.04617	1.08537	1.06658
AT1G04070	1	1.19177	1.0719	1.29443	1.50266	1.36871
AT1G04080	1	1.17404	0.969429	1.17782	1.25217	1.13408
AT1G04090	1	1.43575	0.879049	1.29637	1.28124	0.893778
AT1G04100	1	1.21125	0.856947	1.09287	1.51431	0.901678
AT1G04110	1	1.06084	0.813102	1.16056	0.674934	0.84672
AT1G04120	1	0.915545	0.87516	1.21549	0.974233	0.868071
AT1G04130	1	1.3916	1.30165	1.32633	1.21278	1.02579
AT1G04140	1	0.984694	0.960406	1.16306	1.33833	1.01028
AT1G04150	1	0.888224	0.720988	0.98313	1.46706	0.655807
AT1G04160	1	1.02816	0.833066	1.07959	0.891369	0.705226
AT1G04170	1	1.00129	1.00666	1.07681	0.867483	0.922401
AT1G04171	1	1.13865	0.830238	0.889194	0.266546	0.457394
AT1G04180	1	0.934946	0.891943	0.73669	0.893067	0.442442
AT1G04190	1	1.15376	0.995984	1.23939	1.3193	1.21137
AT1G04200	1	1.12145	0.981724	1.20225	1.30587	1.21696
AT1G04210	1	1.10424	0.878217	1.14453	0.924132	0.883861
AT1G04220	1	1.08402	1.161	1.26784	0.874471	1.22726
AT1G04230	1	1.27975	0.960439	1.19404	1.05632	1.32136
AT1G04240	1	1.16279	1.76344	1.03226	0.477109	0.708078
AT1G04250	1	1.23855	1.10387	1.15176	0.50644	1.10686
AT1G04260	1	0.97314	0.857506	1.02276	1.13314	0.864137
AT1G04270	1	0.958759	0.65654	0.84353	0.516447	0.613769
AT1G04280	1	0.889231	0.785977	0.759108	0.803473	0.604093
AT1G04290	1	0.86462	0.737368	0.822986	1.19382	0.703215
AT1G04295	1	0.855531	0.776825	0.742395	0.901198	0.58788
AT1G04300	1	1.10025	0.920767	1.06585	1.23933	0.945135
AT1G04310	1	0.937719	0.50606	0.607044	0.639343	0.422052
AT1G04320	1	0.968534	0.447578	0.470965	0.568518	0.385314
AT1G04330	1	0.878368	0.722473	0.957255	0.691986	0.699899
AT1G04340	1	0.831984	0.953095	0.914792	0.742602	0.681725
AT1G04350	1	0.821746	0.937601	0.883359	0.70506	0.644629
AT1G04360	1	1.03825	1.01566	0.764199	0.512495	0.361208
AT1G04370	1	1.26372	0.952135	1.16398	0.550878	1.1246
AT1G04380	1	1.3513	0.954037	1.27508	0.858732	0.652088
AT1G04390	1	1.16943	0.945478	1.19878	1.23998	1.13833
AT1G04400	1	0.790373	1.01559	0.891975	0.649022	0.649001
AT1G04410	1	0.893873	0.851262	0.756408	0.657737	0.55322
AT1G04420	1	0.905609	0.837284	0.776513	0.695777	0.554842
AT1G04425	1	1.05786	0.684936	0.910894	0.703086	0.636798
AT1G04430	1	0.738644	0.620267	1.11442	0.704391	0.64901
AT1G04440	1	0.863241	0.741328	1.05887	0.789569	1.02261
AT1G04445	1	1.23522	0.71671	1.1529	1.18596	0.602265
AT1G04450	1	0.940297	0.962475	1.04744	0.840123	0.61136
AT1G04457	1	1.36173	0.686969	1.23357	1.21809	0.792117
AT1G04470	1	1.0684	0.97003	0.914906	1.08953	0.994809
AT1G04480	1	1.02535	0.891631	0.857378	0.934881	0.949414
AT1G04490	1	1.06944	0.848338	1.12534	0.551056	1.09347
AT1G04500	1	1.1564	0.912851	1.20167	0.485903	0.908851
AT1G04501	1	1.07684	0.876156	1.04438	0.539316	0.906475
AT1G04510	1	1.21141	0.947169	1.01177	0.886845	0.963509
AT1G04520	1	1.24071	0.75378	0.771085	0.623925	0.380798
AT1G04530	1	1.07608	1.03578	0.778979	0.811608	0.491776
AT1G04540	1	1.18351	1.12511	0.782525	0.987469	0.520019
AT1G04550	1	0.9743	0.914598	0.738199	0.997597	0.579186
AT1G04555	1	0.935792	0.934885	1.02849	1.19169	0.757003
AT1G04560	1	1.07851	1.15821	1.34212	1.31851	1.0769
AT1G04570	1	1.34944	2.00889	1.45669	0.919642	1.26243
AT1G04580	1	1.34771	0.994142	1.237	0.724045	0.867402
AT1G04590	1	1.05795	0.769928	0.928019	1.00306	0.71434
AT1G04600	1	1.13976	0.84816	1.11505	0.997239	0.786635
AT1G04610	1	1.02752	0.728049	1.01307	0.676105	0.633026
AT1G04620	1	0.968904	1.10436	0.943247	0.790685	0.956562
AT1G04625	1	0.994355	0.995747	1.02779	1.33565	1.01826
AT1G04630	1	0.933583	0.847694	0.78782	0.899886	0.783846
AT1G04635	1	1.0591	1.08246	1.05188	1.34687	1.11254
AT1G04640	1	0.926171	0.83241	0.791778	0.879088	0.755493
AT1G04645	1	0.930917	0.709896	0.782638	0.797131	0.543319
AT1G04650	1	1.02996	0.755471	1.01158	0.832559	0.556559
AT1G04660	1	0.788584	0.510671	1.06681	0.68289	0.71114
AT1G04670	1	0.926528	0.512195	1.01869	0.646871	0.639295
AT1G04680	1	0.855481	0.635907	0.802557	0.666796	0.892059
AT1G04684	1	0.999452	0.562619	0.886858	0.626378	0.802563
AT1G04690	1	0.993089	0.940635	0.898868	0.916996	0.875806
AT1G04700	1	1.18247	0.841273	1.18482	0.782089	0.896031
AT1G04710	1	1.11189	0.960185	1.0695	0.797971	0.702316
AT1G04720	1	1.2546	1.08748	1.28455	1.26535	0.800444
AT1G04730	1	0.976384	1.2609	1.0626	0.680525	1.04603
AT1G04750	1	1.05721	1.41413	1.24457	1.06514	1.18505
AT1G04760	1	1.06341	1.5804	1.15793	1.13607	1.30165
AT1G04770	1	0.843246	0.677224	0.839935	0.702354	0.850778
AT1G04778	1	1.28032	1.20958	1.05639	0.653634	1.49564
AT1G04780	1	1.20497	1.24167	1.26164	1.62887	1.36631
AT1G04790	1	1.31942	1.41641	1.32804	1.38044	1.62156
AT1G04800	1	1.00078	0.969082	0.80554	1.13455	0.858271
AT1G04810	1	1.04856	0.872186	0.932084	1.11675	0.845137
AT1G04820	1	0.907229	0.988925	1.40037	0.573287	0.68519
AT1G04830	1	1.05543	1.17438	1.05181	1.26651	1.00378
AT1G04840	1	1.14203	0.87439	0.933692	0.95296	0.716366
AT1G04850	1	1.33012	1.23649	1.1842	1.90283	1.31112
AT1G04860	1	1.07935	0.910373	1.00156	0.895045	0.922542
AT1G04870	1	1.26097	0.936687	1.00148	0.786643	0.692338
AT1G04880	1	1.16695	0.765786	1.14435	0.406694	0.589093
AT1G04890	1	1.36095	0.82526	0.932398	0.71914	0.914738
AT1G04900	1	1.33888	0.888284	1.11928	0.711057	0.895353
AT1G04910	1	1.11592	1.04222	1.194	1.26323	1.01125
AT1G04920	1	1.34681	0.693669	1.19274	0.933698	0.901174
AT1G04930	1	1.10565	0.943901	1.08949	1.22754	1.20139
AT1G04940	1	0.990998	0.820685	1.04345	1.14177	1.08003
AT1G04945	1	1.10117	0.943194	1.10161	1.13407	1.13327
AT1G04950	1	1.06502	0.878645	1.08197	0.905854	0.815831
AT1G04960	1	1.12328	0.901546	1.16578	0.911061	1.30105
AT1G04970	1	1.15553	0.951612	1.16816	0.991966	1.37013
AT1G04980	1	1.07629	0.887737	1.29387	1.08031	1.22218
AT1G04985	1	1.16442	1.04789	1.02915	1.1287	1.10621
AT1G04990	1	0.961088	1.22809	1.13983	1.15096	1.09721
AT1G05000	1	0.642446	0.394919	0.976826	0.519181	0.740772
AT1G05010	1	0.807861	0.757263	1.03032	0.832782	0.849582
AT1G05020	1	0.977153	0.801646	1.05106	1.19609	0.815447
AT1G05030	1	1.07943	0.801395	1.19437	1.15372	0.75989
AT1G05040	1	0.989392	0.916614	0.91023	0.738023	0.850147
AT1G05055	1	1.09375	0.972222	1.00272	1.27631	1.19
AT1G05060	1	1.14371	1.0283	1.30379	1.48398	1.20047
AT1G05061	1	1.11791	1.05175	1.28971	1.3422	0.962719
AT1G05065	1	0.992906	1.24003	0.746548	0.890437	0.633747
AT1G05070	1	1.02268	1.13929	0.777402	1.10397	0.865667
AT1G05080	1	1.05759	1.14599	0.792788	1.12691	0.875022
AT1G05085	1	1.21123	0.632263	0.926196	0.491253	0.73475
AT1G05100	1	1.22944	0.997565	1.72193	2.80728	2.36541
AT1G05120	1	1.03573	1.19089	1.27103	1.12334	1.10599
AT1G05135	1	0.870554	1.09854	0.931797	1.01341	1.16666
AT1G05136	1	0.687792	0.851618	0.99684	0.873901	0.922476
AT1G05140	1	1.08004	0.868111	0.868672	0.842033	0.865054
AT1G05150	1	1.09936	1.02593	0.95697	1.27701	1.11384
AT1G05160	1	1.29502	1.08138	0.909877	0.869886	0.903206
AT1G05170	1	1.15453	1.05914	0.82407	0.647416	0.727564
AT1G05180	1	0.95027	0.926576	0.809867	0.916816	0.79022
AT1G05190	1	0.8431	0.922224	0.781093	0.691984	0.63152
AT1G05200	1	0.846312	0.887499	0.841495	0.714874	0.644062
AT1G05205	1	1.16379	0.918985	0.857068	1.13079	0.801288
AT1G05210	1	1.05794	0.924191	0.871787	1.02934	0.804688
AT1G05220	1	1.07382	0.834769	0.868392	1.09648	0.804771
AT1G05230	1	0.92213	0.804896	0.825196	0.623216	0.766994
AT1G05260	1	0.919422	0.737601	0.972978	0.402543	0.594533
AT1G05270	1	1.29812	1.24605	1.05669	1.48327	1.3822
AT1G05280	1	1.02868	0.690272	0.993923	0.851819	0.570116
AT1G05290	1	1.11171	1.02171	1.1515	0.51481	0.757291
AT1G05291	1	0.974524	0.820691	1.15595	1.07878	0.603525
AT1G05300	1	0.761878	1.03804	0.721626	0.981486	0.606331
AT1G05310	1	0.743347	0.777774	0.692279	0.501961	0.384541
AT1G05320	1	0.724934	0.75654	0.738391	0.436888	0.405649
AT1G05330	1	1.1554	0.957715	1.13332	0.7528	1.22927
AT1G05340	1	1.10942	0.987086	1.83487	1.06592	2.32579
AT1G05350	1	0.925787	0.800405	1.14395	0.957122	0.997151
AT1G05360	1	0.885455	0.730028	0.96807	0.866132	0.877085
AT1G05370	1	1.08474	1.09195	0.689438	0.85988	1.15529
AT1G05380	1	1.11732	0.928189	1.1435	0.849104	0.928747
AT1G05385	1	0.810159	0.724452	0.530899	0.586907	0.552277
AT1G05390	1	0.963069	1.09557	0.8952	0.765301	0.817648
AT1G05400	1	0.896833	0.722134	0.526239	0.575981	0.545879
AT1G05410	1	1.17324	1.14298	1.31953	1.07586	1.05746
AT1G05420	1	1.00147	1.25015	1.62164	0.971453	0.634715
AT1G05430	1	1.45258	1.16461	1.17516	1.35729	1.16017
AT1G05440	1	1.46743	1.1184	1.42139	1.07546	0.924012
AT1G05450	1	0.971351	0.792517	1.0748	0.741945	0.576506
AT1G05460	1	1.05642	0.832465	0.706905	0.570241	0.606153
AT1G05470	1	1.2044	1.11607	0.63862	0.503317	0.441208
AT1G05490	1	1.16602	1.12175	1.11466	1.27788	0.948899
AT1G05500	1	1.12947	1.05608	0.959227	1.23613	0.896847
AT1G05510	1	0.919436	0.622226	0.812115	0.733071	0.535192
AT1G05520	1	1.04659	1.08242	1.06505	1.3117	1.03536
AT1G05530	1	0.876806	0.632572	0.668754	0.698919	0.536018
AT1G05540	1	0.909364	0.57311	0.692869	0.650364	0.524128
AT1G05550	1	1.02966	1.02049	0.832681	0.936278	0.691788
AT1G05560	1	0.78999	0.778069	0.533752	0.808489	0.329416
AT1G05562	1	0.832287	0.898436	0.5531	0.723025	0.365681
AT1G05570	1	0.869971	0.968132	1.00069	0.770963	1.03547
AT1G05575	1	0.933115	0.931216	1.52185	1.15019	1.99245
AT1G05577	1	0.875655	0.629522	1.65001	1.02587	1.86107
AT1G05580	1	1.20544	0.998714	1.00911	0.80612	0.709786
AT1G05590	1	1.12805	1.07371	0.968323	0.706618	0.748461
AT1G05600	1	1.22136	1.05784	1.13754	0.922919	0.906161
AT1G05610	1	1.10621	0.73967	1.32128	0.628948	0.824528
AT1G05615	1	1.09696	0.87001	1.23775	1.09305	1.10729
AT1G05620	1	1.0581	1.07047	1.03244	0.875033	0.885698
AT1G05630	1	1.03436	0.895052	0.700537	0.888152	0.704316
AT1G05640	1	0.791228	0.608091	0.742378	0.82589	0.459955
AT1G05650	1	0.98186	0.668432	0.910584	0.754923	0.554073
AT1G05660	1	1.44299	0.700069	1.23494	0.794267	0.975218
AT1G05670	1	0.891429	0.762136	0.765147	0.83982	0.838715
AT1G05675	1	0.835853	0.89959	0.893282	0.770611	1.05882
AT1G05680	1	1.01197	1.21514	1.24131	0.664166	1.01386
AT1G05690	1	0.861192	0.74017	0.842749	0.553322	0.691203
AT1G05700	1	0.984808	0.475059	1.41521	0.723676	0.748708
AT1G05710	1	0.711864	0.399573	1.12493	0.798983	0.982132
AT1G05720	1	1.10721	1.13096	1.32806	1.26082	1.42775
AT1G05730	1	1.03339	0.986509	1.36982	1.17017	1.33826
AT1G05740	1	1.19023	1.20895	1.31321	1.39593	1.65627
AT1G05750	1	1.15355	1.11545	1.07883	1.51221	1.18715
AT1G05760	1	0.863512	0.581034	0.793214	0.642256	0.485207
AT1G05770	1	0.886519	0.591492	0.794931	0.764831	0.579177
AT1G05780	1	0.91803	0.618187	0.779861	0.694012	0.577552
AT1G05785	1	0.993167	0.930258	1.34577	0.985933	1.34221
AT1G05790	1	1.16646	0.97617	1.08675	1.10263	0.983713
AT1G05800	1	1.05727	0.779602	1.85923	1.07709	1.73049
AT1G05805	1	0.84016	1.34386	0.953614	1.0168	0.896033
AT1G05810	1	0.783875	0.952265	0.835266	0.821242	0.564251
AT1G05820	1	1.08152	0.686103	1.01965	1.04625	0.733142
AT1G05830	1	1.15074	0.950314	1.02381	1.17609	1.01827
AT1G05835	1	1.06394	0.685415	0.806819	0.448213	0.430111
AT1G05840	1	0.95888	0.79628	0.920833	0.846295	0.90502
AT1G05850	1	0.801835	0.638753	0.804588	0.766165	0.562801
AT1G05860	1	0.782018	0.641068	0.791968	0.743313	0.574757
AT1G05870	1	1.32974	1.33765	0.791908	0.713526	0.502512
AT1G05880	1	1.13945	0.818689	0.92536	0.437563	0.757126
AT1G05890	1	1.22336	1.01545	1.08395	1.13521	0.991838
AT1G05894	1	1.38646	0.859719	1.17418	0.849679	0.894796
AT1G05900	1	1.2707	1.02051	1.04802	0.951742	0.811384
AT1G05910	1	1.07797	0.837124	0.965976	0.846201	0.78169
AT1G05920	1	0.905902	0.807676	0.861271	0.578249	0.684031
AT1G05930	1	1.02718	0.938737	1.05401	0.652975	0.634241
AT1G05940	1	1.16512	1.14767	1.05395	1.63689	1.36642
AT1G05950	1	1.05413	0.757177	1.12807	0.870154	0.63421
AT1G05960	1	1.09463	1.05952	1.02049	0.985741	1.41847
AT1G05970	1	1.31411	1.24568	1.22378	1.28703	1.7933
AT1G05980	1	1.39194	1.29772	1.39321	1.34908	1.85491
AT1G05990	1	1.3219	1.2115	1.18018	1.30269	1.71022
AT1G06000	1	0.863446	0.961186	1.33803	2.2205	1.46605
AT1G06002	1	0.783448	0.946409	1.24151	2.28792	1.45318
AT1G06010	1	0.862029	0.970192	1.32282	2.18574	1.44889
AT1G06020	1	1.12027	0.876873	1.16878	1.26589	0.941069
AT1G06030	1	1.17409	0.903389	0.981775	1.48679	0.954214
AT1G06040	1	1.67491	3.02118	1.11358	0.860676	1.45839
AT1G06050	1	1.28383	1.49694	1.1435	0.958799	1.31939
AT1G06060	1	1.2503	1.40418	1.18181	0.931774	1.31941
AT1G06070	1	0.991689	1.02626	0.992791	0.849268	0.88745
AT1G06080	1	1.06738	0.581211	0.697219	0.563882	0.541922
AT1G06090	1	0.87682	0.624464	0.904004	0.464707	0.592571
AT1G06100	1	0.971689	0.561315	1.09265	0.507883	0.549072
AT1G06110	1	1.09121	0.908672	1.00358	1.12474	0.904528
AT1G06120	1	0.983129	0.873194	0.929436	1.09792	0.83848
AT1G06130	1	0.906416	0.672381	0.922643	0.685031	1.87187
AT1G06135	1	0.935545	0.711343	0.896907	0.73086	2.30309
AT1G06137	1	1.12842	0.789669	1.3749	1.26188	1.91893
AT1G06140	1	1.0202	0.742057	1.31196	0.998329	1.62573
AT1G06148	1	0.756577	0.553288	0.880192	0.743231	0.695266
AT1G06149	1	0.949821	0.81179	0.641769	0.633291	0.603375
AT1G06150	1	1.01431	0.836294	0.67495	0.796041	0.716844
AT1G06160	1	0.575813	0.469582	0.263439	0.243284	0.353025
AT1G06170	1	1.39718	0.791166	0.780149	0.633613	0.705673
AT1G06180	1	1.0462	1.08888	0.86465	0.568373	0.781746
AT1G06190	1	1.05692	0.693659	0.964808	0.908066	0.840816
AT1G06200	1	1.2432	1.01172	1.23297	1.24408	1.3072
AT1G06210	1	1.22236	1.00073	1.25124	1.29323	1.3536
AT1G06220	1	1.22345	0.851907	1.0017	0.926867	0.944852
AT1G06225	1	1.31087	0.793441	0.9394	0.619371	0.588767
AT1G06230	1	1.17708	1.12176	1.29232	1.15725	1.35902
AT1G06240	1	1.16232	0.824958	0.712643	0.777467	0.596188
AT1G06250	1	1.2715	0.700858	1.27883	0.749948	0.608623
AT1G06260	1	1.18877	0.923322	1.18781	0.861136	0.683942
AT1G06265	1	1.10244	0.925193	0.931504	0.804517	0.756097
AT1G06270	1	1.08632	0.837991	0.819993	0.796675	0.725411
AT1G06280	1	1.09928	1.15137	0.885795	1.18336	1.2484
AT1G06290	1	1.07361	1.08269	0.917016	1.0517	1.09027
AT1G06310	1	1.24787	0.840139	1.39307	0.684109	0.644039
AT1G06320	1	1.04198	0.762631	1.35976	0.807292	0.538331
AT1G06330	1	0.95936	0.855138	0.759552	0.848877	0.759087
AT1G06340	1	1.13418	0.826942	0.80856	1.08183	0.90503
AT1G06350	1	1.27109	0.734169	1.14956	0.580715	1.03237
AT1G06360	1	1.02528	0.611564	0.911405	0.36673	0.720308
AT1G06370	1	1.20481	0.753351	0.992956	1.23185	0.966046
AT1G06380	1	1.14296	0.732535	0.950973	1.19319	0.95128
AT1G06390	1	1.15233	0.793745	1.0394	1.14255	0.932695
AT1G06400	1	0.893129	0.696927	1.39111	1.14957	1.6794
AT1G06410	1	0.887374	0.63536	1.60631	1.02092	1.59118
AT1G06420	1	0.962256	0.669482	1.10876	0.619053	0.49808
AT1G06430	1	1.15941	0.73054	1.35641	1.39135	0.817199
AT1G06440	1	1.08376	0.688168	1.31506	1.30244	0.670347
AT1G06450	1	0.983899	0.637309	1.28931	1.22444	0.626322
AT1G06460	1	1.10879	1.81123	0.936204	0.984471	0.947946
AT1G06470	1	1.11408	1.76492	0.962593	0.947195	0.973161
AT1G06475	1	0.640805	0.339342	0.567571	0.346508	0.268848
AT1G06490	1	1.10358	0.829899	0.976508	0.604216	0.728574
AT1G06500	1	1.10291	1.11419	0.913735	0.881161	0.881387
AT1G06510	1	1.14702	1.08841	1.04722	1.45721	1.19328
AT1G06515	1	1.09104	1.0352	1.04225	1.39653	1.16006
AT1G06520	1	1.23266	0.745073	1.94254	1.29241	1.55844
AT1G06530	1	1.15696	0.988457	1.05745	1.47366	1.21093
AT1G06540	1	1.36018	0.680786	1.41601	0.685366	0.835597
AT1G06550	1	1.25645	0.903457	1.09494	0.827122	0.771819
AT1G06560	1	1.19137	0.868333	1.04211	0.815902	0.797792
AT1G06570	1	1.27044	1.148	1.16307	1.36511	1.2978
AT1G06580	1	1.11252	1.07701	1.48719	1.19993	1.38392
AT1G06590	1	0.948327	0.916302	2.89055	3.3259	3.2596
AT1G06610	1	1.14876	1.08922	1.16347	1.49195	1.41507
AT1G06620	1	1.02794	0.857021	3.67731	5.12461	4.2508
AT1G06630	1	1.04045	0.766532	2.5288	2.69953	2.39796
AT1G06640	1	0.975955	0.570022	2.87555	1.75493	1.94527
AT1G06645	1	0.848394	0.867483	1.07713	1.14593	0.737091
AT1G06650	1	0.768762	0.813633	0.680511	1.04316	0.539045
AT1G06660	1	1.20255	0.91974	1.13542	1.20003	0.950062
AT1G06670	1	1.45401	1.06288	1.26598	1.54799	1.00748
AT1G06680	1	0.856788	0.824894	0.505097	0.775077	0.323207
AT1G06690	1	1.02214	0.84261	0.782562	0.683744	0.594659
AT1G06700	1	0.794267	0.833443	0.836017	0.737609	0.643381
AT1G06710	1	1.23605	1.27643	1.20451	0.96698	1.21433
AT1G06720	1	1.25892	1.10215	1.05899	1.21399	0.999336
AT1G06730	1	1.1164	0.982489	0.91121	1.2164	0.91549
AT1G06740	1	1.07025	0.949096	0.929565	0.932173	0.8244
AT1G06750	1	1.08941	1.01669	1.0988	0.989643	0.915328
AT1G06760	1	0.937035	1.23227	0.975254	1.18955	0.730074
AT1G06770	1	1.23714	1.23094	1.23682	1.15667	1.19266
AT1G06780	1	1.21569	1.22787	1.26966	1.05718	1.0666
AT1G06790	1	1.22126	1.04861	0.935747	0.598829	0.824693
AT1G06800	1	0.961293	0.809549	1.0389	1.49818	0.914483
AT1G06810	1	1.12881	0.626758	1.15303	0.799771	0.686595
AT1G06820	1	1.12183	0.930131	1.08243	0.805082	0.977197
AT1G06830	1	1.10612	1.00317	1.05521	0.854492	0.972612
AT1G06840	1	0.834338	0.83192	0.705411	0.706856	0.6708
AT1G06850	1	0.797472	0.703104	0.573946	0.743496	0.539459
AT1G06860	1	0.909893	0.909135	0.940305	1.05879	0.811688
AT1G06870	1	0.948281	0.820214	0.857567	0.946938	0.78069
AT1G06880	1	1.15567	0.534563	0.755177	0.530713	0.467848
AT1G06890	1	1.1429	0.903496	1.30748	1.09321	0.92981
AT1G06900	1	1.28529	1.07276	1.09873	1.09767	1.09851
AT1G06910	1	1.19699	1.08319	1.00172	1.07773	1.00775
AT1G06920	1	1.09127	0.924978	0.887072	0.754075	0.812628
AT1G06923	1	1.08025	0.854467	0.891722	0.802967	0.791644
AT1G06925	1	1.10059	0.526583	0.750503	0.719327	0.478238
AT1G06930	1	0.987311	0.597161	0.781845	0.466716	0.574976
AT1G06950	1	1.12718	1.09835	1.02863	1.21818	1.12065
AT1G06960	1	1.10578	1.10112	1.06727	1.27382	1.09856
AT1G06970	1	0.925952	0.976311	1.18626	0.934139	0.908798
AT1G06980	1	1.05417	1.15933	0.567769	0.448007	0.406491
AT1G06990	1	0.92511	0.408058	0.887915	0.397544	0.648219
AT1G07000	1	0.897196	0.750613	0.922065	1.13589	1.77238
AT1G07010	1	0.906681	0.738935	0.919266	1.12256	1.73359
AT1G07020	1	0.609701	0.555519	0.910812	0.756191	0.811216
AT1G07025	1	1.07923	1.44732	1.20332	1.57034	1.69228
AT1G07030	1	1.00048	1.40976	1.17412	1.45397	1.59343
AT1G07040	1	0.746246	1.41408	0.82434	0.868143	0.67445
AT1G07050	1	0.930649	1.8305	0.743176	0.792639	0.493504
AT1G07051	1	0.863893	1.69172	0.823612	0.827902	0.474626
AT1G07060	1	1.08279	1.1599	0.855757	1.09073	0.863495
AT1G07070	1	1.15438	1.09564	0.92784	0.933042	0.759453
AT1G07080	1	0.989321	1.14889	0.896918	0.953433	0.730465
AT1G07090	1	0.926079	1.12971	0.8303	1.10156	0.510958
AT1G07100	1	1.25932	1.12734	1.25116	0.664483	0.451751
AT1G07110	1	0.97638	0.808765	0.884491	0.755264	0.631766
AT1G07119	1	0.941727	0.781013	0.853784	0.750604	0.618203
AT1G07120	1	0.916112	1.12338	1.26073	1.96643	2.21311
AT1G07128	1	0.803509	0.946935	1.39902	1.73327	2.03775
AT1G07130	1	0.905899	1.10059	1.285	2.09012	2.28673
AT1G07135	1	0.720864	0.6963	0.911266	1.05639	1.12058
AT1G07140	1	0.834076	0.798168	0.789122	1.12316	1.07144
AT1G07150	1	0.895659	0.896583	0.758812	1.23655	1.03491
AT1G07160	1	1.04961	0.938174	0.94002	1.03579	0.96591
AT1G07170	1	1.02556	0.92667	0.924359	1.05457	0.974383
AT1G07175	1	1.09983	1.16417	1.03368	1.09584	1.05847
AT1G07180	1	0.87019	0.632861	0.735048	0.593816	0.498534
AT1G07190	1	0.632919	0.60883	1.00577	0.703584	0.703325
AT1G07200	1	1.04209	0.957317	0.733828	1.38364	0.668347
AT1G07210	1	1.00747	0.865906	0.854689	0.918835	0.81366
AT1G07220	1	0.993874	0.843642	1.04133	0.908945	0.989263
AT1G07230	1	0.917825	1.29225	1.05599	1.52147	1.40206
AT1G07240	1	0.907009	1.17056	1.02873	1.477	1.31452
AT1G07250	1	0.920385	1.05168	1.04338	1.50297	1.03499
AT1G07260	1	1.15594	1.12211	1.22314	2.61392	0.916637
AT1G07270	1	0.996132	0.657041	1.09735	0.751378	0.637576
AT1G07280	1	0.864678	1.00951	0.621498	0.80384	0.470332
AT1G07290	1	1.18315	1.12518	0.950531	1.03082	0.945716
AT1G07300	1	1.01822	1.23757	1.1172	1.61367	1.3965
AT1G07310	1	0.89444	0.939701	0.820366	1.37788	0.988928
AT1G07320	1	0.922403	0.963524	0.848142	1.40592	1.01917
AT1G07330	1	0.936623	0.74698	0.61217	0.896867	0.634205
AT1G07340	1	0.892822	0.605354	0.970002	0.520414	0.627345
AT1G07350	1	1.11737	0.842038	1.0524	1.03991	0.829678
AT1G07360	1	1.07522	0.832733	0.976795	1.02441	0.901437
AT1G07370	1	1.05971	0.838353	1.01699	1.07376	0.937968
AT1G07380	1	1.04703	0.889955	0.72169	0.727341	0.441689
AT1G07390	1	1.0754	0.853165	0.895593	0.712848	0.596499
AT1G07400	1	0.997727	0.542152	0.877404	0.737634	0.656599
AT1G07410	1	0.953799	0.868933	1.092	1.07595	0.912569
AT1G07420	1	0.887423	1.55389	1.39101	1.27309	1.14648
AT1G07430	1	1.35162	5.01606	1.94546	2.20286	2.91987
AT1G07440	1	1.02197	1.18162	0.495203	0.43268	0.37039
AT1G07450	1	1.03151	1.0555	0.902891	0.721644	0.724955
AT1G07460	1	1.08083	0.958315	0.990065	0.78919	0.644218
AT1G07470	1	0.811595	0.632637	0.787198	0.789881	0.638265
AT1G07473	1	1.0627	0.79235	0.967157	1.13521	0.671567
AT1G07476	1	0.925816	0.68051	0.832036	1.05755	0.564831
AT1G07480	1	0.993413	0.851183	0.536091	0.669284	0.567172
AT1G07485	1	0.868288	0.673995	0.458166	0.459545	0.34541
AT1G07490	1	0.875134	0.570967	0.437707	0.299068	0.322392
AT1G07500	1	1.27373	1.1564	1.65366	2.57992	2.95701
AT1G07510	1	1.19074	1.11163	1.37673	2.06472	2.37063
AT1G07520	1	1.06659	0.978942	0.835697	0.723387	1.05722
AT1G07530	1	0.978234	1.15085	1.07712	0.805552	0.973324
AT1G07540	1	1.14728	1.10027	1.34755	1.43378	0.802634
AT1G07550	1	0.872674	0.679708	1.16262	0.523403	0.619023
AT1G07560	1	1.02759	0.652778	1.17577	0.502479	0.683271
AT1G07570	1	1.0444	1.20129	1.02955	0.926533	0.719824
AT1G07580	1	1.0826	1.30764	1.1194	1.00161	0.78226
AT1G07590	1	1.36677	1.32237	1.63421	1.45522	1.0482
AT1G07600	1	1.54545	0.873806	2.66372	1.53941	1.48293
AT1G07610	1	1.17332	0.535803	1.81096	1.24335	0.907845
AT1G07615	1	0.990693	0.827249	1.05435	1.35016	1.22434
AT1G07620	1	0.773118	0.632342	0.729543	0.528735	1.06314
AT1G07630	1	0.878718	0.885698	1.02306	1.16904	1.14802
AT1G07640	1	1.06299	0.925672	1.09721	0.894738	0.941869
AT1G07645	1	0.956473	0.95026	0.901535	0.956531	0.947416
AT1G07650	1	0.86063	0.876022	1.11022	0.753656	1.04176
AT1G07660	1	0.904271	0.971781	0.833753	0.852594	0.968683
AT1G07670	1	0.884781	0.869693	0.889405	1.05476	0.724326
AT1G07680	1	0.828229	0.826176	0.773282	1.00505	0.691333
AT1G07690	1	0.725446	0.527262	0.808678	0.38159	0.527054
AT1G07700	1	1.10173	0.847834	0.808611	0.690891	0.664835
AT1G07702	1	1.16479	0.720745	0.861067	1.20858	0.846922
AT1G07705	1	1.14746	0.830368	0.847986	0.872384	0.828487
AT1G07710	1	1.14867	1.12332	1.04498	0.867802	0.670975
AT1G07720	1	0.843822	1.08396	0.878596	1.02044	0.922971
AT1G07725	1	1.28229	1.18471	1.43753	2.08926	1.45848
AT1G07728	1	1.29028	1.36428	1.45377	2.01205	1.57755
AT1G07730	1	1.13756	0.845416	1.12878	1.61145	0.9359
AT1G07740	1	1.18146	0.883592	1.13857	1.24416	0.982851
AT1G07745	1	1.2344	0.867707	1.21581	1.43053	1.27796
AT1G07747	1	1.40963	1.03775	1.20926	1.15538	1.28101
AT1G07750	1	0.978615	0.831771	1.56457	1.9669	1.8391
AT1G07760	1	0.97096	0.54396	1.42475	1.67573	1.71128
AT1G07770	1	1.07768	0.50485	1.09966	1.18614	1.20298
AT1G07780	1	0.956453	1.11616	1.07539	1.23957	1.1314
AT1G07790	1	0.958735	1.12832	0.950697	1.1433	1.02603
AT1G07795	1	0.956503	1.14787	1.03831	1.22628	1.14186
AT1G07800	1	0.988633	1.26514	1.0683	1.37405	1.23504
AT1G07810	1	0.971856	0.984002	1.13433	1.26043	1.18815
AT1G07820	1	1.18104	1.17986	0.937463	1.40067	1.15946
AT1G07830	1	1.12528	1.10653	0.933517	1.29446	1.0894
AT1G07840	1	1.22866	1.04985	1.01547	1.31761	1.15175
AT1G07850	1	1.25142	0.63223	1.12564	1.0077	0.704615
AT1G07860	1	1.07165	0.925824	1.78809	1.40342	1.90778
AT1G07870	1	1.02631	0.789911	1.47105	1.26459	1.70882
AT1G07880	1	0.888201	0.888016	1.47673	1.20447	1.41154
AT1G07885	1	0.723989	0.762313	1.19756	1.0196	1.22974
AT1G07890	1	0.797543	0.823147	1.2691	1.09182	1.27387
AT1G07900	1	1.05975	1.23053	0.799892	0.408567	1.15276
AT1G07901	1	1.16548	0.979823	0.956865	1.12545	0.838338
AT1G07910	1	1.07794	1.07767	0.859182	0.978033	0.980595
AT1G07920	1	0.876725	0.730666	1.13101	0.898421	0.818739
AT1G07930	1	0.891354	0.603523	0.838498	0.559017	0.646547
AT1G07940	1	1.11222	1.04959	0.89103	0.902803	0.938059
AT1G07950	1	1.13128	1.11517	1.09175	0.901731	1.08093
AT1G07960	1	1.13311	1.10122	1.03158	0.871623	1.02111
AT1G07970	1	1.242	1.13813	1.08314	1.34181	1.1803
AT1G07980	1	1.21055	1.10767	1.08739	1.08401	1.31024
AT1G07985	1	1.26782	1.08374	1.21448	1.18349	1.4376
AT1G07990	1	1.03736	0.974031	1.00657	0.800162	1.03609
AT1G08000	1	1.08627	0.851188	0.986071	1.18997	0.949807
AT1G08005	1	1.12874	0.854284	1.04011	1.16154	1.00731
AT1G08010	1	0.823242	0.884557	1.07523	1.06344	0.79875
AT1G08030	1	1.05375	0.910672	1.03647	0.857522	0.943724
AT1G08032	1	0.89178	0.891769	1.0703	1.03103	1.00221
AT1G08035	1	1.05062	0.964843	1.12775	0.964442	1.05597
AT1G08040	1	0.997308	1.00581	1.02605	0.99766	0.93145
AT1G08050	1	0.839825	0.885592	1.62943	1.15427	1.27029
AT1G08060	1	1.16225	0.929735	1.25405	1.40771	1.08856
AT1G08065	1	1.16393	0.720229	1.22747	0.370065	0.669754
AT1G08070	1	1.2718	0.691254	1.12699	0.365695	0.676428
AT1G08080	1	1.09747	0.864206	0.744967	0.273365	0.633272
AT1G08090	1	1.22474	0.934816	1.25823	1.37545	1.22272
AT1G08100	1	1.15056	0.892469	1.0605	0.596991	0.558552
AT1G08110	1	1.14045	1.14606	0.968006	1.27019	1.17599
AT1G08115	1	0.984573	0.522754	0.933765	0.747687	0.641903
AT1G08120	1	1.03799	0.58472	0.908635	0.703028	0.685237
AT1G08125	1	1.26265	0.958543	1.1136	0.915699	1.08582
AT1G08130	1	0.941298	0.637868	0.994102	0.887601	0.695294
AT1G08135	1	1.18987	0.718318	1.17678	0.58188	0.561552
AT1G08140	1	1.25282	0.635537	1.00068	0.727449	0.555611
AT1G08150	1	1.18291	0.733558	1.00441	1.21601	0.646424
AT1G08160	1	0.847026	0.906752	0.895866	0.937942	0.73165
AT1G08165	1	0.743306	0.943778	0.799876	0.646467	0.746653
AT1G08170	1	0.911527	1.30436	0.711715	0.833384	0.533494
AT1G08180	1	0.945207	1.18666	0.632389	0.655871	0.487325
AT1G08190	1	1.05112	0.974069	0.823832	1.02124	0.81655
AT1G08200	1	0.995624	0.848526	1.84184	1.53422	1.72653
AT1G08210	1	0.959555	0.837141	1.25655	1.37593	1.16685
AT1G08220	1	1.15643	0.970458	1.60722	1.22004	1.52923
AT1G08230	1	1.01003	1.19469	1.84773	1.75183	1.87678
AT1G08240	1	0.720816	1.2848	1.84076	1.56547	1.56561
AT1G08250	1	1.05123	1.15478	1.54694	2.50821	1.10002
AT1G08260	1	1.08969	1.1674	1.39221	1.93302	1.22602
AT1G08270	1	0.889563	1.00864	0.839133	1.2085	0.845758
AT1G08280	1	0.905139	1.0201	0.866698	1.24262	0.850105
AT1G08290	1	1.00206	0.95308	1.49287	1.09884	1.61947
AT1G08300	1	0.935984	0.950008	1.25889	1.10229	1.40347
AT1G08310	1	1.11369	1.05232	1.01761	0.955907	0.935246
AT1G08315	1	0.967137	1.13868	1.35224	1.90673	1.43035
AT1G08320	1	1.1134	0.678794	1.04884	0.59626	0.551733
AT1G08340	1	0.896555	0.681504	0.94291	0.809642	0.715293
AT1G08350	1	0.998095	0.798023	0.916901	0.78561	0.794648
AT1G08360	1	0.999304	0.783949	0.927191	0.79231	0.775355
AT1G08370	1	0.972319	0.859931	0.973361	0.810974	0.831277
AT1G08380	1	1.20762	1.44108	0.698169	1.04905	0.581433
AT1G08390	1	1.08454	1.35463	0.678574	0.986968	0.535322
AT1G08400	1	1.16198	1.06391	0.934052	1.01684	1.12142
AT1G08410	1	1.178	1.07012	0.939289	1.01706	1.04153
AT1G08420	1	1.07569	0.943522	1.04324	1.48745	0.998031
AT1G08430	1	0.87932	0.572173	0.861707	0.619876	0.553078
AT1G08440	1	1.0589	0.653234	1.11061	0.687947	0.726086
AT1G08450	1	0.972913	0.902615	0.998789	1.10548	0.865064
AT1G08460	1	0.924457	0.84315	0.941433	1.05328	0.754464
AT1G08465	1	0.882193	0.72094	0.621457	0.384069	0.406564
AT1G08470	1	1.10089	0.97068	0.898519	1.13583	0.94197
AT1G08480	1	1.05822	0.956163	0.89898	1.1534	0.943581
AT1G08490	1	1.01435	1.4878	0.804923	0.910926	1.09465
AT1G08500	1	0.916967	1.53343	0.789503	0.973111	1.11251
AT1G08510	1	0.773785	0.883212	0.862643	0.75735	0.658427
AT1G08520	1	0.883718	0.901797	0.854829	0.968798	0.739417
AT1G08530	1	1.15609	0.973539	1.05531	0.76473	0.798384
AT1G08540	1	1.04902	1.02686	0.945779	0.642558	0.784926
AT1G08550	1	0.852057	1.11156	0.702475	0.764784	0.536736
AT1G08560	1	0.822848	1.0296	0.659001	0.443235	0.541004
AT1G08570	1	0.869726	0.908106	0.746537	0.507801	0.452136
AT1G08580	1	1.08853	0.894309	0.853507	0.848008	0.867727
AT1G08590	1	1.34595	1.32043	1.19539	1.58929	1.40683
AT1G08592	1	1.17181	1.24709	1.0287	1.47582	1.31479
AT1G08600	1	1.27958	1.17868	1.07936	1.29817	1.28104
AT1G08610	1	1.02989	1.00535	1.21223	1.02814	1.14493
AT1G08620	1	1.05334	0.923957	1.12345	0.967564	0.984637
AT1G08630	1	0.989792	0.806079	0.990667	0.455666	0.848012
AT1G08640	1	1.06969	1.13263	0.85287	1.26049	0.908165
AT1G08650	1	0.995802	1.08933	0.83488	1.27647	0.863396
AT1G08660	1	1.06806	0.962651	0.866227	1.00242	0.814789
AT1G08670	1	0.994116	0.916794	1.0316	0.71371	0.80628
AT1G08680	1	1.08575	0.907678	1.0176	0.724925	0.822668
AT1G08695	1	1.03006	0.91828	0.807887	1.24591	0.790032
AT1G08700	1	1.09534	1.00204	1.07728	1.20996	1.04359
AT1G08710	1	1.1021	0.996376	1.07264	1.1869	1.03614
AT1G08720	1	1.08976	0.965806	1.11415	1.07443	1.35485
AT1G08730	1	0.993242	0.710876	1.05739	0.700219	0.807699
AT1G08750	1	1.37425	1.04849	1.02241	0.921171	1.16009
AT1G08760	1	1.02986	1.08107	0.921805	0.921075	1.04755
AT1G08770	1	0.924299	1.08008	1.18418	1.97532	1.23838
AT1G08780	1	1.1546	1.04085	1.14829	0.805882	1.03133
AT1G08790	1	1.11073	1.00375	1.07018	0.813972	0.960965
AT1G08800	1	1.08857	1.3803	1.55553	1.08349	1.07365
AT1G08810	1	0.988316	1.06798	0.914122	0.456808	0.603768
AT1G08820	1	1.0781	0.906914	1.28215	1.15132	1.32622
AT1G08830	1	1.04575	0.854341	1.22713	1.09517	1.24211
AT1G08840	1	1.20529	0.845423	1.04207	0.787378	0.912674
AT1G08845	1	1.39788	1.10034	1.21576	1.20265	1.2972
AT1G08860	1	1.17704	0.773861	1.38127	0.866795	1.31768
AT1G08870	1	0.898222	1.54761	0.942886	1.11491	1.05229
AT1G08880	1	0.916751	1.45811	0.826951	0.938102	1.03217
AT1G08890	1	0.996736	1.47301	0.883304	0.911338	1.022
AT1G08900	1	1.23416	0.928209	0.816504	0.668462	0.935921
AT1G08910	1	1.20232	0.970204	1.23632	1.05756	0.931258
AT1G08920	1	0.854671	1.52177	2.00079	1.40788	2.27231
AT1G08930	1	0.842305	0.615943	0.824573	0.761339	0.992063
AT1G08940	1	0.847414	0.662892	0.957858	1.03772	1.00665
AT1G08950	1	0.92978	0.784983	1.04769	1.23891	1.09574
AT1G08960	1	1.04544	0.91293	1.06552	1.21584	1.11293
AT1G08970	1	1.04653	0.829583	1.07653	1.05961	0.957544
AT1G08980	1	0.850624	0.738137	0.863355	0.887449	0.772415
AT1G08985	1	0.638885	0.533037	0.867353	0.781259	0.503953
AT1G08990	1	1.07613	0.560086	1.07641	0.492247	0.652175
AT1G09000	1	1.22459	0.796748	1.18667	0.738937	0.889409
AT1G09010	1	0.99533	0.889075	0.817457	1.0034	0.697429
AT1G09020	1	1.0872	0.960042	0.979345	1.37512	1.20492
AT1G09026	1	0.926465	0.553397	0.751875	0.507795	0.524256
AT1G09030	1	0.99703	0.506262	0.904308	0.438434	0.634242
AT1G09040	1	1.1032	0.847313	0.93498	0.596826	0.787399
AT1G09050	1	1.26739	1.09375	1.15845	1.18674	1.05308
AT1G09060	1	0.935939	0.866995	1.09882	0.889923	1.69399
AT1G09070	1	1.0082	0.851934	1.58604	1.49165	1.87251
AT1G09080	1	1.02766	0.492505	1.08976	0.819959	0.938436
AT1G09090	1	1.02043	0.480888	0.879612	0.786698	0.749852
AT1G09100	1	1.04697	0.875647	0.890837	0.708607	0.763369
AT1G09110	1	1.06467	0.955178	0.836427	0.795809	0.81255
AT1G09130	1	1.10851	1.07376	1.19773	1.19321	1.13629
AT1G09140	1	1.16909	0.973378	1.1239	1.01814	1.08267
AT1G09150	1	1.21864	1.01266	1.14911	0.998314	1.12412
AT1G09155	1	1.10047	0.799539	1.23221	1.0099	1.20588
AT1G09157	1	1.03827	0.756438	0.781927	0.762619	0.412771
AT1G09160	1	1.07612	0.803044	0.970507	0.661189	0.736084
AT1G09170	1	1.10255	0.908669	1.07674	0.739259	0.678029
AT1G09176	1	1.01823	1.08381	0.966817	0.977684	0.954081
AT1G09180	1	1.30298	1.524	1.23348	1.54682	1.22006
AT1G09190	1	1.0733	0.65553	1.12656	1.09537	0.897136
AT1G09195	1	1.1484	1.00746	1.06146	1.54408	1.22974
AT1G09200	1	0.834798	0.835705	0.911415	1.00136	0.814972
AT1G09210	1	1.17066	0.877652	1.1342	0.924622	0.845517
AT1G09220	1	1.2609	0.969172	1.33355	1.3654	0.917117
AT1G09230	1	1.35478	1.72217	1.13086	0.883181	1.47593
AT1G09240	1	0.97468	2.48002	0.960701	0.510536	1.81128
AT1G09245	1	0.917496	1.1306	0.949728	0.901087	0.790872
AT1G09250	1	0.958641	0.937373	0.951481	1.62659	0.686079
AT1G09260	1	0.922392	1.01186	1.16283	0.602049	1.12883
AT1G09270	1	1.20802	1.03957	1.50701	1.92606	1.37941
AT1G09280	1	1.34941	1.41947	1.36839	1.24092	1.42855
AT1G09290	1	1.31586	1.24983	1.11973	1.17033	1.18935
AT1G09300	1	1.28332	1.24051	1.04742	1.04058	1.05897
AT1G09310	1	0.929077	1.0152	0.710276	0.520852	0.440113
AT1G09320	1	1.24827	1.01695	1.03552	1.45416	0.897767
AT1G09330	1	0.863142	0.689772	0.629093	0.634845	0.476825
AT1G09340	1	0.889605	0.689627	0.632786	0.680583	0.501914
AT1G09350	1	1.86854	5.30968	1.43602	1.48895	1.67721
AT1G09360	1	1.69972	6.17464	1.5173	0.97619	1.51355
AT1G09370	1	1.04098	0.664481	1.14891	0.433265	0.621094
AT1G09380	1	1.04216	0.883018	0.685762	0.861481	0.535813
AT1G09390	1	1.10663	0.692511	0.73896	0.794246	0.536683
AT1G09400	1	1.73891	0.932293	1.23573	1.24107	1.45995
AT1G09410	1	1.65433	0.90167	1.18182	1.14903	1.34909
AT1G09415	1	0.985645	0.880541	0.71927	0.46678	0.758024
AT1G09420	1	0.962131	1.19645	1.03085	1.01823	0.960982
AT1G09421	1	0.938163	0.780418	0.599646	0.441207	0.671748
AT1G09430	1	1.12058	1.28477	1.17085	1.20331	1.00027
AT1G09440	1	0.936766	0.75844	0.777497	0.610971	0.353407
AT1G09450	1	1.03413	0.867174	0.833972	0.519037	0.388592
AT1G09460	1	1.19899	0.702705	1.07911	0.690031	0.519435
AT1G09470	1	0.834983	0.691597	0.948625	0.743231	0.672491
AT1G09480	1	0.827947	0.694021	0.884002	0.711496	0.667404
AT1G09483	1	1.39014	0.890119	1.17498	1.68213	0.598049
AT1G09486	1	1.1117	1.45058	0.916079	1.20771	0.940598
AT1G09490	1	1.12761	1.46924	0.913084	1.16052	0.908077
AT1G09500	1	1.11428	1.60074	1.18548	0.893101	0.954345
AT1G09510	1	1.23411	0.735563	1.30819	0.849868	0.803411
AT1G09520	1	1.2332	1.31239	1.2507	2.18018	1.22607
AT1G09530	1	1.0266	1.04145	0.918625	0.772288	0.647131
AT1G09540	1	1.05684	0.615111	0.909127	0.383861	0.457512
AT1G09550	1	0.827022	0.691878	0.745869	0.820844	0.837811
AT1G09560	1	0.782667	0.620264	0.731923	0.789922	0.751625
AT1G09570	1	0.888603	0.940203	0.86224	0.72686	0.794145
AT1G09575	1	0.901016	0.897156	1.07681	0.93074	0.916315
AT1G09580	1	0.950477	0.870877	1.14375	1.15494	1.02313
AT1G09590	1	1.09323	0.796706	1.05926	1.43572	0.825781
AT1G09600	1	0.98811	0.730725	1.01925	0.983465	0.722753
AT1G09610	1	0.84702	0.578458	1.06073	0.859221	0.617993
AT1G09620	1	1.01754	0.984331	0.979566	0.987442	1.07494
AT1G09625	1	0.777476	0.740066	0.864734	0.622331	0.677962
AT1G09630	1	0.93757	0.850341	1.14793	0.883521	0.977521
AT1G09640	1	0.925383	0.824018	1.11442	0.859445	0.931046
AT1G09645	1	1.04464	0.781954	0.966707	0.666628	0.927803
AT1G09650	1	1.21472	0.839767	1.03442	0.597706	0.668553
AT1G09660	1	1.14555	1.12882	0.804568	0.67877	0.655888
AT1G09665	1	1.29431	1.0618	1.00557	0.845823	0.791604
AT1G09680	1	1.0786	0.851727	0.968115	0.941382	0.725902
AT1G09690	1	1.13825	0.806948	1.17673	1.1676	0.752196
AT1G09700	1	1.06511	1.21656	1.00706	1.17229	0.960913
AT1G09710	1	1.01626	1.12336	0.983905	1.08058	0.968581
AT1G09720	1	1.36151	0.792106	1.43438	0.792504	0.598577
AT1G09730	1	1.25242	1.05106	1.1027	1.07758	0.924697
AT1G09740	1	1.15362	1.07273	1.04261	1.14099	0.93356
AT1G09750	1	0.896678	0.706887	0.409975	0.576439	0.340089
AT1G09760	1	1.0787	0.946377	1.04796	1.03946	1.01755
AT1G09770	1	1.01091	0.90354	0.983706	1.07356	0.966676
AT1G09780	1	0.947597	0.68615	1.20525	0.908106	0.524922
AT1G09790	1	1.02224	1.03985	1.51009	1.46027	1.3195
AT1G09794	1	1.10752	1.20792	1.44044	1.60654	1.40095
AT1G09795	1	1.03031	1.1865	1.28736	1.4304	1.33157
AT1G09800	1	1.09831	0.865418	1.13774	0.915978	0.788333
AT1G09810	1	0.995896	0.8129	0.989007	0.776999	0.838137
AT1G09812	1	1.09598	0.950837	0.842132	0.51418	0.639729
AT1G09815	1	1.24009	1.10622	0.871777	1.05935	0.836621
AT1G09820	1	1.38903	0.996241	1.11807	1.37269	0.943743
AT1G09830	1	1.21515	0.999768	0.87624	1.21877	1.0983
AT1G09840	1	1.10828	1.02957	1.06712	0.99764	1.04548
AT1G09850	1	1.02067	1.0733	1.05178	1.04082	1.03784
AT1G09860	1	1.17102	0.845892	1.11433	1.28596	1.15845
AT1G09870	1	1.1166	0.828581	1.13766	1.21524	1.04724
AT1G09880	1	1.11945	0.717647	1.17972	0.364012	0.755465
AT1G09890	1	1.09863	0.88891	0.995313	0.76199	0.873896
AT1G09900	1	1.06859	0.912835	0.936323	0.846423	0.870715
AT1G09910	1	1.13076	1.12256	1.17825	0.932134	1.09374
AT1G09920	1	0.831308	0.94418	1.17631	0.945349	0.815165
AT1G09930	1	0.735993	0.639894	0.931135	0.554107	0.579765
AT1G09932	1	0.727077	0.727939	1.61291	0.739146	2.06041
AT1G09935	1	1.03192	0.748807	1.36745	0.64664	1.97841
AT1G09940	1	0.933006	0.74465	2.29369	2.11118	3.12954
AT1G09950	1	0.849267	0.746247	2.12807	1.82344	3.62351
AT1G09960	1	0.937924	0.7954	1.87599	1.61898	2.16258
AT1G09970	1	0.841778	0.96997	1.70966	1.79668	2.37617
AT1G09980	1	1.00184	0.89513	1.17688	0.879701	1.13191
AT1G09995	1	1.12339	1.03072	0.908087	1.0049	1.13295
AT1G10000	1	1.12552	1.09983	0.764199	1.02755	1.07279
AT1G10010	1	1.07366	1.05874	0.779746	0.989581	1.07697
AT1G10020	1	0.706967	0.573474	0.680553	0.967981	0.665058
AT1G10030	1	0.747226	0.502644	0.63275	0.535545	0.494
AT1G10040	1	1.13304	1.22994	1.27451	0.999702	1.63514
AT1G10050	1	1.1132	1.15772	1.24187	1.07961	1.53226
AT1G10060	1	0.904611	1.09963	0.750329	0.803787	0.81979
AT1G10070	1	0.736764	1.63262	1.22839	0.787813	2.19839
AT1G10090	1	1.01154	1.46059	1.82436	1.26807	1.95978
AT1G10095	1	1.31664	1.44233	1.29374	1.18473	1.51198
AT1G10100	1	1.28244	1.26671	1.08924	1.34925	0.98392
AT1G10110	1	1.32302	1.22538	1.12984	1.23977	0.997921
AT1G10120	1	0.944959	0.939478	0.726942	0.652588	0.68814
AT1G10130	1	1.0932	0.990135	1.00657	0.813719	0.823032
AT1G10140	1	0.850944	1.69569	1.06388	1.48813	2.30114
AT1G10150	1	0.775054	1.12049	0.795804	0.708935	0.799586
AT1G10155	1	1.03478	0.868014	1.07217	1.17855	0.696864
AT1G10160	1	1.02164	1.0011	1.13935	1.2031	0.842583
AT1G10170	1	0.930936	0.81106	0.897159	1.0228	0.759805
AT1G10180	1	1.20783	0.948668	1.06906	1.07803	0.878111
AT1G10190	1	0.734232	1.33087	0.619516	0.594363	0.428406
AT1G10200	1	0.775655	1.1258	0.653158	0.597416	0.486687
AT1G10210	1	0.788474	1.16914	0.696465	0.676941	0.519533
AT1G10220	1	0.992377	0.98707	1.05788	0.762598	0.723033
AT1G10230	1	1.07663	1.04779	1.03097	1.40686	0.965715
AT1G10240	1	1.07055	0.865874	0.872409	0.824681	0.711857
AT1G10270	1	1.01204	0.738087	0.890687	1.23301	0.853665
AT1G10280	1	1.0759	1.25232	1.0057	1.33969	1.25716
AT1G10290	1	1.05011	1.12211	1.05947	1.13068	1.15649
AT1G10300	1	1.21775	0.696147	1.19501	1.16799	0.494522
AT1G10310	1	1.26545	1.08474	1.26167	1.22753	1.37163
AT1G10320	1	1.21741	1.28299	1.23115	1.30092	1.29313
AT1G10330	1	1.24163	1.32363	1.30129	1.4058	1.30483
AT1G10340	1	0.866227	0.85478	1.13098	1.06611	1.52758
AT1G10350	1	0.944248	0.840933	1.12694	1.32335	1.09774
AT1G10360	1	1.02144	0.873714	1.55316	1.69318	0.694392
AT1G10370	1	1.17788	0.987756	2.32414	2.38749	1.03231
AT1G10380	1	0.831588	0.713602	0.811716	0.65227	0.749379
AT1G10385	1	0.993347	0.671864	0.86503	0.833111	0.649745
AT1G10390	1	1.11943	0.964677	1.5471	1.68048	1.27661
AT1G10400	1	1.20711	1.59349	2.15364	1.64808	1.61336
AT1G10410	1	0.926514	1.68525	2.40095	1.52821	2.29654
AT1G10417	1	1.11618	1.77657	1.37398	0.809054	1.40944
AT1G10419	1	1.04729	0.695566	1.20333	0.791719	0.785834
AT1G10430	1	1.08804	1.00322	1.24348	1.14411	0.930276
AT1G10440	1	1.25269	0.983661	1.10277	1.17508	1.0182
AT1G10450	1	1.05742	1.01926	1.1255	1.03018	1.00272
AT1G10455	1	0.99032	0.426643	1.17236	0.96229	0.579101
AT1G10460	1	1.06341	0.477316	0.568733	0.774713	0.202406
AT1G10470	1	0.810354	0.490873	0.664288	0.62266	0.203269
AT1G10480	1	1.11931	1.14765	1.25458	0.590107	0.879058
AT1G10490	1	1.31433	0.994055	1.14088	0.890806	0.793096
AT1G10500	1	1.27162	1.15516	1.23564	1.46344	1.15177
AT1G10510	1	1.18677	1.05868	1.23352	1.4211	1.08088
AT1G10520	1	1.04561	0.728886	1.17045	0.763821	0.742271
AT1G10522	1	1.04708	0.776719	0.825905	0.727009	0.722561
AT1G10530	1	0.783207	0.759629	1.77291	1.99958	2.70449
AT1G10538	1	0.779916	0.950774	1.18679	1.25232	1.74707
AT1G10540	1	1.25456	0.808305	1.36457	0.846552	0.914288
AT1G10550	1	0.559267	0.415953	0.636181	0.482549	0.464896
AT1G10560	1	0.773225	1.00132	1.45576	1.69936	1.73288
AT1G10570	1	1.08804	1.23425	1.46816	1.79508	1.6957
AT1G10580	1	0.903418	0.703909	1.38708	1.32809	1.13349
AT1G10585	1	0.980456	0.921509	1.58107	0.789669	0.967014
AT1G10586	1	1.14273	0.832199	1.85755	0.753056	1.17933
AT1G10588	1	1.24196	0.87758	2.13143	0.6607	1.26849
AT1G10590	1	1.29397	1.09993	1.32973	1.03758	1.33935
AT1G10600	1	1.28953	1.1076	1.33096	1.05242	1.34324
AT1G10610	1	1.27086	0.852681	1.12335	0.837228	0.90979
AT1G10620	1	1.12304	0.552163	0.846335	0.693532	0.637035
AT1G10630	1	0.840761	0.686721	1.12422	0.688297	0.857649
AT1G10640	1	1.03374	0.579568	0.504844	0.322469	0.324502
AT1G10650	1	0.919977	0.798515	1.2188	0.669585	0.878538
AT1G10652	1	0.979119	0.717269	1.08768	0.63714	0.88975
AT1G10657	1	0.685246	0.764215	0.858837	0.501354	0.633614
AT1G10660	1	0.991418	0.869201	0.898264	0.871193	0.759914
AT1G10670	1	0.944215	0.712436	0.902867	0.969195	0.611158
AT1G10680	1	1.15677	1.01502	1.14454	0.728858	0.715707
AT1G10682	1	0.917165	1.18402	1.01088	0.674854	0.596284
AT1G10690	1	0.735801	2.04736	0.87869	1.40932	1.2773
AT1G10700	1	1.14982	0.924804	1.29257	1.65036	2.10252
AT1G10705	1	1.30993	1.13474	1.51924	1.27675	1.61966
AT1G10710	1	1.17896	0.820917	1.23982	0.613149	0.797247
AT1G10717	1	0.933417	0.640084	1.01449	0.552037	0.550645
AT1G10720	1	0.910722	1.08142	1.29897	1.39463	1.4175
AT1G10730	1	1.025	1.00265	1.28521	1.23861	1.18692
AT1G10740	1	1.04657	0.639578	0.82461	0.872366	0.594805
AT1G10745	1	1.05148	0.754517	0.773731	0.409267	0.680543
AT1G10747	1	0.893844	0.511835	0.776884	0.514589	0.610268
AT1G10750	1	0.942934	0.688389	0.922396	0.423629	0.573163
AT1G10760	1	1.2146	2.24085	1.0671	0.867905	0.93141
AT1G10770	1	1.3006	2.81182	1.6326	1.34712	1.24483
AT1G10780	1	1.25768	0.875221	1.09928	0.854719	0.614383
AT1G10790	1	1.29652	0.893596	1.0328	0.900681	0.610867
AT1G10800	1	1.1031	0.811323	1.57182	0.991376	0.779943
AT1G10810	1	1.17173	0.802296	1.32031	0.826531	0.739077
AT1G10820	1	1.19167	0.962843	0.866384	0.842198	0.869074
AT1G10830	1	1.19681	0.917046	1.07184	1.11873	0.809011
AT1G10840	1	1.02929	0.888404	0.881072	0.778195	0.805829
AT1G10850	1	1.01108	0.879355	0.860635	0.954845	0.740612
AT1G10865	1	1.1933	1.13828	1.41188	1.16922	1.91268
AT1G10870	1	1.20459	1.01123	1.21414	0.741299	0.918314
AT1G10880	1	1.16227	0.988108	1.16488	1.28149	1.48882
AT1G10890	1	1.11328	0.913088	1.11073	1.35567	1.36492
AT1G10900	1	1.10009	1.23633	1.12137	0.957043	0.813115
AT1G10910	1	1.21549	0.852071	0.872693	1.04691	0.782605
AT1G10920	1	1.06615	1.11407	0.843181	0.807066	0.804362
AT1G10930	1	1.18122	1.18839	0.974165	0.774977	0.864813
AT1G10940	1	1.04765	0.878702	1.13594	1.23774	1.35549
AT1G10950	1	1.07144	0.938894	1.16126	1.31479	1.33092
AT1G10960	1	0.924913	0.85228	0.708785	1.41328	0.546837
AT1G10970	1	1.01702	0.87864	0.992267	0.922417	0.899836
AT1G10980	1	0.953131	0.812647	0.672261	0.648532	0.698918
AT1G10990	1	0.842399	0.64807	0.592145	0.616582	0.59915
AT1G11000	1	1.03476	0.923071	0.960128	0.921253	1.21198
AT1G11010	1	0.794613	0.595664	0.773647	0.452055	0.708699
AT1G11020	1	0.964627	0.890076	0.961116	0.95841	1.13609
AT1G11040	1	1.05928	0.931638	0.783791	0.878941	1.64497
AT1G11050	1	0.996572	0.903002	0.75092	0.855885	1.53277
AT1G11055	1	1.07503	1.05723	1.12443	1.52347	1.20113
AT1G11060	1	1.17199	1.16327	1.11154	1.29683	1.55488
AT1G11070	1	1.1711	0.946489	0.991006	0.692929	0.753003
AT1G11080	1	0.975281	0.8577	0.804382	0.568485	0.777133
AT1G11090	1	1.18726	1.33835	0.931038	1.48056	0.992275
AT1G11100	1	1.11678	0.92565	1.37577	0.882117	0.896411
AT1G11110	1	1.19483	1.14157	1.48376	1.12174	1.11073
AT1G11112	1	0.871521	0.608566	0.834063	0.416229	0.460859
AT1G11120	1	0.895289	0.651813	0.926098	0.398156	0.504549
AT1G11125	1	1.02542	1.35802	1.28305	1.57002	1.47166
AT1G11130	1	1.0559	0.710098	0.750908	0.594356	0.485316
AT1G11145	1	0.973788	0.798527	0.923748	0.882517	0.959057
AT1G11150	1	0.964724	0.810306	0.895687	0.850108	0.893396
AT1G11160	1	1.25621	0.934061	1.21672	0.478135	0.793563
AT1G11170	1	1.2295	1.22796	1.23321	0.762588	0.812883
AT1G11175	1	1.06437	1.46391	1.26499	1.82771	1.34223
AT1G11180	1	1.06149	1.32893	1.20733	1.67202	1.24778
AT1G11185	1	1.11659	0.764444	1.64228	0.859997	1.2949
AT1G11190	1	1.09781	1.06507	1.10697	0.720003	1.4055
AT1G11200	1	1.09642	1.09909	1.08545	0.726557	1.36376
AT1G11210	1	0.926951	2.43755	1.02049	1.12995	1.70794
AT1G11220	1	1.1519	1.64138	1.42416	1.60203	1.43045
AT1G11230	1	0.789584	0.946724	1.20647	0.639567	0.71286
AT1G11240	1	1.05161	0.967154	1.17409	1.52747	1.04454
AT1G11250	1	1.02653	0.914038	1.09238	1.57394	1.03099
AT1G11260	1	0.684983	1.2321	0.898822	1.10267	0.662068
AT1G11270	1	1.15393	0.973373	1.07664	1.04971	0.78551
AT1G11280	1	0.95854	0.888096	0.960396	0.661216	0.61143
AT1G11290	1	1.11287	0.942925	0.783762	0.791886	0.705624
AT1G11300	1	1.08688	0.913262	0.666308	0.676472	0.634335
AT1G11310	1	0.741334	0.749932	0.553033	0.371554	0.645768
AT1G11320	1	0.935206	0.90749	0.684152	0.500813	0.563046
AT1G11330	1	0.772111	0.870604	0.574762	0.402796	0.490239
AT1G11340	1	0.902907	1.1784	0.842659	0.83009	0.553589
AT1G11350	1	1.02516	1.09125	0.899952	1.22402	0.732571
AT1G11360	1	1.00858	1.0314	1.00629	1.25576	0.806284
AT1G11362	1	0.838244	0.581709	1.43586	0.646254	0.891807
AT1G11370	1	0.792316	0.636479	0.706039	0.592768	0.445667
AT1G11380	1	0.736106	0.569979	0.597892	0.463321	0.327507
AT1G11390	1	0.991789	0.921106	1.17966	1.29588	1.05564
AT1G11400	1	0.958337	0.913207	1.15245	1.30598	1.0444
AT1G11410	1	0.993753	0.882168	0.79865	0.64481	0.669771
AT1G11420	1	1.13683	1.14929	1.39678	1.30339	1.2989
AT1G11430	1	1.07442	1.14123	1.40274	1.27985	1.24071
AT1G11440	1	0.964208	1.01316	1.53441	1.36879	0.917143
AT1G11450	1	1.10603	0.729112	0.856473	0.545164	0.802382
AT1G11460	1	0.89165	0.988452	1.13318	0.461774	0.440347
AT1G11470	1	1.13673	0.987029	1.19807	0.87682	1.08632
AT1G11475	1	1.21859	0.962277	1.32236	0.845231	0.969307
AT1G11480	1	1.20009	1.11844	1.29407	1.74134	1.32422
AT1G11482	1	1.01461	0.701867	1.01747	0.888808	0.597899
AT1G11490	1	0.981257	0.52221	1.00649	0.612661	0.505996
AT1G11500	1	1.00958	0.429524	1.00014	0.662504	0.495662
AT1G11510	1	0.740325	0.931715	0.783774	0.465773	0.674887
AT1G11520	1	1.16866	0.772364	1.06995	0.992527	0.68397
AT1G11530	1	0.771309	0.878716	0.763417	0.487428	0.636343
AT1G11540	1	0.804719	0.362081	0.613386	0.608472	0.339821
AT1G11545	1	0.77271	0.409205	0.611357	0.562933	0.362529
AT1G11550	1	0.658192	0.438288	0.547098	0.507866	0.354523
AT1G11560	1	0.625078	0.489727	0.606767	0.543913	0.478082
AT1G11570	1	0.870492	0.680419	0.911982	0.692321	0.765972
AT1G11572	1	1.02073	0.669179	0.963175	0.792099	0.824303
AT1G11580	1	0.768169	0.706472	1.63705	1.62875	1.65614
AT1G11592	1	1.05804	1.49876	0.746924	1.35838	1.3663
AT1G11600	1	0.995338	0.708632	0.99884	1.0369	0.668432
AT1G11608	1	1.32247	0.813132	1.31285	0.885696	0.895291
AT1G11610	1	1.36462	0.723064	1.4121	0.807636	0.923806
AT1G11620	1	0.932111	0.495091	1.11134	0.73249	0.573768
AT1G11630	1	0.973057	0.926286	1.01337	1.15613	1.0784
AT1G11640	1	0.925291	0.974438	1.01192	1.09739	1.02788
AT1G11650	1	0.956239	0.882657	0.975312	1.10599	1.05473
AT1G11655	1	1.09669	0.580085	0.998886	0.672781	0.544499
AT1G11660	1	1.04975	0.756949	1.17453	0.923015	0.949358
AT1G11670	1	0.73605	0.589168	1.71125	0.852364	1.51496
AT1G11680	1	1.05123	0.86591	1.12094	0.8868	0.769957
AT1G11684	1	1.0434	0.763694	0.781784	0.730285	0.387145
AT1G11690	1	1.18898	0.63529	1.03468	1.24875	0.590154
AT1G11700	1	1.20485	1.66249	0.743924	0.894945	0.554596
AT1G11710	1	1.21826	1.3496	0.885832	0.901416	0.700048
AT1G11720	1	1.12575	0.854631	1.04547	0.908046	0.82274
AT1G11730	1	1.10295	0.771558	1.10689	0.57157	0.57012
AT1G11735	1	0.963811	0.551413	0.586947	0.397202	0.365376
AT1G11740	1	1.23351	1.12953	1.11973	1.12592	1.20733
AT1G11750	1	1.16292	1.21321	1.218	1.16257	1.24946
AT1G11755	1	1.12218	1.15095	1.12492	1.29553	1.34842
AT1G11760	1	1.09164	1.06016	1.10346	1.1406	1.25063
AT1G11765	1	1.03991	1.08414	1.12323	1.10519	1.25858
AT1G11770	1	0.997782	0.656455	0.947893	0.86728	0.728595
AT1G11780	1	0.965455	0.821806	0.997398	1.06943	1.06783
AT1G11785	1	1.28509	0.827089	1.15483	1.07402	1.12307
AT1G11790	1	1.07534	0.84409	1.04391	0.971106	1.18508
AT1G11800	1	1.09461	1.13863	0.899664	1.26452	0.929743
AT1G11810	1	0.570347	0.446018	0.618867	0.350269	0.369361
AT1G11820	1	0.990915	0.73877	0.925792	0.71238	0.615285
AT1G11840	1	1.07441	0.831549	1.05581	0.741037	0.690714
AT1G11850	1	1.11351	0.907864	0.943966	0.631923	0.54999
AT1G11860	1	0.678467	0.613114	0.53926	0.556002	0.236426
AT1G11870	1	0.828722	0.711956	0.710529	0.831113	0.551594
AT1G11880	1	1.20142	1.00271	0.998949	0.892218	1.12196
AT1G11890	1	1.173	0.996688	1.00537	0.902159	1.0889
AT1G11900	1	0.962419	0.946283	0.920132	1.08371	1.08606
AT1G11905	1	0.977169	0.94841	0.916555	1.10923	1.06421
AT1G11910	1	0.761235	0.911798	0.873563	0.68585	0.744285
AT1G11915	1	0.752582	0.915836	0.789709	0.576045	0.758087
AT1G11920	1	0.80227	0.791429	0.903412	0.703889	0.763013
AT1G11925	1	1.34215	1.84446	1.15946	1.62214	2.21671
AT1G11930	1	1.17773	1.39563	1.05862	1.42104	1.6169
AT1G11940	1	0.975257	0.74517	0.894953	1.03705	0.713804
AT1G11950	1	0.949469	0.888024	1.04454	0.640534	0.749803
AT1G11960	1	0.903208	0.846581	1.32828	0.80841	1.19464
AT1G11970	1	0.909968	0.802598	1.40727	0.716214	1.29182
AT1G11980	1	1.03996	1.06275	1.50931	0.918774	1.56673
AT1G11990	1	1.36161	0.970609	1.33379	0.968847	0.795458
AT1G12000	1	1.09883	0.843331	0.904174	0.897482	0.694133
AT1G12010	1	0.781699	0.737564	0.804168	0.432275	0.415803
AT1G12013	1	0.730944	0.765412	0.740959	0.850444	0.608897
AT1G12015	1	0.728008	0.686138	0.704119	0.841887	0.539573
AT1G12020	1	0.855583	0.584367	0.595726	0.854428	0.31664
AT1G12030	1	0.691786	0.509287	0.701436	0.671212	0.453402
AT1G12040	1	1.10208	0.703721	1.17933	1.10703	0.69125
AT1G12050	1	1.21641	1.12261	0.775811	1.15959	0.976853
AT1G12060	1	0.936799	0.79729	0.558147	0.980857	0.568789
AT1G12064	1	1.15495	0.516326	0.807928	0.545621	0.352984
AT1G12070	1	1.12745	0.706518	0.905931	0.495372	0.523546
AT1G12080	1	0.761652	0.407918	0.522292	0.311834	0.454921
AT1G12090	1	0.878482	1.24891	0.321952	0.288454	0.168458
AT1G12100	1	1.13976	0.881479	0.480709	0.474734	0.213865
AT1G12110	1	0.853325	0.625231	0.742886	0.991695	0.49736
AT1G12120	1	0.802653	1.08824	1.07605	0.677319	0.743026
AT1G12130	1	0.748224	1.06138	0.982576	0.585523	0.702504
AT1G12140	1	1.20358	1.25033	1.11144	1.29867	1.12988
AT1G12150	1	1.17608	1.09154	1.19328	1.62654	1.0105
AT1G12160	1	1.23199	1.17225	1.30487	1.62967	1.03391
AT1G12170	1	1.00019	0.79295	1.27527	0.729684	0.747424
AT1G12180	1	1.07672	0.815383	1.29221	0.847074	0.809379
AT1G12190	1	0.803072	0.868049	0.715556	0.308426	0.795185
AT1G12200	1	0.658653	0.65288	0.823577	0.595248	0.724937
AT1G12210	1	0.800791	0.710358	0.753752	0.51012	0.620919
AT1G12211	1	0.850394	0.976682	0.90796	0.93483	0.853044
AT1G12220	1	0.893815	0.961383	0.903052	0.820742	0.855461
AT1G12230	1	0.994919	0.836817	0.91811	0.848893	0.647589
AT1G12240	1	0.81468	0.757732	1.04488	1.23677	0.621567
AT1G12244	1	0.952489	0.765932	0.773948	1.03977	0.525223
AT1G12250	1	1.03806	0.92909	0.834715	0.859907	0.573361
AT1G12260	1	0.959862	0.820752	1.20955	0.470918	0.62122
AT1G12270	1	1.26112	1.2407	0.999627	1.57564	1.28631
AT1G12280	1	1.03914	1.12017	0.856349	0.515556	0.631155
AT1G12290	1	1.03404	0.885759	1.07086	0.770203	1.10657
AT1G12294	1	1.13878	0.970258	1.20177	0.863542	1.06592
AT1G12300	1	0.971947	0.941986	0.967947	1.22304	0.852687
AT1G12310	1	0.79192	0.857797	0.992035	1.46017	0.927399
AT1G12320	1	0.80354	0.900763	1.03208	1.55668	0.922162
AT1G12330	1	0.760352	0.886166	0.600876	0.964297	0.438504
AT1G12340	1	0.688057	0.803093	0.558444	1.11257	0.397028
AT1G12350	1	1.12358	1.0075	1.05975	1.1321	1.2416
AT1G12360	1	1.25401	1.03137	1.34184	1.2201	2.11356
AT1G12370	1	1.26402	0.900531	1.21779	1.0538	0.860539
AT1G12380	1	0.944511	0.725819	0.875293	1.3824	0.713941
AT1G12390	1	1.20317	1.14105	1.02827	0.85417	1.31157
AT1G12400	1	1.37687	1.16458	1.06964	0.810092	1.30657
AT1G12410	1	1.13264	0.87327	1.11549	0.861025	1.06282
AT1G12411	1	0.867342	0.509194	1.28937	0.723856	0.798713
AT1G12420	1	0.787074	0.661001	1.0403	0.862998	0.647231
AT1G12423	1	1.08868	0.709644	1.05283	0.492454	0.628492
AT1G12430	1	0.949754	0.630245	0.687137	0.769453	0.671292
AT1G12440	1	0.705687	0.784749	0.862666	1.13371	0.80918
AT1G12450	1	0.807973	0.816594	0.80929	1.04975	0.776226
AT1G12451	1	1.01691	0.722312	0.772643	0.839075	0.507068
AT1G12460	1	1.11808	0.753482	0.900234	0.949356	0.52617
AT1G12470	1	1.19859	1.12413	1.20448	1.0706	1.04762
AT1G12480	1	0.984248	1.10047	1.0526	0.851643	1.04952
AT1G12490	1	0.929371	1.02306	0.945102	0.778167	1.01261
AT1G12500	1	0.836764	0.660271	0.594324	0.812162	0.272197
AT1G12510	1	0.971839	0.729661	0.551286	0.996615	0.538176
AT1G12520	1	1.00142	0.817357	0.657691	0.947379	0.618577
AT1G12530	1	1.14087	0.966083	1.06768	1.01092	0.97193
AT1G12540	1	1.28033	0.984689	1.24669	0.841329	1.01217
AT1G12550	1	1.14065	0.952697	1.04927	1.7227	1.04923
AT1G12560	1	1.05649	0.890654	1.04535	1.62002	1.01758
AT1G12570	1	1.10126	0.581782	0.869911	0.700753	0.833408
AT1G12580	1	0.94398	0.488887	0.801131	0.580914	0.860137
AT1G12590	1	1.20199	0.876509	1.04651	0.623386	0.815517
AT1G12600	1	0.803038	0.627543	1.23764	0.708356	1.36198
AT1G12610	1	0.738036	0.568944	1.65207	0.888865	2.17865
AT1G12620	1	1.1033	0.984749	1.25693	1.28053	1.0264
AT1G12630	1	1.14942	1.01851	1.21439	1.37464	1.15566
AT1G12640	1	0.968804	1.09081	1.19079	1.21703	1.35295
AT1G12650	1	0.936173	1.07135	1.15689	1.22036	1.34728
AT1G12660	1	0.897489	0.710395	0.810239	0.432062	0.578811
AT1G12663	1	1.12333	0.990731	1.30091	0.688215	0.869297
AT1G12665	1	1.13691	1.14005	1.54494	0.543163	0.852818
AT1G12667	1	0.921892	0.74856	1.44548	0.520956	0.716194
AT1G12669	1	0.921568	0.355841	0.965453	0.288439	0.463217
AT1G12670	1	1.0465	0.569962	0.93923	0.26885	0.479295
AT1G12672	1	1.40289	0.811521	1.01818	0.448877	0.764718
AT1G12680	1	1.21568	0.990984	1.09239	1.02754	0.97499
AT1G12700	1	1.05798	1.71389	1.10718	0.945732	0.891706
AT1G12710	1	1.01482	1.93916	1.14822	1.1071	0.882166
AT1G12720	1	1.19492	1.18719	1.34843	1.15044	0.872331
AT1G12725	1	0.998966	1.72593	1.01159	0.900964	0.960925
AT1G12730	1	1.05404	1.66038	1.01139	0.935126	0.961087
AT1G12740	1	1.16736	0.811203	1.40553	0.599691	0.556761
AT1G12750	1	1.01968	1.07845	1.1574	1.26416	1.19973
AT1G12760	1	1.00831	1.05318	1.0842	1.19367	1.16304
AT1G12770	1	1.05911	0.966666	0.944108	1.14137	0.986597
AT1G12775	1	1.217	0.879156	1.02787	1.11447	0.642453
AT1G12780	1	0.768246	1.02885	0.657391	0.566616	0.486927
AT1G12790	1	0.986598	0.829468	0.856293	0.651334	0.645846
AT1G12800	1	1.09949	1.04444	0.985253	1.35257	0.766297
AT1G12805	1	1.04702	0.960717	0.848557	1.28242	0.659295
AT1G12810	1	1.02253	0.935582	1.07277	1.19908	0.916506
AT1G12820	1	0.923093	0.98937	1.09047	1.19512	0.713305
AT1G12830	1	1.0431	1.03761	1.05402	1.07851	1.1489
AT1G12840	1	1.06117	1.04892	1.09724	1.07178	1.10405
AT1G12845	1	1.36464	1.80883	1.38534	1.61406	1.41205
AT1G12850	1	1.40822	1.38022	1.16977	1.41119	1.15898
AT1G12855	1	1.40792	1.3716	1.12702	1.42535	1.16695
AT1G12860	1	0.777745	0.662298	0.426721	0.502493	0.349737
AT1G12870	1	0.953817	0.790188	1.13859	0.501546	0.68417
AT1G12880	1	0.913013	0.819416	1.04465	0.505718	0.628425
AT1G12890	1	0.937431	0.756151	1.00712	0.45281	0.666161
AT1G12900	1	1.03267	0.728745	0.720353	0.862165	0.439419
AT1G12910	1	0.989646	0.88627	1.055	1.07478	0.789547
AT1G12920	1	1.05755	0.950935	1.13247	1.03461	0.885484
AT1G12930	1	1.27245	1.0117	0.978593	1.03788	0.901487
AT1G12938	1	1.01335	0.740654	0.70258	0.429808	0.726175
AT1G12940	1	0.891108	0.76378	0.662452	0.660012	1.03538
AT1G12950	1	1.09697	0.957304	1.10084	0.778952	0.805204
AT1G12960	1	0.866721	1.05228	0.971721	1.19513	1.19329
AT1G12970	1	0.936647	1.05654	0.992924	1.11562	1.13018
AT1G12980	1	1.01958	0.61816	1.04095	0.698251	0.706995
AT1G12990	1	0.88417	1.04101	1.10102	0.814772	1.46491
AT1G13000	1	1.0129	1.0334	0.891632	0.714203	1.05483
AT1G13010	1	1.0485	1.17484	0.961187	0.690165	1.15233
AT1G13020	1	1.0514	0.967678	1.06553	1.3453	1.13471
AT1G13030	1	0.925508	0.500627	0.700631	0.89395	0.677652
AT1G13040	1	0.922103	0.549798	0.657984	1.03985	0.715086
AT1G13050	1	0.920637	0.504532	0.757688	1.10125	0.646342
AT1G13060	1	1.1262	0.930228	1.09297	1.19419	0.862422
AT1G13070	1	0.999697	0.573257	1.04051	0.570081	0.392077
AT1G13080	1	1.36293	1.31388	0.842135	0.624863	0.451311
AT1G13090	1	1.12333	1.41226	0.759934	0.721351	0.716885
AT1G13100	1	0.902949	1.21211	0.707286	0.574476	0.578788
AT1G13110	1	0.942411	1.36459	0.802311	0.674037	0.675192
AT1G13120	1	1.17664	1.19915	1.08377	0.986864	1.12372
AT1G13130	1	1.23287	1.27578	1.15285	1.08444	1.25887
AT1G13140	1	1.26433	1.12016	1.04446	0.763007	0.911258
AT1G13145	1	1.06009	0.946203	0.823966	0.657045	0.769213
AT1G13150	1	1.09404	0.886069	1.1229	1.19205	0.977849
AT1G13160	1	1.0468	0.89036	1.0798	1.13863	0.972081
AT1G13170	1	1.07964	0.773951	1.1988	0.969426	0.709242
AT1G13180	1	0.873384	0.902349	1.25401	0.971923	1.3229
AT1G13190	1	0.935802	0.927171	1.95714	1.5051	1.81096
AT1G13195	1	0.769409	0.828322	1.15431	0.926028	1.20236
AT1G13200	1	0.886331	0.562068	1.14776	0.654918	0.854921
AT1G13210	1	0.975758	1.03558	1.14058	0.988824	1.60538
AT1G13220	1	1.02302	1.22335	1.05757	1.08209	1.69315
AT1G13230	1	1.0539	0.897615	1.06476	0.694811	0.615903
AT1G13240	1	1.33326	2.42568	0.837998	0.439368	0.666843
AT1G13245	1	0.843814	1.49745	0.532746	0.497685	0.406402
AT1G13250	1	0.777057	0.632732	0.507018	1.00715	0.455889
AT1G13260	1	1.01796	1.32848	1.08002	1.10556	0.874295
AT1G13270	1	0.819536	1.08638	0.862572	0.871842	0.756168
AT1G13280	1	0.888032	1.18406	1.19803	1.43188	1.17159
AT1G13290	1	0.710402	0.610909	0.654057	0.314552	0.464916
AT1G13300	1	0.918092	0.580006	0.975251	0.533944	0.726387
AT1G13310	1	0.982368	0.849468	1.21078	0.549464	1.05159
AT1G13320	1	1.12306	0.807174	1.15333	0.797935	1.00737
AT1G13330	1	1.13847	0.909067	1.32711	1.07683	1.96662
AT1G13340	1	0.786772	0.798836	1.72603	1.63387	4.28289
AT1G13350	1	0.996384	1.1141	1.15245	1.70033	1.26852
AT1G13360	1	1.01619	1.27593	1.34588	1.64649	1.17655
AT1G13370	1	1.012	0.716901	0.616259	0.663694	0.628807
AT1G13380	1	1.02527	0.7327	0.840367	0.688353	0.766611
AT1G13390	1	0.99256	1.29645	1.70582	1.7022	2.03002
AT1G13400	1	1.18677	0.730316	1.20538	0.653992	0.969672
AT1G13410	1	1.22237	0.741292	1.14096	0.80272	0.79118
AT1G13420	1	1.20602	1.16002	1.13052	0.78776	0.82223
AT1G13430	1	0.93569	0.804606	0.880931	0.676614	0.497786
AT1G13440	1	1.04703	0.889238	0.551989	0.465617	0.352709
AT1G13448	1	1.1198	1.10472	0.565971	0.466833	0.371346
AT1G13450	1	1.03059	1.14552	1.09047	0.96177	0.943819
AT1G13460	1	0.950862	1.04962	1.12146	0.979929	1.00278
AT1G13470	1	0.891204	1.41526	0.906695	0.989821	1.12505
AT1G13480	1	1.97962	1.17154	1.48024	0.852745	0.724427
AT1G13490	1	1.33877	0.721516	1.20159	0.609556	0.645067
AT1G13500	1	1.0217	0.657922	0.913477	0.691504	0.686862
AT1G13510	1	1.09504	0.75849	1.20678	0.654773	0.920711
AT1G13520	1	0.762166	0.514384	0.961416	0.77415	0.958309
AT1G13530	1	0.77301	0.560105	0.7759	1.03342	0.666202
AT1G13540	1	1.08712	0.633216	0.755564	1.14758	0.607437
AT1G13550	1	0.985155	0.446383	0.673951	0.808186	0.501951
AT1G13560	1	1.08873	0.876865	1.05018	0.84611	1.11252
AT1G13570	1	1.24166	1.04377	1.22616	0.920142	1.04023
AT1G13580	1	1.30309	0.988526	1.37423	0.82025	0.917222
AT1G13590	1	1.31495	1.09023	1.48098	0.9117	0.958215
AT1G13600	1	1.1086	0.752914	1.02985	0.600255	0.70947
AT1G13605	1	1.06664	0.611925	0.697151	0.419622	0.456728
AT1G13607	1	0.978132	0.744833	0.83384	0.50848	0.553479
AT1G13608	1	0.831248	0.628716	0.67543	0.301913	0.317705
AT1G13609	1	0.623444	0.270047	0.555605	0.26738	0.255012
AT1G13610	1	0.814307	0.470016	0.867815	0.35494	0.39247
AT1G13620	1	0.831386	0.684529	0.998882	0.355672	0.498491
AT1G13630	1	1.05603	1.00173	0.945578	1.00413	1.21443
AT1G13635	1	0.849373	0.852854	0.853673	0.933415	0.984894
AT1G13640	1	0.738857	0.501187	0.588968	0.616484	0.41158
AT1G13650	1	1.12338	0.572396	0.500782	0.33396	0.263917
AT1G13670	1	1.00037	0.494663	1.01693	1.05405	0.599888
AT1G13680	1	0.966799	0.578579	0.82022	0.619896	0.5365
AT1G13690	1	1.07242	1.022	1.18516	1.19453	1.23353
AT1G13700	1	0.917535	0.737194	0.749633	0.512045	0.412003
AT1G13710	1	1.02388	0.743956	1.20655	0.936533	0.731566
AT1G13720	1	0.985921	0.539072	0.579288	0.382589	0.65585
AT1G13730	1	0.974104	0.727994	0.72629	0.580304	0.531614
AT1G13740	1	1.03474	1.00564	0.743038	0.708534	0.53634
AT1G13750	1	0.923931	0.75319	0.779471	0.57905	0.47352
AT1G13755	1	1.06561	0.54584	1.00508	0.518084	0.579386
AT1G13760	1	1.14875	0.970534	0.970165	0.856987	0.961241
AT1G13770	1	1.03421	0.8839	0.980358	0.826174	0.937439
AT1G13780	1	1.25341	0.990032	1.2277	0.879313	1.05821
AT1G13790	1	1.24199	0.830432	0.92794	0.619029	0.70999
AT1G13800	1	1.26507	0.934012	0.9087	1.38212	0.92581
AT1G13810	1	1.1514	0.954394	0.949182	1.27241	0.981092
AT1G13820	1	1.35405	0.884027	0.89165	1.2524	0.923413
AT1G13830	1	0.9482	0.748684	1.22186	1.07083	1.33244
AT1G13850	1	1.35754	0.763273	1.31672	0.949498	0.813909
AT1G13860	1	0.98385	1.28378	1.25532	1.09813	1.15207
AT1G13870	1	0.826315	1.01506	1.34242	1.01655	1.02595
AT1G13880	1	0.860781	1.04054	1.32731	1.04103	1.04239
AT1G13890	1	0.877474	0.71048	1.1338	0.837354	0.820834
AT1G13900	1	1.05704	1.24345	1.11096	1.17306	1.13192
AT1G13910	1	1.00744	1.24083	1.08882	1.12078	1.12205
AT1G13920	1	1.16305	3.53857	1.03601	0.874168	1.28145
AT1G13930	1	1.56673	5.07214	1.2355	1.42987	1.247
AT1G13940	1	0.99148	0.967231	0.688623	0.744042	0.593727
AT1G13950	1	1.29767	1.23213	0.903377	1.22531	0.856354
AT1G13960	1	1.1152	1.19498	1.1231	1.47054	1.13919
AT1G13970	1	1.24036	1.20016	1.29045	0.573587	0.961877
AT1G13980	1	1.08269	1.14382	1.12883	0.781411	1.0897
AT1G13990	1	0.968431	1.26811	1.65559	1.64806	2.45961
AT1G14000	1	0.989629	0.88129	1.24466	1.49802	1.39983
AT1G14010	1	1.01579	0.839285	1.06886	1.22975	1.09585
AT1G14020	1	1.03024	0.913621	1.14365	1.24698	1.19039
AT1G14030	1	1.26436	1.15292	0.624962	0.92626	0.701283
AT1G14040	1	1.05569	0.688764	1.19986	0.765644	0.883143
AT1G14048	1	0.894	0.852531	0.887546	1.17882	0.996816
AT1G14060	1	0.823912	0.817153	0.860416	0.910212	0.945365
AT1G14070	1	0.880654	0.847713	0.830272	0.863293	0.940581
AT1G14071	1	1.5561	1.42062	0.832693	0.68564	1.072
AT1G14080	1	1.28116	1.07497	0.730316	0.527061	0.887097
AT1G14090	1	1.18215	1.27005	1.16287	1.24784	1.31626
AT1G14100	1	1.09431	1.18009	1.15409	1.38836	1.23512
AT1G14110	1	1.30702	1.22806	1.29201	1.14133	0.824544
AT1G14120	1	0.804349	0.860179	1.30258	0.93609	1.59428
AT1G14130	1	0.890828	0.852728	1.0413	0.964119	1.0884
AT1G14140	1	0.890381	0.725848	0.731175	0.880006	0.668687
AT1G14150	1	0.912386	0.716433	0.768394	0.913325	0.655874
AT1G14160	1	1.16564	0.637669	1.00605	0.808702	0.675808
AT1G14170	1	1.1033	1.06933	1.03272	0.834963	0.781998
AT1G14180	1	1.16924	1.05771	1.06902	0.889529	0.798836
AT1G14182	1	0.608112	0.497668	0.834679	0.46068	0.303408
AT1G14185	1	0.775225	0.565256	0.972043	0.579469	0.503266
AT1G14190	1	1.05533	1.07325	1.01751	0.822442	0.830443
AT1G14200	1	1.00172	1.03578	0.881086	1.05416	0.79468
AT1G14205	1	0.907031	0.998805	0.825603	1.00562	0.767001
AT1G14210	1	0.921336	0.540895	0.700687	0.660422	0.487416
AT1G14220	1	1.05778	1.06858	1.06914	1.66567	1.25825
AT1G14225	1	0.975851	1.11933	0.930197	1.53276	1.12572
AT1G14230	1	1.05421	1.09575	1.0032	1.4197	1.09145
AT1G14240	1	1.11821	0.680918	1.17174	0.508832	0.551424
AT1G14250	1	0.980048	0.682291	2.105	1.86492	1.23689
AT1G14260	1	1.00689	0.695109	0.966136	0.520135	0.844178
AT1G14270	1	0.899276	0.883972	0.568264	0.436683	0.395644
AT1G14280	1	0.856873	0.87189	0.554074	0.439353	0.383966
AT1G14290	1	0.958032	0.858435	0.755103	0.432934	0.324856
AT1G14300	1	1.12979	0.927457	1.02807	0.840429	0.807886
AT1G14310	1	1.10653	0.939553	1.09535	0.855577	0.933885
AT1G14315	1	1.00416	0.597345	0.935868	0.63621	0.757309
AT1G14320	1	1.05509	0.638172	1.01846	0.672358	0.801038
AT1G14330	1	0.787002	0.695206	1.21541	0.997626	1.08631
AT1G14340	1	1.02496	0.725821	0.739764	0.82188	0.619526
AT1G14345	1	0.792578	0.694832	0.449991	0.63998	0.246381
AT1G14350	1	0.780983	0.542345	0.526181	0.224151	0.284905
AT1G14360	1	0.974701	0.73173	0.991495	1.30125	1.09323
AT1G14370	1	0.965854	1.21257	1.36787	0.962753	1.70967
AT1G14380	1	1.08259	0.888083	0.850589	0.578889	0.574213
AT1G14390	1	1.01399	0.573104	1.07789	0.582658	0.586458
AT1G14400	1	1.24293	1.05681	1.00164	1.07105	0.974372
AT1G14410	1	1.28869	1.2646	0.980814	1.1827	0.904228
AT1G14420	1	1.00948	1.10866	1.22107	1.86718	0.901814
AT1G14430	1	1.05439	1.01297	1.23432	1.92055	0.840681
AT1G14440	1	1.08326	0.962981	0.74986	0.412953	0.409099
AT1G14450	1	1.0524	1.03064	1.06027	1.02974	0.967811
AT1G14455	1	1.03735	1.12824	1.04045	0.70932	0.672014
AT1G14460	1	0.95908	0.746793	0.694439	0.55059	0.542915
AT1G14470	1	0.978719	0.674128	0.615968	0.536728	0.518957
AT1G14480	1	1.11606	0.800597	1.05447	0.730894	0.922708
AT1G14490	1	1.33785	1.42758	0.951722	1.70822	1.10744
AT1G14500	1	1.41806	1.39522	1.01444	1.68214	1.12744
AT1G14510	1	0.945664	0.821808	1.0385	0.926431	0.814351
AT1G14518	1	1.04741	1.06766	1.57143	0.496807	1.74944
AT1G14520	1	1.08381	1.57753	1.32572	0.438107	2.27567
AT1G14530	1	1.0895	1.22813	1.07125	0.73979	1.56344
AT1G14540	1	0.90278	0.696516	0.875594	0.589789	1.59802
AT1G14549	1	1.18623	1.2038	1.12694	1.08199	1.76696
AT1G14550	1	1.03497	0.753201	1.06444	0.515856	0.694272
AT1G14560	1	1.12929	0.995988	1.00106	0.900196	1.17973
AT1G14570	1	1.09151	0.892346	0.912458	0.821356	0.713135
AT1G14580	1	1.11947	1.28413	0.737906	0.757789	0.46833
AT1G14590	1	1.26486	0.950269	1.1277	0.997947	1.13838
AT1G14600	1	1.17956	0.947233	0.653142	0.547921	0.672305
AT1G14610	1	1.02609	0.824379	0.896075	1.05243	0.813974
AT1G14620	1	1.09427	0.759768	0.788073	1.12223	0.641489
AT1G14630	1	0.943977	0.90291	0.709653	0.357192	0.482566
AT1G14640	1	1.12726	1.06107	1.25364	1.19256	1.27571
AT1G14642	1	1.68963	0.894279	1.76176	1.51829	1.00033
AT1G14650	1	1.03953	0.774934	1.19127	1.34264	1.24049
AT1G14660	1	1.14258	1.12997	1.42349	1.15014	1.35329
AT1G14670	1	1.18234	0.956619	1.17756	1.10371	1.11384
AT1G14680	1	0.858543	0.6819	1.12504	0.847571	0.718364
AT1G14685	1	0.791784	0.972434	1.03101	0.701008	0.693983
AT1G14686	1	0.916558	0.886779	0.867433	1.44258	0.668401
AT1G14687	1	0.907815	0.890104	0.856145	1.45323	0.661817
AT1G14688	1	0.996139	0.634805	0.905256	0.463963	0.475326
AT1G14690	1	0.830966	1.12498	0.826647	0.594126	0.66551
AT1G14700	1	0.993406	0.815174	0.51022	0.4101	0.268661
AT1G14710	1	0.90199	0.825029	0.824983	0.953384	0.627824
AT1G14720	1	0.746824	0.87369	0.659258	0.54579	0.640107
AT1G14730	1	0.900276	0.935771	0.811855	0.629728	0.687926
AT1G14740	1	0.883873	0.908867	1.31059	1.45824	1.57492
AT1G14750	1	0.998364	0.751738	1.207	0.652393	0.653159
AT1G14755	1	1.02473	0.855636	1.3445	0.901905	0.741822
AT1G14760	1	1.24385	0.806582	1.41782	0.667063	0.750689
AT1G14770	1	1.04732	0.906448	1.99099	1.0948	1.26407
AT1G14780	1	0.787779	0.996909	2.68894	2.13416	1.86078
AT1G14790	1	1.10376	0.989007	0.999687	0.677254	0.925763
AT1G14800	1	1.04073	0.985309	0.826024	0.522417	0.813672
AT1G14810	1	0.996977	0.920549	1.13207	1.33836	1.05199
AT1G14820	1	1.06151	0.986459	1.36163	1.22166	0.864403
AT1G14830	1	1.00494	0.83645	1.4659	1.22228	0.92342
AT1G14840	1	1.09079	0.840439	0.923924	0.628041	0.422651
AT1G14850	1	0.959452	0.726224	0.93314	0.990791	0.794524
AT1G14860	1	0.965645	0.77614	0.867605	1.17233	0.886965
AT1G14870	1	0.733641	0.543009	1.48546	0.616699	2.08302
AT1G14880	1	0.687363	0.519366	0.311266	0.296546	0.239878
AT1G14890	1	0.796584	0.873623	0.440201	0.575024	0.540721
AT1G14900	1	1.01795	0.829365	0.839387	1.49824	0.750581
AT1G14910	1	0.916389	0.861765	0.750182	0.85007	0.626991
AT1G14920	1	0.797137	0.762035	0.4929	0.803022	0.449893
AT1G14930	1	1.13477	0.911905	1.02264	0.66105	0.593916
AT1G14940	1	1.35065	1.01201	1.02881	0.558422	0.758776
AT1G14950	1	0.837267	0.724819	0.835173	0.517785	0.561227
AT1G14960	1	0.746387	0.395495	0.651287	0.500977	0.478057
AT1G14970	1	0.828123	0.834626	0.960639	1.03143	0.903782
AT1G14980	1	1.10656	1.01274	1.14193	1.21068	0.947129
AT1G14990	1	0.961819	0.629391	0.726286	1.00079	0.62984
AT1G15000	1	0.977453	0.671653	0.732272	1.03339	0.665289
AT1G15002	1	0.717425	0.559637	1.30996	0.955994	0.909627
AT1G15010	1	0.734365	0.485734	0.912209	0.906299	0.771222
AT1G15015	1	0.711042	0.546476	1.41307	0.915509	0.955931
AT1G15020	1	0.977303	0.818202	0.906343	1.16197	1.21762
AT1G15030	1	1.01374	0.910908	0.959779	1.16037	1.21886
AT1G15040	1	1.05476	0.633825	1.16042	0.650821	0.491823
AT1G15050	1	1.17527	0.602974	1.09481	0.689151	0.649973
AT1G15060	1	1.11012	0.951052	0.700419	1.12585	0.777244
AT1G15080	1	1.13592	0.971999	0.661464	1.13374	0.749294
AT1G15090	1	0.935266	0.972713	0.805236	0.560244	0.591401
AT1G15100	1	0.901899	0.823908	0.882724	1.1438	0.698337
AT1G15110	1	0.828567	0.881102	0.823271	0.71349	0.798025
AT1G15120	1	0.606298	1.04849	0.568836	0.477762	1.03634
AT1G15125	1	0.704441	1.36133	0.416285	0.449947	0.999725
AT1G15130	1	0.960349	0.97248	1.13659	1.44017	1.38525
AT1G15140	1	0.944577	1.00401	1.23012	1.4988	1.32323
AT1G15150	1	0.937546	0.994253	1.2044	1.54642	1.32765
AT1G15160	1	0.979381	0.70901	1.19557	0.69345	0.765933
AT1G15165	1	0.886169	0.657385	0.61874	0.976519	0.747244
AT1G15170	1	0.912403	0.644703	0.596941	1.02217	0.741678
AT1G15175	1	0.982438	0.524543	0.610218	0.553623	0.378364
AT1G15180	1	0.996174	0.547108	0.620319	0.574358	0.416819
AT1G15190	1	1.3901	1.17505	1.25369	2.08303	1.67122
AT1G15200	1	1.17987	0.916673	0.979075	1.27068	0.993275
AT1G15210	1	1.08256	1.15886	1.04192	0.700421	0.965683
AT1G15215	1	1.1503	1.26213	0.9697	0.845198	1.00154
AT1G15220	1	1.22608	1.08612	1.20371	1.72138	1.16392
AT1G15230	1	1.11078	1.06821	1.17057	1.43038	1.21
AT1G15240	1	1.11798	1.07444	1.09438	1.4937	1.21065
AT1G15250	1	0.936468	0.85808	0.643235	0.646571	0.386266
AT1G15260	1	0.863506	0.866722	0.670341	0.678293	0.387962
AT1G15270	1	1.23198	1.06717	1.03792	0.912344	0.880801
AT1G15280	1	1.0335	0.978052	0.885636	0.71885	0.666866
AT1G15290	1	1.02163	0.67825	0.810203	0.710315	0.440698
AT1G15300	1	0.933157	0.713989	0.994935	0.858929	0.672906
AT1G15310	1	0.913036	0.806664	0.809196	0.782534	0.605832
AT1G15320	1	1.00125	0.834836	0.936112	0.706286	0.62854
AT1G15330	1	0.91453	0.849108	0.957816	0.793289	0.601885
AT1G15340	1	0.813858	0.905309	0.946869	0.913347	0.807661
AT1G15350	1	0.848562	0.958007	1.18289	0.988426	1.07811
AT1G15360	1	0.801762	0.758544	0.961309	0.782592	0.981962
AT1G15370	1	1.12375	1.16961	1.29608	0.980226	1.1767
AT1G15380	1	0.920555	1.28097	0.943116	0.543495	1.04796
AT1G15385	1	1.18308	1.40568	0.757013	1.3388	0.893402
AT1G15390	1	1.1151	1.28849	0.684207	1.21128	0.85731
AT1G15400	1	0.754936	0.869595	0.571896	0.987198	0.600679
AT1G15405	1	0.736118	0.532537	0.47366	0.774045	0.339212
AT1G15410	1	0.773088	0.932816	0.677956	1.04068	0.650157
AT1G15415	1	1.09604	1.00089	1.767	1.31235	1.58285
AT1G15420	1	1.10786	0.872354	1.35877	1.26088	1.35449
AT1G15430	1	1.07472	0.875439	1.274	1.19666	1.28981
AT1G15440	1	1.28896	1.01224	1.10665	1.84667	1.35331
AT1G15450	1	1.11065	0.785983	0.819018	0.68388	0.96953
AT1G15460	1	1.28508	1.08223	1.0792	0.918257	1.06795
AT1G15470	1	1.32557	1.06374	1.07461	0.977288	1.10921
AT1G15480	1	1.16518	0.879531	1.06859	0.905744	0.889587
AT1G15490	1	1.12584	0.953233	0.876388	1.17386	0.76924
AT1G15500	1	0.976858	1.01891	0.653519	1.0935	0.692737
AT1G15510	1	1.0933	0.804444	0.907884	1.03188	0.782682
AT1G15520	1	1.06918	0.902713	1.09347	1.20389	1.03586
AT1G15530	1	0.879186	1.13955	0.794033	1.1805	1.15634
AT1G15540	1	0.949361	1.21849	0.842086	1.20575	1.19322
AT1G15550	1	1.04026	0.759867	0.602674	0.475349	0.293662
AT1G15560	1	1.17987	1.07734	0.982458	1.20598	0.6556
AT1G15570	1	1.34568	0.745477	1.27757	1.44816	0.896882
AT1G15580	1	0.908514	1.07992	1.0061	0.595268	0.604487
AT1G15590	1	0.976581	1.12687	1.14993	0.603769	0.650892
AT1G15600	1	0.994124	0.970336	1.14926	0.348375	0.681107
AT1G15610	1	0.978575	0.834777	1.15363	0.57713	0.794109
AT1G15620	1	0.856858	0.673929	0.846161	0.770129	0.614549
AT1G15630	1	1.29381	0.592065	1.13641	0.718549	0.814682
AT1G15640	1	1.06141	0.660269	0.969037	0.592416	0.723335
AT1G15650	1	1.07636	0.706548	0.98296	0.389081	0.888856
AT1G15660	1	1.08372	0.74294	0.91797	0.691856	0.64159
AT1G15670	1	0.899771	0.980394	0.927358	1.1042	0.816654
AT1G15680	1	0.873759	0.503171	0.74076	0.559561	0.453924
AT1G15690	1	0.784143	0.674171	0.529448	0.620383	0.374218
AT1G15700	1	0.956352	0.897443	0.939672	1.364	0.855399
AT1G15710	1	0.952684	0.912707	0.933598	1.41168	0.852912
AT1G15720	1	0.993384	0.873185	1.25075	1.85627	1.04025
AT1G15730	1	1.04547	1.01515	0.767418	0.926741	0.946437
AT1G15740	1	0.970693	0.956523	0.733862	0.863873	0.845079
AT1G15750	1	0.800662	0.572727	0.777009	0.722622	0.517195
AT1G15757	1	0.866744	0.638399	1.003	0.614772	0.576371
AT1G15760	1	0.818876	0.652135	0.957227	0.593863	0.58867
AT1G15770	1	1.09527	0.844151	0.963551	0.692869	0.719184
AT1G15772	1	1.05044	1.48255	0.703299	0.808122	0.512787
AT1G15780	1	0.910078	1.03178	0.873167	1.05968	0.749839
AT1G15790	1	1.0956	0.861685	0.886501	0.638276	1.02339
AT1G15800	1	0.977226	1.166	0.921128	1.25631	1.03863
AT1G15810	1	0.897899	1.15216	0.858798	1.31872	0.980611
AT1G15820	1	1.17954	1.34348	0.857415	1.98782	0.865269
AT1G15825	1	1.1585	1.08329	0.763756	1.75845	0.691291
AT1G15830	1	1.12148	1.31686	0.810927	1.93379	0.817857
AT1G15840	1	0.993806	0.781983	0.725708	1.0999	0.572745
AT1G15850	1	1.21601	0.971469	1.02564	0.964761	1.24672
AT1G15860	1	1.18957	0.928678	1.02821	0.812746	1.10593
AT1G15870	1	1.2795	1.0565	1.17828	0.964115	1.11269
AT1G15880	1	0.880553	1.09241	0.727768	0.753619	0.911407
AT1G15885	1	0.865602	1.03801	0.663865	0.761862	0.818123
AT1G15890	1	0.963187	1.16272	0.760916	0.856918	1.0253
AT1G15900	1	1.2041	1.17806	0.919305	0.940974	0.964452
AT1G15910	1	1.20027	1.01355	0.735396	0.775628	0.82067
AT1G15920	1	1.13053	1.09631	1.36808	1.32208	1.21645
AT1G15930	1	0.956353	0.833723	1.00752	0.885684	0.790185
AT1G15940	1	0.859384	0.769045	0.890408	0.775972	0.699482
AT1G15950	1	0.9485	0.81805	1.2215	1.33454	0.944676
AT1G15960	1	1.06413	0.721512	0.953062	0.523306	0.652566
AT1G15970	1	0.979936	0.919099	0.824136	1.10993	0.574547
AT1G15980	1	1.03147	0.981894	0.853308	1.20723	0.624319
AT1G15990	1	1.20906	0.770917	0.97052	0.947757	0.76678
AT1G16000	1	1.13903	0.777786	0.975473	1.01282	0.756736
AT1G16010	1	1.23315	1.3158	1.41756	1.46816	1.49118
AT1G16020	1	1.202	1.29265	1.3906	1.51662	1.55791
AT1G16022	1	1.02148	1.24501	0.963602	1.08305	0.934097
AT1G16025	1	1.16668	0.654921	0.991915	0.904218	0.977567
AT1G16030	1	1.01118	1.20468	1.03666	1.14346	1.06772
AT1G16040	1	1.00289	1.19217	1.05986	1.16002	1.0788
AT1G16060	1	1.24883	1.1833	1.18417	1.65985	1.10527
AT1G16070	1	1.0632	0.907068	0.700388	0.924184	0.858376
AT1G16080	1	1.00154	0.851629	0.659689	0.894885	0.81319
AT1G16090	1	1.06666	0.777166	0.671359	0.930875	0.821571
AT1G16100	1	1.16352	0.926933	0.929693	0.740162	1.37275
AT1G16110	1	1.17339	0.974486	1.01999	0.77744	1.38985
AT1G16120	1	1.0419	0.798423	1.11831	0.841802	1.41416
AT1G16130	1	0.876561	0.593288	0.910435	0.739275	1.57553
AT1G16140	1	0.93198	0.506871	0.931896	0.616282	0.635944
AT1G16150	1	1.04043	0.750373	0.983524	0.771584	0.788273
AT1G16160	1	1.49962	0.930853	1.08836	0.977725	0.577403
AT1G16170	1	0.953396	0.688591	0.928372	1.07683	0.970946
AT1G16180	1	0.947064	0.700961	0.925021	1.02218	0.978598
AT1G16190	1	1.04896	0.761127	0.929029	0.779379	0.91737
AT1G16210	1	1.28863	1.09835	1.04791	2.07546	1.23475
AT1G16220	1	1.27718	1.12017	1.04865	2.0252	1.28643
AT1G16225	1	0.943868	0.855509	1.00896	0.467064	0.566845
AT1G16230	1	0.955216	0.919407	1.47894	0.870196	1.32038
AT1G16240	1	0.933773	0.896487	1.15976	0.818533	1.20292
AT1G16250	1	0.98552	0.911833	1.16582	0.816613	1.2082
AT1G16260	1	0.948306	0.939813	1.00905	0.760943	0.744461
AT1G16270	1	0.965787	0.798917	0.886592	0.673251	0.666744
AT1G16280	1	1.10025	1.29155	0.841419	1.27193	1.19729
AT1G16290	1	1.09654	1.00608	1.10487	1.2319	0.962207
AT1G16300	1	1.04159	0.84666	1.1603	1.12012	0.943275
AT1G16310	1	1.01008	0.91116	0.889787	0.72395	0.827758
AT1G16320	1	0.890874	0.968663	0.889426	0.755648	0.664291
AT1G16330	1	1.02778	0.723623	1.31851	0.531786	0.632879
AT1G16340	1	1.23328	0.833228	0.828573	1.04245	0.941215
AT1G16350	1	1.24077	0.861968	0.839485	1.10613	0.931861
AT1G16360	1	1.0362	0.656783	2.67912	2.02093	2.6105
AT1G16370	1	1.00199	0.673387	3.24248	2.31393	2.93801
AT1G16380	1	1.04144	0.637609	1.25018	0.867773	0.705808
AT1G16390	1	0.995366	0.553694	0.94	0.867827	0.639351
AT1G16400	1	1.11877	0.984603	1.29986	1.38814	0.909835
AT1G16410	1	1.25937	1.28164	1.68833	1.49936	1.27774
AT1G16420	1	1.16267	1.24302	1.09361	1.58837	1.67402
AT1G16430	1	1.19412	1.27815	1.13718	1.71022	1.66799
AT1G16440	1	1.14013	1.1946	1.14887	1.82826	1.58388
AT1G16445	1	1.00449	0.698816	0.925281	1.04324	0.672664
AT1G16450	1	0.965531	0.472754	0.896237	0.526307	0.535555
AT1G16460	1	1.07073	1.07167	0.852793	0.944201	1.11988
AT1G16470	1	1.10116	1.11528	0.824261	0.92519	1.12497
AT1G16480	1	1.17684	1.13028	0.917004	0.989458	1.03416
AT1G16489	1	1.14541	1.09659	0.877746	1.00733	1.00038
AT1G16490	1	1.15891	1.24722	0.929484	0.564782	1.00757
AT1G16500	1	1.13838	1.26711	0.947518	1.32308	0.988255
AT1G16510	1	0.996144	1.18139	0.853953	1.32168	0.752125
AT1G16515	1	0.82994	0.719706	0.773414	0.647129	0.417318
AT1G16520	1	0.899638	0.816375	0.911657	0.73919	0.512696
AT1G16530	1	0.984389	0.683635	0.992322	0.688007	0.775106
AT1G16540	1	1.29885	1.02413	1.43632	0.844413	1.10147
AT1G16550	1	1.26914	1.01999	1.07954	0.703915	0.770202
AT1G16560	1	1.13079	1.01429	1.27519	0.859666	0.978244
AT1G16570	1	1.21788	1.04812	1.03991	0.912886	0.971482
AT1G16590	1	1.1981	1.04938	1.00711	0.95367	0.974978
AT1G16600	1	1.32125	1.12585	1.03774	1.04038	1.07503
AT1G16610	1	1.08302	1.00941	1.19621	1.48975	1.24891
AT1G16630	1	1.08608	0.910039	0.876022	0.638925	0.644028
AT1G16635	1	0.993307	0.718821	0.746927	0.602984	0.507048
AT1G16640	1	1.02142	0.748879	0.903719	0.652222	0.498679
AT1G16650	1	0.981967	0.797207	0.940082	0.671607	0.689079
AT1G16660	1	1.07177	0.784454	1.60451	1.27267	1.01371
AT1G16670	1	1.05525	0.820658	1.12017	0.976049	1.54179
AT1G16680	1	0.910038	0.767076	0.913558	0.930585	0.739794
AT1G16690	1	1.21835	0.935837	1.24038	1.15905	0.960934
AT1G16700	1	1.08601	0.960109	1.01436	1.60957	1.05243
AT1G16705	1	0.900124	0.953777	1.0881	1.20878	1.07839
AT1G16710	1	1.12385	0.957769	1.15189	1.33212	1.02517
AT1G16720	1	1.09192	0.787024	0.56091	0.785044	0.57679
AT1G16730	1	1.17126	0.931539	0.810971	1.06114	0.705726
AT1G16740	1	1.19484	0.9697	0.895617	1.047	0.758065
AT1G16750	1	1.04442	0.834987	0.736692	0.496356	0.457009
AT1G16760	1	1.0836	0.630631	0.885782	0.73669	0.676234
AT1G16770	1	1.22714	1.11019	1.01285	1.26906	1.08992
AT1G16780	1	1.36251	0.935701	1.04991	1.16778	0.792787
AT1G16790	1	1.42506	1.02114	0.984278	1.44512	0.855911
AT1G16800	1	1.21356	1.07349	1.10917	0.936093	1.03483
AT1G16810	1	1.3308	1.2106	1.03705	0.875336	1.05221
AT1G16820	1	1.24955	1.01283	1.19955	1.04731	1.11214
AT1G16825	1	1.25157	1.03662	1.18956	1.08801	1.11206
AT1G16830	1	1.34188	1.01305	1.07353	1.64267	1.14767
AT1G16840	1	0.975181	1.56732	1.39488	1.56059	1.48742
AT1G16850	1	1.13816	1.87888	1.61642	1.50147	1.6733
AT1G16858	1	0.954986	1.18149	1.27703	1.19482	1.24997
AT1G16860	1	0.954986	1.18149	1.27703	1.19482	1.24997
AT1G16870	1	0.816431	0.944319	0.587202	0.758263	0.412549
AT1G16880	1	0.81491	0.978533	0.621753	0.729438	0.415994
AT1G16890	1	1.03453	1.01245	1.06492	0.651248	0.974419
AT1G16900	1	1.10009	1.03209	0.996871	0.912047	0.837848
AT1G16905	1	1.23228	0.869189	0.962796	0.941838	0.712465
AT1G16910	1	1.17649	0.821767	0.979694	0.891938	0.631851
AT1G16916	1	0.902497	0.785678	0.994375	1.01364	0.702715
AT1G16920	1	0.951044	0.754404	1.14141	0.80623	0.807608
AT1G16930	1	0.888365	0.775197	1.07664	0.724573	0.781274
AT1G16940	1	1.03028	0.969148	1.29487	0.630102	1.09977
AT1G16950	1	0.926481	0.807405	0.920559	0.629981	0.658399
AT1G16960	1	1.4896	2.23855	1.50675	0.729745	1.45532
AT1G16970	1	0.970747	0.982253	0.928668	0.540489	0.851623
AT1G16980	1	0.85855	0.873609	0.868071	0.563634	0.905281
AT1G17000	1	0.817293	0.835363	1.12385	0.340468	0.759459
AT1G17010	1	1.0462	0.768348	1.44192	0.614832	1.22101
AT1G17020	1	0.900569	0.753761	1.77019	0.983882	1.83753
AT1G17030	1	1.10558	1.14857	1.72738	1.28383	1.75153
AT1G17040	1	1.16937	1.14785	1.00074	1.10724	0.892598
AT1G17050	1	1.04351	0.772858	0.774129	0.847971	0.62871
AT1G17060	1	0.797513	0.754419	0.899928	0.516446	0.712542
AT1G17070	1	0.955259	1.03767	1.10166	1.331	1.27123
AT1G17080	1	0.940518	0.913045	0.741484	0.816556	0.770643
AT1G17090	1	1.00093	0.599811	0.57399	0.674352	0.416404
AT1G17100	1	1.02471	0.605134	0.538074	0.679497	0.404905
AT1G17110	1	0.901418	0.864163	1.14121	1.29631	1.00193
AT1G17120	1	0.905415	0.937888	1.25788	1.35229	1.0146
AT1G17130	1	1.05088	1.09464	1.24398	1.44712	1.15266
AT1G17140	1	1.03314	0.820819	0.603561	0.489175	0.408461
AT1G17145	1	1.05742	1.06424	0.697563	0.59576	0.938283
AT1G17147	1	1.00898	1.28482	0.607164	0.465659	0.975845
AT1G17150	1	1.14104	1.35314	0.703679	0.595166	1.04499
AT1G17160	1	1.05562	1.08172	0.998821	1.47046	1.05656
AT1G17170	1	1.16786	1.14748	1.21736	1.78561	1.20687
AT1G17180	1	1.03519	0.71888	1.20079	1.18558	0.890816
AT1G17190	1	0.84251	1.03595	0.9386	0.548184	0.6568
AT1G17200	1	0.908703	0.962579	0.889748	0.595684	0.457506
AT1G17210	1	0.955389	0.768004	0.917391	1.07859	0.578388
AT1G17220	1	0.977192	0.729558	0.902228	1.00084	0.602885
AT1G17230	1	0.967507	0.847136	0.914886	0.89494	0.893679
AT1G17232	1	1.04014	0.993166	0.965736	0.981016	0.848898
AT1G17235	1	1.15793	0.962196	0.988626	1.23723	0.791782
AT1G17240	1	1.08036	1.15566	1.17167	1.18727	1.2388
AT1G17250	1	0.73125	0.735228	0.841675	0.621533	0.919478
AT1G17255	1	0.820832	0.856447	0.971171	0.793112	1.07051
AT1G17260	1	0.854751	0.779498	0.932773	0.636938	0.963044
AT1G17270	1	1.09372	0.949223	0.920346	1.68602	0.99648
AT1G17280	1	1.13375	1.06608	1.32386	1.06563	1.25074
AT1G17285	1	1.26231	1.13699	1.34677	1.13717	1.38334
AT1G17290	1	0.974	1.12971	1.38872	1.02782	1.05353
AT1G17300	1	1.10488	0.634784	1.38505	0.840288	0.848775
AT1G17310	1	1.48305	1.10987	1.32395	1.62807	1.41066
AT1G17330	1	1.43052	1.11494	1.33032	1.51301	1.38365
AT1G17340	1	1.06508	1.01379	1.52371	1.59287	2.09107
AT1G17345	1	1.21246	0.586788	0.972967	1.11642	0.665272
AT1G17350	1	1.01108	0.788599	0.826727	0.777499	0.741597
AT1G17360	1	0.933051	0.649605	0.897689	0.695752	0.764275
AT1G17370	1	0.85055	0.697899	3.20179	2.99455	3.3958
AT1G17380	1	0.686281	0.625085	6.2873	4.85293	6.42564
AT1G17390	1	0.871337	0.883334	1.73725	1.30394	1.63578
AT1G17400	1	0.943571	0.712768	1.35552	0.596778	0.876569
AT1G17410	1	1.19837	1.08292	1.35497	1.129	1.79415
AT1G17420	1	0.897676	0.654511	2.0151	1.65827	1.99957
AT1G17430	1	0.88138	0.56112	0.64473	0.818776	0.539017
AT1G17440	1	1.10535	0.8712	1.22793	1.45585	1.72272
AT1G17450	1	0.998064	1.30116	1.00675	0.999492	1.24571
AT1G17455	1	0.996034	1.43709	1.14905	1.12181	1.17709
AT1G17460	1	1.00273	1.39227	1.11703	0.946717	1.13989
AT1G17470	1	1.08693	0.771826	0.993549	0.793112	0.94557
AT1G17480	1	0.744886	0.824593	1.05935	1.04251	0.760438
AT1G17490	1	0.703752	0.807905	1.00753	1.03014	0.704884
AT1G17495	1	0.833565	1.21109	1.42538	0.935982	1.19012
AT1G17500	1	0.85942	0.760216	1.12865	0.914939	1.02981
AT1G17510	1	1.21947	0.959521	1.00324	1.1932	0.716763
AT1G17520	1	1.14617	1.12931	1.15167	1.39387	1.27675
AT1G17530	1	1.11073	1.12127	1.24103	1.58202	1.28425
AT1G17540	1	1.0755	1.18701	1.42598	1.07796	1.57143
AT1G17545	1	1.13276	0.995419	1.42286	0.772541	1.00961
AT1G17550	1	1.0723	1.1845	1.42411	1.11393	1.50414
AT1G17560	1	1.18307	0.809249	0.990669	1.08636	0.845377
AT1G17570	1	1.52001	0.834693	1.23521	1.30924	0.90611
AT1G17580	1	1.16654	0.753987	1.09447	0.840955	0.935206
AT1G17590	1	1.14949	0.927431	1.05131	0.832861	0.936465
AT1G17600	1	0.96345	0.827248	1.00752	1.0712	1.03154
AT1G17610	1	0.956093	0.796966	1.06954	1.17824	1.10996
AT1G17615	1	0.91535	0.789514	1.07048	0.975038	1.0487
AT1G17620	1	0.703963	0.675997	1.35225	1.66947	1.48575
AT1G17630	1	0.860566	0.844406	1.49923	1.95235	1.74864
AT1G17640	1	1.09519	0.67653	0.900858	1.11462	0.961783
AT1G17650	1	1.20148	1.12021	0.773181	0.955487	0.7647
AT1G17660	1	0.700582	1.01603	0.471685	0.972799	0.472465
AT1G17665	1	0.888842	1.14225	0.691457	1.02025	0.807266
AT1G17670	1	1.17647	1.18971	0.997642	1.02484	1.47579
AT1G17680	1	0.816493	1.12493	0.670864	0.989951	0.818525
AT1G17690	1	0.921167	0.878033	0.876888	0.643198	0.87654
AT1G17700	1	0.903743	0.908372	0.86147	0.889075	0.944555
AT1G17710	1	1.00967	0.731743	0.812042	0.512647	0.456991
AT1G17720	1	1.00542	0.951436	1.43579	1.3304	1.36827
AT1G17730	1	0.999362	0.960237	1.46244	1.43385	1.42038
AT1G17744	1	0.736269	1.1644	1.55433	1.80742	1.78814
AT1G17745	1	0.88982	1.116	1.65875	1.68216	1.79925
AT1G17750	1	0.941892	0.793667	2.71816	2.12638	2.69541
AT1G17760	1	1.16924	0.81265	1.12266	0.71916	1.09567
AT1G17770	1	0.931446	0.575929	1.05278	0.508541	0.644335
AT1G17780	1	0.920832	1.01639	0.852151	0.567315	0.740368
AT1G17790	1	1.33302	1.2183	1.12337	1.36353	1.33245
AT1G17800	1	1.36068	1.34763	1.16909	1.56212	1.47401
AT1G17810	1	1.31731	0.779287	1.14551	0.606506	0.792758
AT1G17820	1	1.22371	0.909736	1.41257	1.49874	1.06671
AT1G17830	1	0.975064	0.699578	1.84319	1.30142	1.06353
AT1G17840	1	0.823699	1.01061	0.882587	0.742296	0.581495
AT1G17850	1	1.18653	0.919533	0.802563	0.747877	0.7749
AT1G17860	1	1.20941	0.926845	0.771387	0.702322	0.704116
AT1G17870	1	1.01497	0.956445	0.986323	0.810728	0.816325
AT1G17880	1	1.04335	0.921584	1.04466	1.1024	0.980302
AT1G17890	1	1.19767	0.9604	1.20474	1.43006	1.10626
AT1G17910	1	1.12132	0.84004	1.4058	0.451096	0.683064
AT1G17920	1	0.976467	0.914715	0.904061	0.772285	0.746295
AT1G17930	1	1.11872	1.34398	1.28977	1.63966	1.22984
AT1G17940	1	1.04967	1.46094	1.55095	1.36542	1.37211
AT1G17950	1	1.04264	0.792977	0.913905	0.565586	0.839228
AT1G17960	1	0.969595	0.980231	0.599616	0.825552	0.65994
AT1G17970	1	0.990979	0.909082	0.575521	0.80468	0.616409
AT1G17980	1	0.883137	0.878725	1.02942	0.859509	1.26588
AT1G18030	1	0.983162	0.824196	0.801752	1.03415	1.09741
AT1G18040	1	1.025	0.716772	1.08736	1.44343	0.702825
AT1G18050	1	1.20667	0.839317	0.67234	0.865184	0.445599
AT1G18060	1	1.32415	0.76916	0.657148	0.722295	0.465314
AT1G18070	1	0.928074	0.911136	0.889414	0.80493	0.924936
AT1G18075	1	0.958522	1.04123	0.635752	0.336313	0.380541
AT1G18080	1	0.829404	0.978121	0.729915	0.766399	0.58787
AT1G18090	1	0.984799	0.999411	0.951339	1.2589	0.929026
AT1G18100	1	1.20505	0.716125	0.991786	0.675273	0.71743
AT1G18120	1	1.18379	0.715849	1.19039	0.648515	0.655193
AT1G18130	1	0.874972	0.822513	0.907983	0.472114	0.632855
AT1G18140	1	1.06	1.17223	2.20556	2.61404	1.57047
AT1G18150	1	1.03943	1.08274	1.21429	1.21888	1.36184
AT1G18160	1	1.01271	1.00579	1.09398	1.14282	1.25687
AT1G18170	1	1.08	1.12112	0.927164	1.40862	0.888809
AT1G18180	1	1.25379	1.21989	1.24745	1.61749	1.10317
AT1G18190	1	1.07015	0.902386	1.04579	0.992347	1.05132
AT1G18191	1	0.725453	0.902836	1.977	0.534438	1.82617
AT1G18200	1	0.799872	0.823132	1.23975	1.215	1.52377
AT1G18210	1	0.926058	0.882984	1.3375	1.21111	1.80509
AT1G18220	1	1.31647	0.977705	2.50968	1.01551	2.46727
AT1G18230	1	1.08079	0.551346	1.24852	0.465372	0.615902
AT1G18250	1	0.780855	0.541262	0.813828	0.638369	0.591099
AT1G18260	1	1.02074	1.07622	1.13898	1.37166	1.2661
AT1G18265	1	1.16959	1.32994	1.03721	0.56473	0.831442
AT1G18270	1	1.06459	0.796632	1.00363	0.726539	0.887562
AT1G18280	1	1.06477	0.798797	1.0594	0.927175	0.995677
AT1G18290	1	0.787828	0.573204	1.06574	0.62084	0.868591
AT1G18300	1	1.01451	0.673409	2.61393	1.56429	2.97702
AT1G18310	1	0.831976	0.403404	1.17639	0.486587	0.800862
AT1G18330	1	1.27027	2.75681	1.10022	0.760727	0.677315
AT1G18335	1	1.13582	1.39545	0.8422	0.909353	0.805203
AT1G18340	1	1.11369	0.95972	0.781185	0.846853	0.708214
AT1G18350	1	1.1394	1.02944	0.791018	1.04802	0.701646
AT1G18360	1	1.47575	1.15429	0.684749	0.681587	0.601415
AT1G18370	1	1.0853	1.21937	1.12057	1.05944	2.42324
AT1G18382	1	0.920235	1.2711	0.937134	0.946368	1.60207
AT1G18390	1	1.05358	1.27564	1.02912	1.03332	1.79405
AT1G18400	1	0.800642	0.82298	0.771768	0.442921	0.477878
AT1G18410	1	1.22644	1.02769	1.13008	0.676885	0.66684
AT1G18415	1	1.24243	0.853177	0.966425	1.44613	0.746323
AT1G18420	1	1.12766	0.964353	0.86994	0.945416	0.60911
AT1G18430	1	1.06847	0.874645	0.808902	0.918139	0.675192
AT1G18440	1	1.21071	0.819332	0.913845	1.40505	0.741097
AT1G18450	1	1.28823	0.928579	1.15528	1.70498	1.03983
AT1G18460	1	1.00838	0.725144	0.905419	0.796641	0.663379
AT1G18470	1	0.893129	0.832262	1.05281	0.952009	1.24487
AT1G18480	1	0.964753	0.895719	1.15879	0.903596	1.35512
AT1G18485	1	1.0351	0.744891	0.902238	0.999173	0.892892
AT1G18486	1	1.10084	0.548151	0.871492	0.619908	0.580579
AT1G18490	1	1.26677	1.08982	1.03754	1.38239	0.945686
AT1G18500	1	1.181	1.04812	0.90256	1.23723	1.13288
AT1G18510	1	1.07557	0.720612	1.03765	0.669823	0.520874
AT1G18520	1	1.13524	0.877914	1.13752	1.48794	0.796878
AT1G18530	1	1.34934	0.963474	1.14127	1.32502	0.671341
AT1G18540	1	0.887971	0.828986	0.9497	1.14974	0.916227
AT1G18550	1	1.10923	1.05464	0.972634	0.95752	1.10206
AT1G18560	1	1.02932	0.972017	0.955488	0.890811	1.0578
AT1G18570	1	0.685579	0.861763	0.560466	0.445931	0.882145
AT1G18580	1	0.78576	0.719503	0.922738	0.925058	0.854675
AT1G18590	1	0.808056	0.724746	1.28911	1.37046	1.30548
AT1G18600	1	1.0003	0.942661	1.17947	1.55809	1.18054
AT1G18610	1	0.794872	0.714312	0.639233	0.7614	0.416001
AT1G18620	1	0.753004	0.783797	0.594796	0.447789	0.2868
AT1G18630	1	0.96746	0.719469	1.09056	0.894204	0.860738
AT1G18640	1	0.902201	0.792952	0.469404	0.490211	0.354394
AT1G18650	1	1.00882	0.874293	0.511728	0.54343	0.46489
AT1G18660	1	1.00318	0.909114	0.566546	0.539066	0.48663
AT1G18670	1	1.11163	1.17677	0.894701	0.840435	0.662323
AT1G18680	1	1.04352	0.956294	0.884176	1.33743	0.959148
AT1G18690	1	1.04169	0.929231	0.915279	1.21402	0.922734
AT1G18700	1	1.00997	0.849641	1.09857	0.860882	1.17127
AT1G18710	1	0.999047	1.65083	1.62815	0.769237	1.44366
AT1G18720	1	0.947049	1.11495	1.09437	0.783963	1.26397
AT1G18730	1	0.899437	1.03629	0.992682	0.743249	1.15475
AT1G18735	1	0.908459	0.821621	1.28722	0.463744	0.816204
AT1G18740	1	0.989633	0.988278	1.43371	0.978371	1.65546
AT1G18745	1	1.14981	1.01459	0.975917	0.643035	0.912674
AT1G18750	1	1.06714	0.959516	1.01894	0.67934	1.08433
AT1G18760	1	1.10792	0.583481	1.10417	0.548152	0.710095
AT1G18770	1	1.17308	0.909012	1.00979	0.806092	0.745722
[truncated: 28,107 more rows]

## Sheet: Table S6
TABLE S6 Comparative acetylation levels of histone H3K9 of common genes in leaves of wild type (WT), hac1, and HDA6-OX2 plants in the undamaged condition (UD) and in response to Spodoptera litura larvae (HD) for 24 h.
	Relative values to those in WT_UD
Genes	WT_UD	hac1_UD	HDA6-OX2_UD	WT_HD	hac1_HD	HDA6-OX_HD	WT_HD / hac1_HD	WT_HD / HDA6-OX2_HD	Primary Gene Symbol	Gene Description
AT1G01030	1	1.20328	1.00452	2.31586	2.27287	1.15301	1.01892	2.00854	NGATHA3 (NGA3)	Member of the RAV family of DNA binding proteins. Contains B3 domain. Component of transcriptional regulatory complex directing stigma development
AT1G06323	1	1.04198	0.762631	1.35976	0.807292	0.538331	1.68435	2.52588		None;(source:Araport11)
AT1G06640	1	0.975955	0.570022	2.87555	1.75493	1.94527	1.63855	1.47822		encodes a protein whose sequence is similar to a 2-oxoglutarate-dependent dioxygenase The mRNA is cell-to-cell mobile.
AT1G09457	1	1.03413	0.867174	0.833972	0.519037	0.388592	1.60677	2.14614		Natural antisense transcript overlaps with AT1G74430;(source:Araport11)
AT1G11440	1	0.964208	1.01316	1.53441	1.36879	0.917143	1.121	1.67303		hypothetical protein;(source:Araport11)
AT1G14250	1	0.980048	0.682291	2.105	1.86492	1.23689	1.12874	1.70185		GDA1/CD39 nucleoside phosphatase family protein;(source:Araport11)
AT1G15720	1	0.993384	0.873185	1.25075	1.85627	1.04025	0.6738	1.20236	TRF-LIKE 5 (TRFL5)	Arabidopsis thaliana myb family transcription factor (At1g15720). MYB/SANT domain containing protein.
AT1G17370	1	0.85055	0.697899	3.20179	2.99455	3.3958	1.06921	0.942868	OLIGOURIDYLATE BINDING PROTEIN 1B (UBP1B)	Encodes an RNA?binding protein involved in stress granule formation. Regulated by a transposable element small RNA.
AT1G19190	1	0.659779	0.756674	2.29897	1.97569	1.77178	1.16363	1.29754	(NPF5.1)	Controls leaf stomatal aperture by regulating abscisic acid transport.
AT1G19570	1	1.23326	1.49681	2.69119	3.32227	2.28496	0.810046	1.17778	DEHYDROASCORBATE REDUCTASE (DHAR1)	Encodes a member of the dehydroascorbate reductase gene family. Critical for a mutualistic symbiosis between the host Arabidopsis and the root colonizing fungus Piriformospora indica.Encodes about 50-60% of extractable leaf GSH-dependent DHAR activity; but single knockout mutants show unaltered ascorbate and glutathione status in optimal and oxidative stress conditions (PMID:28381499). Acts redun…
AT1G19580	1	1.10522	1.44937	2.53426	3.27949	2.10854	0.77276	1.2019	GAMMA CARBONIC ANHYDRASE 1 (GAMMA CA1)	Encodes mitochondrial gamma carbonic anhydrase. Component of the NADH dehydrogenase complex.
AT1G20890	1	1.13349	1.15266	1.23012	1.0461	1.12004	1.17591	1.09829		caveolin-1 protein;(source:Araport11)
AT1G22490	1	1.03839	3.0782	1.75643	1.07473	1.77736	1.6343	0.988226		basic helix-loop-helix (bHLH) DNA-binding superfamily protein;(source:Araport11)
AT1G22570	1	0.779746	1.7136	1.8435	2.00638	2.27172	0.918821	0.811503		Major facilitator superfamily protein;(source:Araport11)
AT1G24070	1	1.0163	0.927617	4.92779	3.53784	2.73793	1.39288	1.79983	CELLULOSE SYNTHASE-LIKE A10 (CSLA10)	encodes a gene similar to cellulose synthase
AT1G28040	1	0.749736	1.15324	2.008	2.71173	2.33113	0.740487	0.861385	ARABIDOPSIS TOXICOS EN LEVADURA 20 (ATL20)	RING/U-box superfamily protein;(source:Araport11)
AT1G30135	1	0.719208	0.590407	5.98719	5.12558	5.43968	1.1681	1.10065	JASMONATE-ZIM-DOMAIN PROTEIN 8 (JAZ8)	jasmonate-zim-domain protein 8;(source:Araport11)
AT1G30320	1	0.920413	0.818977	2.68699	2.06483	1.52545	1.30132	1.76144		Remorin family protein;(source:Araport11)
AT1G32640	1	0.87284	1.10333	2.05543	2.68858	2.38037	0.764504	0.863493	(MYC2)	Encodes a MYC-related transcriptional activator with a typical DNA binding domain of a basic helix-loop-helix leucine zipper motif. Binds to an extended G-Box promoter motif and interacts with Jasmonate ZIM-domain proteins. MYC2 interacts with EIN3 and EIL1 to repress hook curvature and resistance to Botrytis cinera.Its transcription is induced by dehydration stress; ABA treatment and blue light …
AT1G32650	1	1.40618	0.785954	2.49179	1.32268	0.976816	1.8839	2.55093		hypothetical protein;(source:Araport11)
AT1G32920	1	0.759893	0.70877	1.40056	1.14903	1.58034	1.21891	0.886238		hypothetical protein;(source:Araport11)
AT1G32928	1	0.768856	0.595346	1.64475	1.37703	1.49633	1.19442	1.09919		Avr9/Cf-9 rapidly elicited protein;(source:Araport11)
AT1G35580	1	0.822579	0.836027	1.36086	1.39592	1.05705	0.974885	1.28741	CYTOSOLIC INVERTASE 1 (CINV1)	CINV1 / A/N-InvG is an alkaline/neutral invertase that breaks sucrose down into fructose and glucose (GH100). The exact localization of CINV1 remains under investigation but there is evidence that fluorescently-tagged CINV1 localizes to the cytoplasm. atinvg mutants have reduced root growth; reduced invertase activity; and increased expression of antioxidant genes under basal conditions. The leve…
AT1G44790	1	0.968604	0.995428	1.48959	1.29377	1.4441	1.15136	1.0315		ChaC-like family protein;(source:Araport11)
AT1G49500	1	1.04062	1.35164	1.37605	1.12977	0.679641	1.21799	2.02467		transcription initiation factor TFIID subunit 1b-like protein;(source:Araport11)
AT1G51160	1	1.34396	1.14915	1.39863	1.36957	0.954631	1.02122	1.4651	(ATBET5)	TRAPP protein BET5 homolog.
AT1G51760	1	0.938202	0.870287	3.79706	3.18422	2.97056	1.19246	1.27823	IAA-ALANINE RESISTANT 3 (IAR3)	encodes a member of the six Arabidopsis IAA-amino acid conjugate hydrolase subfamily and conjugates and conjugates IAA-Ala in vitro. Gene is expressed most strongly in roots; stems; and flowers. The mRNA is cell-to-cell mobile.
AT1G51790	1	0.877008	0.943702	1.98328	1.02397	1.19317	1.93686	1.66219		Leucine-rich repeat protein kinase family protein;(source:Araport11)
AT1G52040	1	0.84947	0.665018	5.46537	3.90825	4.13293	1.39842	1.32239	MYROSINASE-BINDING PROTEIN 1 (MBP1)	Encodes myrosinase-binding protein expressed in flowers.
AT1G52400	1	0.824724	0.931078	3.24383	2.7767	2.27376	1.16823	1.42664	BETA GLUCOSIDASE 18 (BGLU18)	encodes a member of glycosyl hydrolase family 1; located in inducible ER bodies which were formed after wounding; required in inducible ER body formation The mRNA is cell-to-cell mobile.
AT1G52410	1	0.831243	0.878388	4.46541	2.46575	3.77628	1.81097	1.18249	TSK-ASSOCIATING PROTEIN 1 (TSA1)	Contains a novel calcium-binding repeat sequence. Binds TSK in vitro. Localizes to small cytoplasmic vesicles in interphase cells. In cells synchronized for cell division; TSA1 and TSK relocalize to ends of spindle microtubules that are ahead of separating chromatids during metaphase and anaphase of mitosis. May be involved in mitosis together with TSK. Expressed preferentially in the flower and …
AT1G52730	1	0.917215	0.857863	2.03987	1.85646	1.64977	1.0988	1.23645	MYB30-INTERACTING WD40 PROTEIN 1 (MIW1)	Participates in ABA signaling through the regulation of MYB30.
AT1G58200	1	1.01393	1.13798	1.71091	1.3856	1.88295	1.23478	0.90863	MSCS-LIKE 3 (MSL3)	A member of MscS-like gene family; structurally very similar to MSL2; comprising of an N-terminal chloroplast transit peptide; five trans-membrane helices and a C-terminal cytoplasmic domain. Mutant plants showed abnormalities in the size and shape of plastids. MSL3-GFP was localized to discrete foci on the plastid envelope and co-localize with the plastid division protein AtMinE. MSL3 was capabl…
AT1G58270	1	0.818998	0.913941	1.10591	0.88243	1.26873	1.25326	0.871672	(ZW9)	ZW9 mRNA; complete cds The mRNA is cell-to-cell mobile.
AT1G61890	1	0.833883	0.813776	2.46227	1.67261	2.1849	1.47211	1.12695		MATE efflux family protein;(source:Araport11)
AT1G62660	1	1.05909	1.22004	3.71265	4.16262	2.87883	0.891901	1.28964	VACUOLAR INVERTASE 1 (VI1)	Glycosyl hydrolases family 32 protein;(source:Araport11)
AT1G64200	1	0.905698	0.722168	2.5665	2.28245	1.39828	1.12445	1.83547	VACUOLAR H+-ATPASE SUBUNIT E ISOFORM 3 (VHA-E3)	vacuolar H+-ATPase subunit E isoform 3;(source:Araport11)
AT1G66760	1	0.762158	0.539756	4.16029	3.03441	2.31885	1.37104	1.79412		MATE efflux family protein;(source:Araport11)
AT1G70700	1	0.707827	0.599079	2.33643	2.30633	1.64035	1.01305	1.42434	JASMONATE-ZIM-DOMAIN PROTEIN 9 (JAZ9)	JAZ9 is a protein presumed to be involved in jasmonate signaling. JAZ9 transcript levels rise in response to a jasmonate stimulus. JAZ9 can interact with the COI1 F-box subunit of an SCF E3 ubiquitin ligase in a yeast-two-hybrid assay only in the presence of jasmonate-isoleucine (JA-ILE) or coronatine. The Jas domain appears to be important for JAZ9-COI1 interactions in the presence of coronatine…
AT1G71110	1	1.02038	0.747092	1.1798	1.18039	1.0196	0.999503	1.15712		transmembrane protein;(source:Araport11)
AT1G72180	1	0.760729	0.856816	1.81153	1.52913	1.17341	1.18469	1.54382	C-TERMINALLY ENCODED PEPTIDE RECEPTOR 2 (CEPR2)	Encodes a leucine-rich repeat receptor kinase that functions as a receptor for CEP1 peptide. Mediates nitrate uptake signaling.
AT1G72520	1	0.934857	0.861589	2.53103	2.1411	3.05951	1.18211	0.827267	LIPOXYGENASE 4 (LOX4)	13-lipoxygenase that is induced by or abiotic stresses and triggers defense respones.
AT1G73210	1	0.784456	1.26547	1.97024	1.89609	1.30417	1.03911	1.51073		hypothetical protein (DUF789);(source:Araport11)
AT1G74950	1	0.76411	0.818623	1.67906	1.48348	1.46773	1.13184	1.14399	(TIFY10B)	Key regulator in alternative splicing in the jasmonate signaling pathway; alone and in collaboration with other regulators.
AT1G75220	1	1.11921	1.0723	2.20267	2.36497	2.49028	0.931373	0.884505	ERD6-LIKE 6 (ERDL6)	Encodes a vacuolar glucose exporter that is induced in response to factors that activate vacuolar glucose pools like darkness; heat stress and wounding and repressed during conditions that trigger glucose accumulation in the vacuole like cold stress and external sugar supply.
AT1G75490	1	1.05401	1.75603	1.4915	1.70836	1.81112	0.873062	0.823526		encodes a member of the DREB subfamily A-2 of ERF/AP2 transcription factor family. The protein contains one AP2 domain. There are eight members in this subfamily including DREB2A AND DREB2B that are involved in response to drought.
AT1G76790	1	0.995569	1.89517	4.05349	3.43484	3.26388	1.18011	1.24192	INDOLE GLUCOSINOLATE O-METHYLTRANSFERASE 5 (IGMT5)	Encodes a protein with similarity to N-acetylserotonin O-methyltransferase (ASMT) but it does not have ASMT activity in vitro.
AT1G78070	1	1.13717	1.34269	1.7377	0.974867	1.36443	1.78249	1.27357		Transducin/WD40 repeat-like superfamily protein;(source:Araport11)
AT1G78080	1	0.994967	1.03061	1.3645	1.5941	1.00942	0.855967	1.35176	RELATED TO AP2 4 (RAP2.4)	Encodes a member of the DREB subfamily A-6 of ERF/AP2 transcription factor family (RAP2.4). The protein contains one AP2 domain. Role in mediating light and ethylene signaling. The mRNA is cell-to-cell mobile.
AT2G01450	1	0.863093	0.71828	1.64334	1.0641	1.56579	1.54435	1.04953	MAP KINASE 17 (MPK17)	MPK17 Map kinase family member. Mutants have increased numbers of peroxisomes a phenotype that can be suppressed by mutations in PMD1. This and other treatments; suggests a function in control of peroxisome proliferation in salt stress.
AT2G03980	1	0.900615	0.664911	1.9602	1.65871	1.57643	1.18176	1.24344		GDSL-motif esterase/acyltransferase/lipase. Enzyme group with broad substrate specificity that may catalyze acyltransfer or hydrolase reactions with lipid and non-lipid substrates.
AT2G06050	1	1.08334	0.967944	1.87438	1.66514	2.26481	1.12566	0.827611	OXOPHYTODIENOATE-REDUCTASE 3 (OPR3)	Encodes a 12-oxophytodienoate reductase that is required for jasmonate biosynthesis. Mutants are male sterile and defective in pollen dehiscence. Shows activity towards 2;4;6-trinitrotoluene. CFA-Ile; CFA-Leu; CFA-Val; CFA-Met and CFA-Ala can restore the fertility of opr3 plants by inducing filament elongation and anther dehiscence.
AT2G06255	1	0.889998	1.3618	3.44333	2.33246	2.45487	1.47626	1.40265	ELF4-LIKE 3 (ELF4-L3)	DUF1313 domain containing protein.
AT2G07555	1	1.37274	0.807515	1.50932	1.23138	0.747458	1.22572	2.01927		None;(source:Araport11)
AT2G22450	1	0.917044	1.5577	1.47837	1.39511	1.31742	1.05968	1.12217	HOMOLOG OF RIBA 2 (RIBA2)	riboflavin biosynthesis protein;(source:Araport11)
AT2G22500	1	0.740546	0.846552	1.6424	1.67175	1.80547	0.982445	0.909683	UNCOUPLING PROTEIN 5 (UCP5)	Encodes one of the mitochondrial dicarboxylate carriers (DIC): DIC1 (AT2G22500); DIC2 (AT4G24570); DIC3 (AT5G09470).
AT2G24545	1	0.884377	1.03837	1.16615	1.24956	1.24321	0.933248	0.93801		Natural antisense transcript overlaps with AT2G24540;(source:Araport11)
AT2G27230	1	0.869639	1.13573	1.30035	1.38588	0.849191	0.938284	1.53128	LONESOME HIGHWAY (LHW)	Encodes a nuclear-localized transcriptional activator with weak sequence similarity to basic helix-loop-helix(bHLH)-domain proteins. It promotes the production of stele cells in root meristems and is required to establish and maintain the normal vascular cell number and pattern in primary and lateral roots.
AT2G27690	1	0.628153	0.691579	3.62616	3.36653	2.73169	1.07712	1.32744	CYTOCHROME P450, FAMILY 94, SUBFAMILY C, POLYPEPTIDE 1 (CYP94C1)	Encodes a CYP94C1. Has highest omega-hydroxylase activity with 9;10-epoxystearic acid; while also metabolized lauric acid (C12:0) and C18 unsaturated fatty acids. Gene expression is induced in response to wounding and jasmonic acid treatment.
AT2G30250	1	0.970213	0.898187	1.59778	1.0917	1.16905	1.46358	1.36674	WRKY DNA-BINDING PROTEIN 25 (WRKY25)	member of WRKY Transcription Factor; Group I. Located in nucleus. Involved in response to various abiotic stresses - especially salt stress.
AT2G30270	1	1.08458	0.922994	1.22125	0.993737	1.20713	1.22894	1.01169		LURP-one-like protein (DUF567);(source:Araport11)
AT2G33370	1	1.18773	1.10127	2.26053	1.49945	1.1216	1.50757	2.01544	RIBOSOMAL PROTEIN UL14Z (UL14Z)	Ribosomal protein L14p/L23e family protein;(source:Araport11)
AT2G33380	1	1.11608	1.36306	3.61934	2.03478	1.54623	1.77873	2.34075	RESPONSIVE TO DESICCATION 20 (RD20)	Encodes a calcium binding protein whose mRNA is induced upon treatment with NaCl; ABA and in response to desiccation. mRNA expression under drought conditions is apparent particularly in leaves and flowers. Isoform of caleosin with a role as a peroxygenase involved in oxylipin metabolism during biotic and abiotic stress. Involved in the production of 2-hydroxy-octadecatrienoic acid. The peroxygen…
AT2G34810	1	0.734299	1.33289	3.46785	3.1246	2.15081	1.10985	1.61235	(ATBBE16)	FAD-binding Berberine family protein;(source:Araport11)
AT2G34930	1	1.03425	0.631635	2.22633	2.17515	1.59534	1.02353	1.39552		disease resistance family protein / LRR family protein;(source:Araport11)
AT2G38760	1	1.00079	1.16823	3.22858	1.87361	3.15261	1.72319	1.0241	ANNEXIN 3 (ANNAT3)	Annexins are calcium binding proteins that are localized in the cytoplasm. When cytosolic Ca2+ increases; they relocate to the plasma membrane. The mRNA is cell-to-cell mobile.
AT2G39020	1	1.10621	1.32015	2.38026	2.49723	1.7939	0.953157	1.32686	(NATA2)	Although this locus shares considerable sequence similarity with the adjacent NATA1 gene (At2g39030); they appear to encode genes with different functions. NATA1 is involved in the production of N-delta-acetylornithine; but; overexpression of At2g39020 in tobacco does not lead to the formation of this defense compound. The mRNA is cell-to-cell mobile.
AT2G39420	1	0.792496	0.701723	2.72726	1.96342	2.70666	1.38904	1.00761	(MAGL8)	alpha/beta-Hydrolases superfamily protein;(source:Araport11)
AT2G41475	1	0.905371	0.999053	2.47538	1.50721	2.17618	1.64237	1.13749	EMBRYO-SPECIFIC PROTEIN 3A (ATS3A)	Embryo-specific protein 3; (ATS3);(source:Araport11)
AT2G43510	1	0.899131	1.02088	2.63271	2.11121	2.21668	1.24701	1.18768	TRYPSIN INHIBITOR PROTEIN 1 (TI1)	Member of the defensin-like (DEFL) family. Encodes putative trypsin inhibitor protein which may function in defense against herbivory.
AT2G44840	1	0.868458	0.814948	13.2283	4.40459	4.22233	3.00329	3.13293	ETHYLENE-RESPONSIVE ELEMENT BINDING FACTOR 13 (ERF13)	encodes a member of the ERF (ethylene response factor) subfamily B-3 of ERF/AP2 transcription factor family. The protein contains one AP2 domain. There are 18 members in this subfamily including ATERF-1; ATERF-2; AND ATERF-5. The mRNA is cell-to-cell mobile.
AT2G46505	1	0.97438	1.02016	2.1674	1.97671	2.07374	1.09647	1.04517	SUCCINATE DEHYDROGENASE SUBUNIT 4 (SDH4)	Encodes succinate dehydrogenase ;a component of mitochondrial respiratory complex II. Nuclear encoded gene which is imported into the mitochondrion.
AT2G46510	1	0.857933	0.741138	2.06638	1.81165	2.10342	1.14061	0.982388	ABA-INDUCIBLE BHLH-TYPE TRANSCRIPTION FACTOR (AIB)	Encodes a nuclear localized BLH domain containing transcriptional activator involved in response to ABA. Overexpression confers enhanced ABA responsiveness while loss of function mutants are ABA sensitive.bHLH17 interacts with JAZ proteins; and functions redundantly with bHLH3; bHLH13 and bHLH14 to negatively regulate jasmonate responses.
AT3G02150	1	1.00941	1.09232	1.41741	1.41163	1.32165	1.0041	1.07246	PLASTID TRANSCRIPTION FACTOR 1 (PTF1)	a chloroplast trans-acting factor of the psbD light-responsive promoter.TCP gene involved in heterochronic control of leaf differentiation.
AT3G05120	1	0.762058	0.997035	1.45012	1.70814	0.985852	0.84895	1.47093	GA INSENSITIVE DWARF1A (GID1A)	Encodes a gibberellin (GA) receptor ortholog of the rice GA receptor gene (OsGID1). Has GA-binding activity; showing higher affinity to GA4. Interacts with DELLA proteins in vivo in the presence of GA4. The DELLA region alone can interact with GID1A in GA-dependent manner in a Y2H assay.
AT3G05220	1	0.782019	0.887772	1.06256	0.83128	0.886969	1.27823	1.19797	HEAVY METAL ASSOCIATED PROTEIN 23 (ATHMP23)	Heavy metal transport/detoxification superfamily protein;(source:Araport11)
AT3G05640	1	1.34266	3.25754	3.39458	2.3933	1.88399	1.41836	1.8018	E GROWTH-REGULATING 1 (EGR1)	EGR1 functions as a negative regulator of plant growth with prominent effect on plant growth during drought stress.EGR1 regulates microtubule organization and likely affects additional cytoskeleton and trafficking processes along the plasma membrane.
AT3G07045	1	0.904473	0.987139	1.38926	1.27307	1.17685	1.09127	1.18049		None;(source:Araport11)
AT3G11470	1	1.5039	1.15622	2.75303	1.79006	2.12592	1.53795	1.29498	PHOSPHOPANTETHEINYL TRANSFERASE (PPT)	Encodes one of three splice variants. Differs in having YQ in positions 88 and 89. The protein is localized to the mitochondria where it phosphopantetheinylates the mature apo mtACP isoforms. It is an essential gene as homozygous mutants cannot be recovered (embryo lethal).P isoforms. It is an essential gene as homozygous mutants cannot be recovered (embryo lethal).
AT3G13770	1	1.22827	0.975224	1.24692	1.16947	0.850352	1.06623	1.46636		Pentatricopeptide repeat (PPR) superfamily protein;(source:Araport11)
AT3G13870	1	0.916195	0.858446	1.5843	1.10163	1.06469	1.43814	1.48804	ROOT HAIR DEFECTIVE 3 (RHD3)	required for regulated cell expansion and normal root hair development. Encodes an evolutionarily conserved protein with putative GTP-binding motifs that is implicated in the control of vesicle trafficking between the endoplasmic reticulum and the Golgi compartments. Degraded by LNP1 and 2 to maintain a tubular ER network.
AT3G14360	1	1.3084	1.22474	1.6815	1.80555	0.880441	0.931295	1.90983	OIL BODY LIPASE 1 (ATOBL1)	Lipid droplet-associated triacylglycerol lipase (TAG) involved in pollen tube growth. TAG is possibly a direct precursor for the synthesis of membrane lipids in pollen tubes.
AT3G15720	1	0.775362	0.893474	2.13469	2.05441	1.07753	1.03908	1.9811		Pectin lyase-like superfamily protein;(source:Araport11)
AT3G15790	1	0.995363	0.930254	1.44803	2.00316	1.53481	0.722874	0.943462	METHYL-CPG-BINDING DOMAIN 11 (MBD11)	Protein containing methyl-CpG-binding domain.Has sequence similarity to human MBD proteins.
AT3G16470	1	0.754334	0.818826	2.59279	2.36532	2.58525	1.09617	1.00291	JASMONATE RESPONSIVE 1 (JR1)	Encodes a JA-responsive gene that coordinates with GRP7 in shaping plant development through the regulation of RNA processing in Arabidopsis. AtJAC1 interacts with RNA binding protein GRP7 specifically in the cytoplasm to regulate its nucleocytoplasmic distribution.
AT3G17120	1	1.09101	1.01379	1.7142	1.94005	0.868379	0.883587	1.97403		transmembrane protein;(source:Araport11)
AT3G23580	1	0.859557	0.8283	1.54234	1.14443	1.20531	1.34769	1.27962	RIBONUCLEOTIDE REDUCTASE 2A (RNR2A)	Encodes one of the 3 ribonucleotide reductase (RNR) small subunit genes (RNR2A). Functionally redundant with the ribonucleotide reductase TSO2. mRNA was shown to specifically accumulate during the S-phase of the cell cycle in synchronized tobacco BY2 cells. Critical for cell cycle progression; DNA damage repair and plant development.
AT3G23590	1	1.0489	0.77698	1.66923	1.355	1.05869	1.2319	1.5767	REF4-RELATED 1 (RFR1)	Encodes a protein shown to physically associate with the conserved transcriptional coregulatory complex; Mediator; and is involved in the regulation of phenylpropanoid homeostasis. Acts redundantly with REF4/MED5b (At2g48110). Required for expression of some dark-upregulated genes. RFR1 is the MED5a subunit of the mediator complex.
AT3G25760	1	0.930114	1.07546	4.35148	3.81049	2.61295	1.14197	1.66535	ALLENE OXIDE CYCLASE 1 (AOC1)	encodes allene oxide cyclase. One of four genes in Arabidopsis that encode this enzyme; which catalyzes an essential step in jasmonic acid biosynthesis. Gene expression is induced during senescence; a process that involves jasmonic acid signalling pathway. The mRNA is cell-to-cell mobile.
AT3G25770	1	1.17434	1.78288	3.40801	3.06585	2.21552	1.1116	1.53824	ALLENE OXIDE CYCLASE 2 (AOC2)	Encodes allene oxide cyclase. One of four genes in Arabidopsis that encode this enzyme; which catalyzes an essential step in jasmonic acid biosynthesis. Gene expression is induced during senescence; a process that involves jasmonic acid signalling pathway. Note: Nomenclature for Arabidopsis allene oxide cyclase 2 (AOC2; AT3G25770) gene is based on Stenzel et al. 2003 Plant Molecular Biology 51:89…
AT3G26520	1	0.884228	0.888455	1.23833	1.68822	0.56868	0.733511	2.17755	TONOPLAST INTRINSIC PROTEIN 2 (TIP2)	gamma tonoplast intrinsic protein 2 (TIP2). expressed throughout the plant and transcript level is increased upon NaCl or ABA treatments. NaCl stress-sensitive yeast mutant strains exhibit more resistance to salt when expressing this protein.
AT3G27960	1	0.75225	0.480355	1.75487	1.37954	1.31626	1.27206	1.33322	KINESIN LIGHT CHAIN-RELATED 2 (KLCR2)	CMU1 and CMU2 along with FRA1 contributes to lateral stability of cortical microtubules.
AT3G29575	1	1.09941	1.89879	1.77364	1.46082	1.80551	1.21413	0.98235	ABI FIVE BINDING PROTEIN 3 (AFP3)	ABI five binding protein 3;(source:Araport11)
AT3G43270	1	0.891452	0.751623	4.619	3.64784	2.74171	1.26623	1.68472	PECTIN METHYL ESTERASE INHIBITOR-PECTIN METHYLESTERASE 32 (PMEI-PME32)	Pectin methylesterase inhibitor; INVI-PMEI protein isoform which clustered with a PME.
AT3G45140	1	0.849323	0.771715	2.31399	2.73915	1.04752	0.844787	2.20902	LIPOXYGENASE 2 (LOX2)	Chloroplast lipoxygenase required for wound-induced jasmonic acid accumulation in Arabidopsis.Mutants are resistant to Staphylococcus aureus and accumulate salicylic acid upon infection. The mRNA is cell-to-cell mobile.
AT3G47341	1	0.734461	0.811448	1.61995	1.09368	0.690747	1.4812	2.34521		transmembrane protein;(source:Araport11)
AT3G48350	1	1.0304	1.58734	2.22283	2.15789	2.09999	1.03009	1.05849	CYSTEINE ENDOPEPTIDASE 3 (CEP3)	KDEL-tailed cysteine endopeptidase 3.
AT3G50620	1	1.20401	0.816545	1.55067	1.05063	1.11135	1.47594	1.3953		P-loop containing nucleoside triphosphate hydrolases superfamily protein;(source:Araport11)
AT3G52800	1	0.90201	0.989955	1.34155	1.67599	1.42831	0.800452	0.939257		A20/AN1-like zinc finger family protein;(source:Araport11)
AT3G53490	1	1.18132	1.04412	1.47235	1.11998	1.17567	1.31462	1.25235		valine-tRNA ligase;(source:Araport11)
AT3G57450	1	0.749715	0.597284	1.76385	1.00173	1.67166	1.76081	1.05515		hypothetical protein;(source:Araport11)
AT3G57760	1	1.00889	1.17046	1.69515	1.15097	1.65056	1.4728	1.02702	(ZRK6)	Protein kinase superfamily protein;(source:Araport11)
AT3G59050	1	1.10482	1.47272	1.39552	1.22459	1.28498	1.13958	1.08602	POLYAMINE OXIDASE 3 (PAO3)	Encodes a polyamine oxidase.
AT3G63010	1	0.811795	1.00551	1.88584	1.96928	1.493	0.957632	1.26312	GA INSENSITIVE DWARF1B (GID1B)	Encodes a gibberellin (GA) receptor ortholog of the rice GA receptor gene (OsGID1). Has GA-binding activity; showing higher affinity to GA4. Interacts with DELLA proteins in vivo in the presence of GA4. The mRNA is cell-to-cell mobile.
AT4G00310	1	0.867104	0.683044	1.52928	1.55771	0.955404	0.981749	1.60067	EMBRYO SAC DEVELOPMENT ARREST 8 (EDA8)	Putative membrane lipoprotein;(source:Araport11)
AT4G03420	1	0.866167	1.28551	2.06281	1.24637	1.25181	1.65506	1.64786		hypothetical protein (DUF789);(source:Araport11)
AT4G08870	1	1.02869	0.780256	1.32469	0.982368	0.866959	1.34846	1.52797	ARGININE AMIDOHYDROLASE 2 (ARGAH2)	Encodes one of the two arginase in the genome. Gene expression is enhanced by methyl jasmonate treatment. It is involved in the defense response to B.cinerea.
AT4G12005	1	1.4323	1.28238	2.51667	1.51147	1.43028	1.66505	1.75957		hypothetical protein;(source:Araport11)
AT4G14340	1	0.911486	0.860201	1.52583	1.3289	1.09285	1.14819	1.39619	CASEIN KINASE I (CKI1)	Phosphorylates serine or threonine residues that are near and C-terminal to acidic side chains on a variety of target proteins. Member of CKL gene family (CKL-C group).
AT4G15440	1	0.836782	0.711367	1.61908	2.11332	0.795008	0.766129	2.03656	HYDROPEROXIDE LYASE 1 (HPL1)	Encodes a hydroperoxide lyase. Also a member of the CYP74B cytochrome p450 family. In the ecotype Columbia (Col) the gene contains a 10-nucleotide deletion in its first exon that causes it to code for a truncated protein that results in a non-functional hydroperoxide lyase.
AT4G15920	1	1.20639	2.12888	2.50155	2.02481	1.15315	1.23545	2.16931	(SWEET17)	Encodes a vacuolar fructose transporter expressed in parenchyma and xylem that controls leaf fructose content. When its expression is reduced; fructose accumulates in leaves.
AT4G18140	1	1.05514	0.968353	1.37008	0.940351	1.27377	1.45698	1.07561	SCP1-LIKE SMALL PHOSPHATASE 4B (SSP4b)	Encodes a SCP1-like small phosphatase (SSP). Three SSPs form a unique group with long N-terminal extensions: AT5G46410 (SSP4); AT5G11860 (SSP5); AT4G18140 (SSP4b). SSP4 and SSP4b were localized exclusively in the nuclei; whereas SSP5 accumulated in both nuclei and cytoplasm. All three SSPs encodes active CTD phosphatases like animal SCP1 family proteins; with distinct substrate specificities: SSP…
AT4G18170	1	0.970718	1.23519	2.61031	1.57327	1.97156	1.65916	1.32398	WRKY DNA-BINDING PROTEIN 28 (WRKY28)	Member of WRKY Transcription Factor; Group II-c. Involved in the activation of salicylic acid biosynthesis genes ICS1 and PBS3. In the ovule; it is expressed in hypodermal somatic cells and appears to play a role in supression of megasporocyte cell fate. In the leaf if is upstream of FHY3 and regulates light-mediated leaf senescence.
AT4G18440	1	1.12031	0.752654	2.58491	2.85811	2.17713	0.904414	1.1873		L-Aspartase-like family protein;(source:Araport11)
AT4G19200	1	0.969687	0.818714	1.68856	0.996775	1.1971	1.69402	1.41054	GLYCINE AND PROLINE RICH PROTEIN 3 (GPRP3)	Glycine and proline rich protein.Mutants have increased size.
AT4G21570	1	1.18271	1.13067	2.22185	1.17995	2.2075	1.883	1.0065		organic solute transporter ostalpha protein (DUF300);(source:Araport11)
AT4G21910	1	0.93377	1.19047	1.79818	1.77235	1.24356	1.01458	1.446		MATE efflux family protein;(source:Araport11)
AT4G23060	1	0.989851	0.607087	1.68303	1.86084	1.40616	0.904443	1.19689	IQ-DOMAIN 22 (IQD22)	Member of IQ67 (CaM binding) domain containing family.
AT4G23600	1	1.05782	1.41408	2.77336	2.36196	1.73238	1.17418	1.6009	CORONATINE INDUCED 1 (CORI3)	Encodes cystine lyase which is expected to be involved in amino acid metabolism; providing the plant with cysteine and the generation of precursors of ethylene biosynthesis. mRNA levels are elevated in response to wounding.
AT4G24220	1	0.888192	1.16032	1.56274	1.77938	1.1587	0.878247	1.3487	VEIN PATTERNING 1 (VEP1)	encodes a progesterone-5beta-reductase-like protein. It has enone reductase activity against a wide range of substrates; including 3-oxo-&#916;-4;5-steroids in vitro. The in vivo substrates and product of this enzyme have not yet been elucidated but it is likely to participate in steroid metabolism. The protein contains a mammalian death domain involved in programmed cell death. The gene is expre…
AT4G27852	1	0.895889	0.797294	3.00365	2.95593	2.0422	1.01614	1.47079		Natural antisense transcript overlaps with AT4G27850 and AT4G27860;(source:Araport11)
AT4G29700	1	0.949813	0.953096	2.01653	2.18451	1.50283	0.923104	1.34182		Alkaline-phosphatase-like family protein;(source:Araport11)
AT4G29950	1	0.857421	0.8021	1.66118	1.1676	1.43584	1.42273	1.15694		Ypt/Rab-GAP domain of gyp1p superfamily protein;(source:Araport11)
[truncated: 43 more rows]
